# Supplementary material for: Validation of a murine proteome-wide phage display library for identification of autoantibody specificities
Source: JCI Insight. 2023 Dec 8;8(23):e174976. doi: 10.1172/jci.insight.174976 (PMC10795829; doi:10.1172/jci.insight.174976)
Supplement: Supplemental tables 1-5 [file jciinsight-8-174976-s104.xlsx]

## Sheet: Supplementary Table 1
Supplementary Table 1. Peptides in mouse proteome with similarity to OB1 epitope.
Peptide name	Log Fold Change above MBM	z-score above MBM	Similarity to OB1 Epitope by Fimo	Contains FGD core motif	Motif Score	Sequence	Gene
NP_001025463.1_potassium_channel_subfamily_K_member_15_[Mus_musculus]_seq5	0.571102	3.69743	FALSE	0.5679	1.88652	VSAENMVVAGLLLCAATLALGAIAFAHFEGWTFFHAYYYCFITLTTIGFGDFVALQRDEALQ	Kcnk15
NP_001034561.1_kinesin-like_protein_KIF21B_[Mus_musculus]_seq13	0.555626	4.93567	FALSE	0.693346	2.30324	SLGASPAGPAFGGSPATSMEDASEVIRKAKQDLERLKKKEVRQRRKSPEKEAFKKRAKLQAE	Kif21b
NP_001036023.1_apoptotic_protease-activating_factor_1_isoform_1_[Mus_musculus]_seq23	1.34146	3.82479	FALSE	0.582607	1.93538	QLIAGKTGQIDYLPEAQVSCCCLSPHLEYVAFGDEDGAIKIIELPNNRVFSSGVGHKKAVRH	Apaf1
NP_001074805.1_diacylglycerol_kinase_eta_isoform_1_[Mus_musculus]_seq21	1.35828	8.68122	FALSE	0.938581	3.1179	FAAPSFDDKILEVVAVFDSVQMAVSRVIKLQHHRIAQCRTVKITIFGDEGVPVQVDGEAWVQ	Dgkh
NP_001075440.1_ankyrin_repeat_domain-containing_protein_63_[Mus_musculus]_seq7	1.48205	5.58398	FALSE	0.746944	2.48129	ERPELGRSMSLALGTMTEEETARLRAGALMARPNSPQSSGSGRWRSQEVLEGAPLALMQAPV	Ankrd63
NP_001106958.1_septin-9_isoform_a_[Mus_musculus]_seq9	2.86746	5.88866	TRUE	0.770017	2.55794	HDIEEKGVRMKLTVIDTPGFGDHINNENCWQPIMKFINDQYEKYLQEEVNINRKKRIPDTRV	2023-09-09
NP_001106959.1_septin-9_isoform_b_[Mus_musculus]_seq10	0.505621	4.02811	FALSE	0.605101	2.0101	INRKKRIPDTRVHCCLYFIPATGHSLRPLDIEFMKRLSKVVNIVPVIAKADTLTLEERVYFK	2023-09-09
NP_001106959.1_septin-9_isoform_b_[Mus_musculus]_seq8	2.82308	6.03237	TRUE	0.780488	2.59273	KSTLINTLFKSKISRKSVQPTSEERIPKTIEIKSITHDIEEKGVRMKLTVIDTPGFGDHINN	2023-09-09
NP_001106959.1_septin-9_isoform_b_[Mus_musculus]_seq9	2.45393	6.17981	TRUE	0.790975	2.62756	VRMKLTVIDTPGFGDHINNENCWQPIMKFINDQYEKYLQEEVNINRKKRIPDTRVHCCLYFI	2023-09-09
NP_001116139.1_MKL/myocardin-like_protein_2_isoform_3_[Mus_musculus]_seq9	0.699974	3.25715	FALSE	0.512838	1.70361	QQQQQQQQHYNYQTILPAPIKTDKNSSSGSNSGSSSSMPARRPGPLPSSLDDLKVSELKTEL	Mkl2
NP_001153791.1_E3_ubiquitin-protein_ligase_UBR4_[Mus_musculus]_seq11	0.721147	6.12554	FALSE	0.787145	2.61484	DKGKEKDPLAALRVRDILSRTKEGVGSPKLGPGKGHQGFGVLSVILANHAIKLLASLFQDLQ	Ubr4
NP_001158206.1_MAGUK_p55_subfamily_member_6_isoform_a_[Mus_musculus]_seq12	0.762581	4.00877	FALSE	0.603011	2.00316	LETLRAMHKAVVDAGITTKLLTDSDLKKTVDESARIQRAYNHYFDLIIVNDNLDKAFEKLQT	Mpp6
NP_001170795.1_septin-6_isoform_1_[Mus_musculus]_seq3	1.90448	7.49305	TRUE	0.874659	2.90555	DLQESNVGLKLTIVSTVGFGDQINKEDSYKPIVEFIDAQFEAYLQEELKIRRVLHSYHDSRI	2023-09-06
NP_001181962.1_protein_ABHD12B_[Mus_musculus]_seq5	1.3662	4.89903	FALSE	0.69011	2.2925	YRGFGDSTGTTTEEGLTTDIICVYEWTKARSGRTPVCLWGHSLGTGVATNAARVLEAKGCPV	Abhd12b
NP_001193320.1_hexokinase-3_isoform_2_[Mus_musculus]_seq15	0.966059	3.37651	FALSE	0.528468	1.75553	RRQAVELNVVAIVNDTVGTMMSCGYDDPRCEMGLIVGTGTNACYMEELRNVASVPGDSGLMC	Hk3
NP_001230187.1_uncharacterized_protein_LOC215467_[Mus_musculus]_seq1	0.856548	5.36017	FALSE	0.729179	2.42228	MWVSSKPCQQSTYPQASSLIRLQGHWEKAWNTETWLWRLKEAEEKGDPVGGPAVSINLDSRD	Gm4791
NP_001239373.1_peptidyl-prolyl_cis-trans_isomerase-like_2_[Mus_musculus]_seq12	1.52964	5.89752	FALSE	0.770669	2.56011	AKVKMSQPQPGNQGPQTYRQGVGKYIHPAATKRSAEEEPSTSTATPTAKKRPSRGFGDFSSW	Ppil2
NP_001239432.1_aftiphilin_isoform_2_[Mus_musculus]_seq14	0.89419	5.5775	FALSE	0.746439	2.47962	AGPSQAVDWNAFEDEQKDGCSWAAFGDQQETESHHLKEVWQSQRTDETMGTLGTPKMHSVSS	Aftph
NP_001268903.1_ankyrin_repeat_domain-containing_protein_10_isoform_3_[Mus_musculus]_seq4	1.57669	5.84002	FALSE	0.766414	2.54597	PLSSGQASVSANGTEEPEKTMGINPEMCGSLHLNGSPSSCVASRPSWVGDIGESLHYGHYHG	Ankrd10
NP_001268903.1_ankyrin_repeat_domain-containing_protein_10_isoform_3_[Mus_musculus]_seq5	0.82197	6.74969	FALSE	0.829284	2.75482	ASRPSWVGDIGESLHYGHYHGFGDTAESIPELSSVLEHTSCVRVEQRYDSAVLGAMQLHHGS	Ankrd10
NP_001271321.1_septin-4_isoform_2_[Mus_musculus]_seq2	3.347	5.50071	FALSE	0.740418	2.45962	FDFTLMVAGESGLGKSTLVNSLFLTDLYRDRKLLGAEERIMQTVEITKHAVDIEEKGVRLRL	2023-09-04
NP_001271321.1_septin-4_isoform_2_[Mus_musculus]_seq3	2.143	6.65341	TRUE	0.823044	2.73409	VEITKHAVDIEEKGVRLRLTIVDTPGFGDAVNNTECWKPVAEYIDQQFEQYFRDESGLNRKN	2023-09-04
NP_001271327.1_septin-4_isoform_4_[Mus_musculus]_seq2	3.19222	6.25551	TRUE	0.796263	2.64513	NSLFLTDLYRDRKLLGAEERIMQTVEITKHAVDIEEKGVRLRLTIVDTPGFGDAVNNTECWK	2023-09-04
NP_001271327.1_septin-4_isoform_4_[Mus_musculus]_seq3	3.01799	5.6242	TRUE	0.750061	2.49165	TIVDTPGFGDAVNNTECWKPVAEYIDQQFEQYFRDESGLNRKNIQDNRVHCCLYFISPFGHG	2023-09-04
NP_001276762.1_apolipoprotein_C-III_isoform_c_[Mus_musculus]_seq1	0.723462	4.09093	TRUE	0.611822	2.03243	MEQASKTVQDALSSVQESDIAVVARGWMDNHFRSLKGYWSKFTDKFTGFWDSNPEDQPTPAI	Apoc3
NP_001277401.1_E3_ubiquitin-protein_ligase_RNF185_isoform_2_[Mus_musculus]_seq3	0.79942	5.30516	FALSE	0.724698	2.4074	KVIPLYGRGSTGQQDPREKTPPRPQGQRPEPENRGGFQGFGFGDGGFQMSFGIGAFPFGIFA	Rnf185
NP_001277402.1_E3_ubiquitin-protein_ligase_RNF185_isoform_3_[Mus_musculus]_seq2	0.854507	5.12619	FALSE	0.709795	2.35789	LYGRGSTGQQDPREKTPPRPQGQRPEPENRGGFQGFGFGDGGFQMSFGIGAFPFGIFATAFN	Rnf185
NP_001277699.1_trophinin_isoform_1_[Mus_musculus]_seq41	0.742309	5.68333	FALSE	0.754603	2.50674	NTNLCFGGSNSTNCFSGATSANFNEGHSISFGNGLSTSAGFGNGLGTSAGFGSSLGTSTGFG	Tro
NP_001277699.1_trophinin_isoform_1_[Mus_musculus]_seq43	1.75101	6.10046	FALSE	0.785363	2.60892	TSTDFSGGLNHNADFNGGLGNSAGFNGGLNTNTDFGGELGTSAGFGDGLGSSTSFGAGLVTS	Tro
NP_001277699.1_trophinin_isoform_1_[Mus_musculus]_seq44	2.34247	6.09098	FALSE	0.784687	2.60668	GFGDGLGSSTSFGAGLVTSDGFAGNLGTNTGFGGTLGTGAGFSVSLNNGNGFGNGPNASFNR	Tro
NP_001307187.1_matrix_metalloproteinase-25_isoform_2_[Mus_musculus]_seq5	1.24386	9.15026	FALSE	0.961433	3.19381	EIFLFKGPWFWRLQPSGQLVSPRPAGLHRFWEGLPTHVKVIQAAYARPLDGRIILFSGPQFW	Mmp25
NP_031468.1_homeobox_protein_aristaless-like_4_[Mus_musculus]_seq1	1.19003	5.13848	TRUE	0.710835	2.36134	MNAETCVSYCESPAAAMDAYYSPVSQSREGSSPFRGFPGGDKFGTTFLSAGAKGQGFGDAKS	Alx4
NP_031857.2_netrin_receptor_DCC_precursor_[Mus_musculus]_seq22	1.23102	4.37193	FALSE	0.640674	2.12827	SYTATGLKPNTMYEFSVMVTKNRRSSTWSMTAHATTYEAAPTSAPKDLTVITREGKPRAVIV	Dcc
NP_031951.2_elastin_precursor_[Mus_musculus]_seq19	1.1782	4.9386	TRUE	0.693604	2.3041	GVSPAAAAKAAKYGAAGLGGVLGARPFPGGGVAARPGFGLSPIYPGGGAGGLGVGGKPPKPY	Eln
NP_033989.2_septin-7_isoform_1_[Mus_musculus]_seq3	2.39527	7.65612	TRUE	0.884009	2.93661	IKKTVQVEQSKVLIKEGGVQLLLTIVDTPGFGDAVDNSNCWQPVIDYIDSKFEDYLNAESRV	2023-09-07
NP_034401.1_glycerol-3-phosphate_dehydrogenase_[NAD(+)]__cytoplasmic_[Mus_musculus]_seq6	1.27514	7.41464	FALSE	0.87009	2.89038	GLGFGDNTKAAVIRLGLMEMIAFAKLFCSGTVSSATFLESCGVADLITTCYGGRNRKVAEAF	Gpd1
NP_034568.2_hexokinase-1_isoform_HK1-sb_[Mus_musculus]_seq17	0.854236	3.37523	FALSE	0.528304	1.75499	MMTCAYEEPSCEIGLIVGTGSNACYMEEMKNVEMVEGNQGQMCINMEWGAFGDNGCLDDIRT	Hk1
NP_034607.3_60_kDa_heat_shock_protein__mitochondrial_[Mus_musculus]_seq8	2.20252	4.92922	FALSE	0.692778	2.30136	APGFGDNRKNQLKDMAIATGGAVFGEEGLNLNLEDVQAHDLGKVGEVIVTKDDAMLLKGKGD	Hspd1
NP_034743.3_far_upstream_element-binding_protein_2_[Mus_musculus]_seq8	0.532359	3.60659	FALSE	0.557096	1.85063	DILRERDQGGFGDRNEYGSRVGGGIDVPVPRHSVGVVIGRSGEMIKKIQNDAGVRIQFKQDD	Khsrp
NP_035259.1_septin-4_isoform_1_[Mus_musculus]_seq4	2.92303	5.83964	FALSE	0.766386	2.54588	LPNQVHRKSVKKGFDFTLMVAGESGLGKSTLVNSLFLTDLYRDRKLLGAEERIMQTVEITKH	2023-09-04
NP_035259.1_septin-4_isoform_1_[Mus_musculus]_seq5	3.36563	5.86217	TRUE	0.768059	2.55144	RKLLGAEERIMQTVEITKHAVDIEEKGVRLRLTIVDTPGFGDAVNNTECWKPVAEYIDQQFE	2023-09-04
NP_035275.1_peroxisome_proliferator-activated_receptor_delta_[Mus_musculus]_seq3	2.3824	6.07137	FALSE	0.783287	2.60202	VHACEGCKGFFRRTIRMKLEYEKCDRICKIQKKNRNKCQYCRFQKCLALGMSHNAIRFGRMP	Ppard
NP_035302.2_proline_dehydrogenase_1__mitochondrial_precursor_[Mus_musculus]_seq4	3.53859	5.15108	FALSE	0.711898	2.36488	RHNKAFGVGFILDYGVEEDLSPEEAERKEMESCTSEAERDGSGANKREKQYQVHPAFGDRRD	Prodh
NP_035302.2_proline_dehydrogenase_1__mitochondrial_precursor_[Mus_musculus]_seq5	2.6415	6.47781	FALSE	0.811428	2.69551	ANKREKQYQVHPAFGDRRDGVISARTYFYANEAKCDNYMENLLQCIKASGGASDGGFSAIKL	Prodh
NP_035456.1_amiloride-sensitive_sodium_channel_subunit_gamma_[Mus_musculus]_seq3	1.25217	5.00598	FALSE	0.699489	2.32365	VHFQKLDFPAVTICNINPYKYSAVSDLLTDLDSETKQALLSLYGVKDVLDSTPRKRREAGSM	Scnn1g
NP_036197.1_retinal_rod_rhodopsin-sensitive_cGMP_3'_5'-cyclic_phosphodiesterase_subunit_gamma_[Mus_musculus]_seq1	0.534143	3.22263	FALSE	0.508211	1.68824	MNLEPPKGEIRSATRVIGGPVTPRKGPPKFKQRQTRQFKSKPPKKGVQGFGDDIPGMEGLGT	Pde6g
NP_038659.2_pyruvate_kinase_PKLR_isoform_1_[Mus_musculus]_seq11	0.578765	7.23828	FALSE	0.859635	2.85565	AVYHRQLFEELRRAAPLSRDPTEVTAIGAVEASFKCCAAAIIVLTKTGRSAQLLSRYRPRAA	Pklr
NP_038848.1_hexokinase-2_[Mus_musculus]_seq7	0.680528	3.39049	FALSE	0.530262	1.76149	MEWGAFGDDGTLNDIRTEFDREIDMGSLNPGKQLFEKMISGMYMGELVRLILVKMAKAELLF	Hk2
NP_038899.1_mitogen-activated_protein_kinase_12_[Mus_musculus]_seq7	1.01739	4.0226	FALSE	0.604507	2.00813	KNYMEGLPELEKKDFASVLTNASPQAVNLLERMLVLDAEQRVTAAEALTHPYFESLRDTEDE	Mapk12
NP_058086.2_heterogeneous_nuclear_ribonucleoproteins_A2/B1_isoform_1_[Mus_musculus]_seq5	3.20174	5.19259	TRUE	0.715384	2.37646	RKALSRQEMQEVQSSRSGRGGNFGFGDSRGGGGNFGPGPGSNFRGGSDGYGSGRGFGDGYNG	Hnrnpa2b1
NP_058086.2_heterogeneous_nuclear_ribonucleoproteins_A2/B1_isoform_1_[Mus_musculus]_seq7	0.9074	6.28425	FALSE	0.798253	2.65174	GGGPGYGNQGGGYGGGYDNYGGGNYGSGSYNDFGNYNQQPSNYGPMKSGNFGGSRNMGGPYG	Hnrnpa2b1
NP_059489.2_septin-1_[Mus_musculus]_seq2	1.17352	5.14671	TRUE	0.711529	2.36365	SLFLTNLYEDRQVPDASARTAQTLTIERRGVEIEEGGIKVKLTLVDTPGFGDSVDCSDCWLP	2023-09-01
NP_061280.2_E3_ubiquitin-protein_ligase_makorin-1_isoform_1_[Mus_musculus]_seq10	0.85536	3.81058	FALSE	0.580991	1.93001	YKHAYPDGRREEPQRQKVGTSSRYRAQRRSHFWELIEERENNPFDNDEEEVVTFELGEMLLM	Mkrn1
NP_064305.2_A-kinase_anchor_protein_10__mitochondrial_precursor_[Mus_musculus]_seq1	0.641534	4.24998	FALSE	0.628386	2.08745	MRGAGPSPRHSPRALRPDPGPAMSFFRRKVKGKEQEKTLDVKSTKASVAVHSPQKSTKNHAL	Akap10
NP_064305.2_A-kinase_anchor_protein_10__mitochondrial_precursor_[Mus_musculus]_seq2	0.689389	6.16513	FALSE	0.789942	2.62413	TKASVAVHSPQKSTKNHALLEAAGPSHVAINAISANMDSFSSSRTATLKKQPSHMEAAHFGD	Akap10
NP_065232.1_basal_cell_adhesion_molecule_precursor_[Mus_musculus]_seq14	0.891935	4.10304	FALSE	0.613105	2.03669	AAFYCMRRKGRPGCCRRAEKGAPPAREPELSHSGSERPEHTGLLMGGPSGGGRGGSGGFGDE	Bcam
NP_067364.2_SH3_domain-containing_kinase-binding_protein_1_isoform_2_[Mus_musculus]_seq4	1.76324	9.21102	TRUE	0.964308	3.20336	DEQLSKSSLRETTGSESDGGDSSSTKSEGANGTMATAAIQPKKVKGVGFGDIFKDKPIKLRP	Sh3kbp1
NP_067364.2_SH3_domain-containing_kinase-binding_protein_1_isoform_2_[Mus_musculus]_seq5	2.26187	6.24422	TRUE	0.795478	2.64252	VKGVGFGDIFKDKPIKLRPRSIEVENDFLPVEKTIGKKLPPATSTPDPSKTEMDSRTKTKDY	Sh3kbp1
NP_067374.2_B-cell_lymphoma/leukemia_11B_isoform_b_[Mus_musculus]_seq6	1.00855	4.87967	FALSE	0.68839	2.28678	PFNLLRMTGPILRDHPGFGEGRLPGTPPLFSPPPRHHLDPHRLSAEEMGLVAQHPSAFDRVM	Bcl11b
NP_076387.2_retinal_cone_rhodopsin-sensitive_cGMP_3'_5'-cyclic_phosphodiesterase_subunit_gamma_[Mus_musculus]_seq1	0.890042	4.5588	FALSE	0.658851	2.18865	MSDSPSLSPPAPSQGPTTPRKGPPKFKQRQTRQFKSKPPKKGVKGFGDDIPGMEGLGTDITV	Pde6h
NP_079720.1_transcription_initiation_factor_TFIID_subunit_13_[Mus_musculus]_seq1	0.665299	4.40992	FALSE	0.644431	2.14075	MADEEEDPTFEEENEEIGGGAEGGQGKRKRLFSKELRCMMYGFGDDQNPYTESVDILEDLVI	Taf13
NP_081945.1_septin-12_isoform_1_[Mus_musculus]_seq2	2.6175	7.18893	FALSE	0.856665	2.84578	TGFEFNIMVVGQSGLGKSTMVNTLFKSKVWQSTEPNLDVPMPQTLELHSVTHVIEEKGLKLK	2023-09-12
NP_081945.1_septin-12_isoform_1_[Mus_musculus]_seq3	2.73802	6.82943	TRUE	0.834384	2.77176	TLELHSVTHVIEEKGLKLKLTVTDTPGFGDQINNDKCWDPILSYINQQYEQYLQEELLITRQ	2023-09-12
NP_083270.1_phosphoenolpyruvate_carboxykinase_[GTP]__mitochondrial_[Mus_musculus]_seq14	1.32386	7.04857	FALSE	0.848101	2.81733	NWFRRDEAGRFLWPGFGENARVLDWICRRLEGEDSAQETPIGLVPKEGALDLSGLSAVDTSQ	Pck2
NP_083638.1_charged_multivesicular_body_protein_4b_[Mus_musculus]_seq4	0.561533	3.64817	FALSE	0.562075	1.86717	ELMQDIADQQELAEEISTAISKPVGFGEEFDEDELMAELEELEQEELDKNLLEISGPETVPL	Chmp4b
NP_598744.1_CD276_antigen_precursor_[Mus_musculus]_seq4	0.757345	3.38989	FALSE	0.530186	1.76124	DSAAVSLQVAAPYSKPSMTLEPNKDLRPGNMVTITCSSYQGYPEAEVFWKDGQGVPLTGNVT	Cd276
NP_659109.2_E3_ubiquitin-protein_ligase_MIB1_[Mus_musculus]_seq12	0.682453	3.52576	FALSE	0.547252	1.81793	NGHVDILKLLLKQNVDVEAEDKDGDRAVHHAAFGDEGAVIEVLHRGSADLNARNKRRQTPLH	Mib1
NP_778187.2_proline-rich_protein_12_[Mus_musculus]_seq1	0.716333	4.10791	FALSE	0.613621	2.03841	MDRNYPSAGFGDPLGAGAGWSYERSAKASLVYGSSRTSHPETDILHRQAYAAPHPLQSYATN	Prr12
NP_786925.2_nuclear_pore_complex_protein_Nup153_[Mus_musculus]_seq17	1.65282	6.00711	FALSE	0.778666	2.58667	KQTGTGTPSKSDKPASTSGTGFGDKFKPAIGTWDCDTCLVQNKPEAVKCVACETPKPGTGVK	Nup153
NP_808466.1_fibroblast_growth_factor_receptor_substrate_2_[Mus_musculus]_seq4	0.943984	4.27686	FALSE	0.631125	2.09655	PRTPRTPTTPGLGAQNLPNGYPRYPSFGDASSHPSSRHPSVGSARLPSVGEESTHPLLVAEE	Frs2
NP_808541.2_probable_ATP-dependent_DNA_helicase_HFM1_isoform_1_[Mus_musculus]_seq30	0.706286	3.69026	FALSE	0.567057	1.88372	GPSEYRDKEVLGVNLELGNEVWDDFDDESLIEVMSLSADAEKMAASGFGDTRDSSLGGSKLP	Hfm1
NP_848471.2_zinc_finger_protein_569_[Mus_musculus]_seq3	2.40672	8.17236	FALSE	0.912348	3.03075	EHQKIQDGQVFEGIVVTSEASECPEEFASTFFPNADSIPSMHSLFECDGVGECLEPNFGDDD	Zfp74
NP_848736.2_phytanoyl-CoA_hydroxylase-interacting_protein-like_isoform_1_[Mus_musculus]_seq1	0.972144	5.37594	FALSE	0.730454	2.42652	MEVPRLDHALSSPSSPCEEIKNLSLEAIQLCDRDGNKSQDSGIAEMEELPVPHNIKINNITC	Phyhipl
NP_851417.2_unconventional_myosin-Ie_[Mus_musculus]_seq21	3.45918	6.08366	FALSE	0.784165	2.60494	YEEKTQKQLPLKFSNTLELKLKKENWGPWSAGGSRQVQFHQGFGDLAILKPSNKVLQVSIGP	Myo1e
NP_851417.2_unconventional_myosin-Ie_[Mus_musculus]_seq22	1.26376	4.14777	FALSE	0.617814	2.05233	GDLAILKPSNKVLQVSIGPGLPKNSRPTRRNTVTSRGYPGGTKNNYPMRAAPAPPGCHQNGV	Myo1e
NP_872591.1_heterogeneous_nuclear_ribonucleoproteins_A2/B1_isoform_2_[Mus_musculus]_seq6	1.90042	7.64344	FALSE	0.883289	2.93422	RGGSDGYGSGRGFGDGYNGYGGGPGGNYGSGSYNDFGNYNQQPSNYGPMKSGNFGGSRNMGG	Hnrnpa2b1
NP_951061.1_probable_ATP-dependent_RNA_helicase_DDX17_isoform_2_[Mus_musculus]_seq1	1.03607	4.3128	FALSE	0.634759	2.10862	MRGGGFGDRDRDRDRGGFGARGGSGLPPKKFGNPGERLRKKKWDLSELPKFEKNFYVEHPEV	Ddx17
NP_997144.1_potassium_channel_subfamily_K_member_18_[Mus_musculus]_seq9	0.510078	8.84917	FALSE	0.946902	3.14554	LTTIGFGDIVLVHPHFFLFFSIYIIVGMEILFIAFKLMQNRLLHTYKTLMLFVCQREVSLPW	Kcnk18
NP_998779.2_septin-5_[Mus_musculus]_seq3	2.91188	5.02662	TRUE	0.701276	2.32959	EILKHTVDIEEKGVKLKLTIVDTPGFGDAVNNSECWKPITDYVDQQFEQYFRDESGLNRKNI	2023-09-05
XP_006496932.1_PREDICTED:_adenylate_cyclase_type_10_isoform_X3_[Mus_musculus]_seq25	0.725892	8.41768	FALSE	0.925192	3.07342	CDFFLNTALELSETHGNLLEKCWLSMSKEWWYSASELTGDQWLQTVLSLPSWDKIVSGKGGQ	Adcy10
XP_006497184.1_PREDICTED:_potassium_channel_subfamily_K_member_2_isoform_X1_[Mus_musculus]_seq7	2.57896	5.73471	FALSE	0.758512	2.51972	TLTTIGFGDYVAGGSDIEYLDFYKPVVWFWILVGLAYFAAVLSMIGDWLRVISKKTKEEVGE	Kcnk2
XP_006497585.1_PREDICTED:_protein_FAM188A_isoform_X1_[Mus_musculus]_seq4	1.11153	6.31559	FALSE	0.800414	2.65892	CQVEHSSALAVEELGFERFHALIQKRSFRTVSELKDAVLDQYSMWGNKFGVLLFLYSVLLTK	Mindy3
XP_006497940.2_PREDICTED:_potassium_channel_subfamily_T_member_1_isoform_X1_[Mus_musculus]_seq7	1.42391	5.63781	FALSE	0.751111	2.49514	LLCLVFTGTCGIQHLERAGGNLNLLTSFYFCIVTFSTVGFGDVTPKIWPSQLLVVILICVTL	Kcnt1
XP_006497949.2_PREDICTED:_potassium_channel_subfamily_T_member_1_isoform_X10_[Mus_musculus]_seq7	1.75779	7.52752	FALSE	0.876652	2.91217	YFCIVTFSTVGFGDVTPKIWPSQLLVVILICVTLVVLPLQFEELVYLWMERQKSGGNYSRHR	Kcnt1
XP_006498117.1_PREDICTED:_serine/threonine-protein_kinase_N3_isoform_X4_[Mus_musculus]_seq14	1.43133	8.29131	FALSE	0.918623	3.0516	DAQGFLKIADFGLCKEGIGFGDRTSTFCGTPEFLAPEVLTQEAYTRAVDWWGLGVLLYEMLV	Pkn3
XP_006498947.1_PREDICTED:_myelin_expression_factor_2_isoform_X2_[Mus_musculus]_seq9	0.953878	3.69884	TRUE	0.568065	1.88707	GVMGNLGPSGVGFGGLEAMNSMAGFGGVGRMGELYRGAMTSSMERDFGRGDIGLSRGFGDSF	Myef2
XP_006499506.1_PREDICTED:_probable_aminopeptidase_NPEPL1_isoform_X1_[Mus_musculus]_seq5	1.07811	5.13169	FALSE	0.710261	2.35943	LQCLTNATEGVRLAARIVDTPCNEMNTDIFLEEIIQVGKELGITPTIIRDEQLKTKGFGGIY	Npepl1
XP_006499894.1_PREDICTED:_zinc_finger_protein_408_isoform_X1_[Mus_musculus]_seq13	1.88437	6.25546	FALSE	0.796259	2.64512	CPHCANTYPQLPELRRHLISHTGEAYLCPVCGKALRDPHTLRAHERLHSGERPFRCPQCDRA	Zfp408
XP_006500951.1_PREDICTED:_ankyrin-2_isoform_X19_[Mus_musculus]_seq80	1.38381	3.80481	FALSE	0.580333	1.92782	SDASSLDAKTKCPVKARSYIETETESRERAEGFESESEDGATKPKLFASRLPVKSRSTSSSG	Ank2
XP_006503647.2_PREDICTED:_protein_piccolo_isoform_X3_[Mus_musculus]_seq38	2.20325	7.60787	FALSE	0.881263	2.92749	ESPELKFRETKSQESEELVVAGGGGLRRFKTIELNSTVTDKYSAESSQKKTTLYFDEEPELE	Pclo
XP_006503766.1_PREDICTED:_phospholipid-transporting_ATPase_IA_isoform_X4_[Mus_musculus]_seq7	0.876203	5.53425	FALSE	0.743059	2.46839	KCTIAGVAYGHVPEPEDYGCSPDEWQSSQFGDEKTFNDPSLLDNLQNNHPTAPIICEFLTMM	Atp8a1
XP_006503797.1_PREDICTED:_gamma-aminobutyric_acid_receptor_subunit_alpha-4_isoform_X1_[Mus_musculus]_seq2	1.48651	7.25589	TRUE	0.860691	2.85915	CPENFTRILDSLLDGYDNRLRPGFGDAYPKSEMIYTWTKGPEKSVEVPKESSSLVQYDLIGQ	Gabra4
XP_006505663.1_PREDICTED:_membrane-associated_guanylate_kinase__WW_and_PDZ_domain-containing_protein_1_isoform_X20_[Mus_musculus]_seq27	0.880416	4.65233	FALSE	0.667671	2.21795	ERGAKGFGFSLRGGREYNMDLYVLRLAEDGPAERCGKMRIGDEILEINGETTKNMKHSRAIE	Magi1
XP_006506436.2_PREDICTED:_heterogeneous_nuclear_ribonucleoproteins_A2/B1_isoform_X1_[Mus_musculus]_seq5	0.737744	4.74629	TRUE	0.676355	2.2468	KYHTINGHNAEVRKALSRQEMQEVQSSRSGRGGNFGFGDSRGGGGNFGPGPGSNFRGGSDGY	Hnrnpa2b1
XP_006506693.1_PREDICTED:_oxysterol-binding_protein-related_protein_3_isoform_X1_[Mus_musculus]_seq16	1.18127	8.59998	TRUE	0.934497	3.10433	FWQDVRWKNKFWGKSMEIVPIGTTHVTLPAFGDHFEWNKVTSCIHNILSGQRWIEHYGEIDI	Osbpl3
XP_006506698.1_PREDICTED:_oxysterol-binding_protein-related_protein_3_isoform_X4_[Mus_musculus]_seq12	1.70762	4.48776	TRUE	0.65203	2.166	CHAESGNFVFWQDVRWKNKFWGKSMEIVPIGTTHVTLPAFGDHFEWNKVTSCIHNILSGQRW	Osbpl3
XP_006506699.1_PREDICTED:_oxysterol-binding_protein-related_protein_3_isoform_X5_[Mus_musculus]_seq7	1.40416	6.17569	TRUE	0.790686	2.6266	QFFAEQVSHHPPISACHAESGNFVFWQDVRWKNKFWGKSMEIVPIGTTHVTLPAFGDHFEWN	Osbpl3
XP_006508015.1_PREDICTED:_zinc_finger_protein_629_isoform_X1_[Mus_musculus]_seq15	0.938954	3.10182	FALSE	0.491616	1.63311	FSQSSNLITHVRTHMDENLFVCSDCGKAFLEAQELEQHRVIHERGKTPARRAQGDSLLGFGD	Zfp629
XP_006508016.1_PREDICTED:_zinc_finger_protein_629_isoform_X2_[Mus_musculus]_seq12	1.71708	5.60522	FALSE	0.748593	2.48677	QHRRTHTGEKPYKCPECGKSFSQSSNLITHVRTHMDENLFVCSDCGKAFLEAQELEQHRVIH	Zfp629
XP_006508092.1_PREDICTED:_septin-1_isoform_X1_[Mus_musculus]_seq4	2.71608	5.94071	TRUE	0.773838	2.57063	SQFSVPIARTAQTLTIERRGVEIEEGGIKVKLTLVDTPGFGDSVDCSDCWLPVVRFIEEQFE	2023-09-01
XP_006508094.1_PREDICTED:_septin-1_isoform_X2_[Mus_musculus]_seq1	2.2753	7.04537	FALSE	0.847904	2.81668	MVAGESGLGKSTLINSLFLTNLYEDRQVPDASARTAQTLTIERRGVEIEEGGIKVKLTLVDT	2023-09-01
XP_006508094.1_PREDICTED:_septin-1_isoform_X2_[Mus_musculus]_seq2	2.55021	6.14017	TRUE	0.788181	2.61828	RGVEIEEGGIKVKLTLVDTPGFGDSVDCSDCWLPVVRFIEEQFEQYLRDESGLNRKNIQDSR	2023-09-01
XP_006508557.1_PREDICTED:_lymphocyte-specific_protein_1_isoform_X1_[Mus_musculus]_seq3	2.34976	5.33474	FALSE	0.727114	2.41542	DEGFGDWSQKPEPRQQFWGNEGTAEGTEPSQSERPEEKQTEESSHQAKVHLEESNLSYREPD	Lsp1
XP_006508748.1_PREDICTED:_ankyrin_repeat_domain-containing_protein_10_isoform_X1_[Mus_musculus]_seq9	1.75399	5.82436	FALSE	0.765248	2.5421	HLNGSPSSCVASRPSWVGDIGESLHYGHYHGFGDTAESIPELSSVLEHTSCVRVEQRYDSAV	Ankrd10
XP_006509062.1_PREDICTED:_ankyrin-1_isoform_X11_[Mus_musculus]_seq40	0.618644	5.0283	FALSE	0.701421	2.33007	SDATNGLADLLGQEEGQRSEKKRQEVSGTEQDTETEVSLVSGQQRVHARITDSPSVRQVLDR	Ank1
XP_006510729.1_PREDICTED:_angiomotin-like_protein_1_isoform_X1_[Mus_musculus]_seq10	0.621473	7.24845	FALSE	0.860245	2.85767	PGVLHEMVKPYPAPQPARTEVAVLRYQPPPEYGVTSRPCQLPFPSTVQQHSPMSSQTSSIGG	Amotl1
XP_006511048.2_PREDICTED:_multiple_epidermal_growth_factor-like_domains_protein_11_isoform_X2_[Mus_musculus]_seq13	1.52112	5.71018	FALSE	0.75665	2.51354	TPGWLGDSCELPCPDGTFGLNCSEHCDCSHADGCDPVTGHCCCLAGWTGIRCDSTCPPGRWG	Megf11
XP_006511559.1_PREDICTED:_alpha-mannosidase_2C1_isoform_X8_[Mus_musculus]_seq8	0.909682	4.17371	TRUE	0.620522	2.06133	LVHFPPGDSYGMQGSVEEVLKTVTNNRDKGRTNHSGFLFGFGDGGGGPTQTMLDRLKRLSNT	Man2c1
XP_006511981.1_PREDICTED:_integrin_alpha-9_isoform_X1_[Mus_musculus]_seq4	0.834631	4.89361	FALSE	0.689629	2.2909	TVYLNQGHGALEEQLTLTGDAAYNAHFGESIANLGDIDDDGFPDVAVGAPKEEDFAGAVYIY	Itga9
XP_006513100.1_PREDICTED:_probable_JmjC_domain-containing_histone_demethylation_protein_2C_isoform_X3_[Mus_musculus]_seq29	0.549134	3.4676	FALSE	0.540029	1.79394	PTLIPEPKDSQSNFKNSSDQSLTEMWRSNNNLNREKAEWPVEKSSGKSQAAVASVIVRPPSS	Jmjd1c
XP_006513182.1_PREDICTED:_muellerian-inhibiting_factor_isoform_X1_[Mus_musculus]_seq3	1.58635	5.62459	FALSE	0.750091	2.49175	ESRWGPQDLATFGVCSTDSQATLPALQRLGAWLGETGEQQLLVLHLAEVIWEPELLLKFQEP	Amh
XP_006513306.1_PREDICTED:_hexokinase-1_isoform_X2_[Mus_musculus]_seq17	1.28265	3.71455	FALSE	0.569906	1.89319	CYMEEMKNVEMVEGNQGQMCINMEWGAFGDNGCLDDIRTDFDKVVDEYSLNSGKQRFEKMIS	Hk1
XP_006513306.1_PREDICTED:_hexokinase-1_isoform_X2_[Mus_musculus]_seq6	0.847823	3.91981	FALSE	0.593266	1.97079	GTMMTCGYDDQQCEVGLIIGTGTNACYMEELRHIDLVEGDEGRMCINTEWGAFGDDGSLEDI	Hk1
XP_006513456.1_PREDICTED:_bile_acid_receptor_isoform_X2_[Mus_musculus]_seq3	1.87317	7.17074	FALSE	0.855564	2.84212	MPAETGYQGETEVSEMPVTKKPRMAAASAGRIKGDELCVVCGDRASGYHYNALTCEGCKGFF	Nr1h4
XP_006514425.1_PREDICTED:_uncharacterized_protein_LOC102635990_isoform_X2_[Mus_musculus]_seq90	1.09202	4.21407	FALSE	0.624702	2.07521	HSSSIPFLSSVDKTTELGQLQGSGVPEVSRTFGTENLGVDILQSSKPYSDTIIIKSSVLPLV	LOC102635990
XP_006515999.1_PREDICTED:_protein_TCL1B4_isoform_X1_[Mus_musculus]_seq3	0.958796	3.7119	FALSE	0.569596	1.89216	QMTTLFQEPSPDSLKTFNFLPRTWRLESRNTYRGADAMHWRLVNHSQFYGTEELVLMLDSRS	Tcl1b4
XP_006516619.1_PREDICTED:_hereditary_hemochromatosis_protein_homolog_isoform_X1_[Mus_musculus]_seq3	0.771443	4.52697	FALSE	0.655808	2.17855	SESHILQVVLGCEVHEDNSTSGFWRYGYDGQDHLEFCPKTLNWSAAEPGAWATKVEWDEHKI	Hfe
XP_006517925.1_PREDICTED:_glycine-rich_protein_DOT1_isoform_X3_[Mus_musculus]_seq1	1.68076	5.23791	FALSE	0.719158	2.38899	MAWQGGSHASRAAGREGSLGKGQTAGEKGRGSEAETGEGWGGRFWGHGRQQRLEEPSARHRA	Gm2956
XP_006518327.1_PREDICTED:_putative_cryptochrome_DASH__mitochondrial_isoform_X5_[Mus_musculus]_seq1	0.928481	4.1585	FALSE	0.618937	2.05606	MAWQGGSHASRAAGPEGSLGKGQMAGEKGRGSEAETGEGWGGGFWGHGRQQRLEEPITRHRA	Gm3005
XP_006520121.1_PREDICTED:_zinc_finger_RNA-binding_protein_isoform_X2_[Mus_musculus]_seq24	0.701059	5.19033	FALSE	0.715195	2.37583	DPFDTLATMTDQQREDITSSAQFALRLLAFRQIHKVLGMDPLPQMNQRFNIHNNRKRRRDSD	Zfr
XP_006520518.1_PREDICTED:_nuclear_receptor_subfamily_4_group_A_member_1_isoform_X1_[Mus_musculus]_seq13	0.753738	3.91248	FALSE	0.592452	1.96808	GFGDWIDNILAFSRSLHSLGVDVPAFACLSALVLITDRHGLQDPRRVEELQNRIASCLKEHM	Nr4a1
XP_006520519.1_PREDICTED:_nuclear_receptor_subfamily_4_group_A_member_1_isoform_X2_[Mus_musculus]_seq12	1.64293	5.88263	TRUE	0.769572	2.55646	HQLQCARGFGDWIDNILAFSRSLHSLGVDVPAFACLSALVLITDRHGLQDPRRVEELQNRIA	Nr4a1
XP_006520577.1_PREDICTED:_keratin__type_II_cuticular_Hb4_isoform_X1_[Mus_musculus]_seq3	1.07876	9.98426	FALSE	0.999316	3.31966	FGSGDGLGFRASSGVGLGFGAGGCPSYGFGGPGFGGPGFGGPGFGYRIGGIGGPSAPAITAV	Krt84
XP_006520701.1_PREDICTED:_twinfilin-1_isoform_X1_[Mus_musculus]_seq5	1.1785	4.8866	FALSE	0.689007	2.28883	NYVQLEIDIKNETIILANTENTELRDLPKRIPKDSARYHFFLYKHSHEGDYLESVVFIYSMP	Twf1
XP_006520860.1_PREDICTED:_zinc_finger_protein_7_isoform_X2_[Mus_musculus]_seq3	0.793706	4.36925	TRUE	0.640406	2.12738	TDRKQTCEYTSLLQRQIPGFGDNLDSKVWSENCPRSLGLSVSGSLFQKHRLNSEAVMPKNST	Zfp7
XP_006522642.1_PREDICTED:_septin-12_isoform_X3_[Mus_musculus]_seq1	2.64499	5.74453	TRUE	0.759254	2.52219	MVNTLFKSKVWQSTEPNLDVPMPQTLELHSVTHVIEEKGLKLKLTVTDTPGFGDQINNDKCW	2023-09-12
XP_006522642.1_PREDICTED:_septin-12_isoform_X3_[Mus_musculus]_seq2	0.957887	79.2846	TRUE	1.89919	6.30897	LTVTDTPGFGDQINNDKCWDPILSYINQQYEQYLQEELLITRQRHIPDTRVHCCVYFVPPTG	2023-09-12
XP_006525247.1_PREDICTED:_G_patch_domain_and_ankyrin_repeat-containing_protein_1_isoform_X1_[Mus_musculus]_seq5	0.527909	19.6734	FALSE	1.29388	4.29817	QLAEEAGFPEVARMVRESHGETRSPENQNRSTPSSSQFCEDCGAHFEDSNHHTSTAHLLSLS	Gpank1
XP_006526294.1_PREDICTED:_casein_kinase_I_isoform_X2_[Mus_musculus]_seq2	0.5346	3.74552	TRUE	0.573512	1.90516	RVGKKIGCGNFGELRLGKNLYTNEYVAIKLEPMKSRAPQLHLEYRFYKQLGSGDGIPQVYYF	Csnk1g3
XP_006526732.1_PREDICTED:_SH3_and_PX_domain-containing_protein_2A_isoform_X1_[Mus_musculus]_seq6	0.66909	4.87346	FALSE	0.687837	2.28495	DINTSKTGEVSKRRKAHLRRLDRRWTLGGMVNRQHSREEKYVTVQPYTSQSKDEIGFEKGVT	Sh3pxd2a
XP_006528846.1_PREDICTED:_transmembrane_protein_164_isoform_X5_[Mus_musculus]_seq3	1.09317	4.35645	FALSE	0.639133	2.12315	NNMLCPAISDPFYGPWYRIWASGHQTLMTMTHGKLVILFSYMAGPLCKYLLDLLRLPAKKID	Tmem164
XP_006528987.1_PREDICTED:_SH3_domain-containing_kinase-binding_protein_1_isoform_X1_[Mus_musculus]_seq6	2.81855	6.51916	TRUE	0.814192	2.70469	YYSLRETTGSESDGGDSSSTKSEGANGTMATAAIQPKKVKGVGFGDIFKDKPIKLRPRSIEV	Sh3kbp1
XP_006528990.1_PREDICTED:_SH3_domain-containing_kinase-binding_protein_1_isoform_X4_[Mus_musculus]_seq5	1.64862	16.6153	TRUE	1.22051	4.05444	TEGHRRYYSLRETTGSESDGGDSSSTKSEGANGTMATAAIQPKKVKGVGFGDIFKDKPIKLR	Sh3kbp1
XP_006528992.1_PREDICTED:_SH3_domain-containing_kinase-binding_protein_1_isoform_X8_[Mus_musculus]_seq4	1.66403	7.89794	TRUE	0.897514	2.98148	SSTKSEGANGTMATAAIQPKKVKGVGFGDIFKDKPIKLRPRSIEVENDFLPVEKTIGKKLPP	Sh3kbp1
XP_006529895.1_PREDICTED:_calmodulin-regulated_spectrin-associated_protein_2_isoform_X1_[Mus_musculus]_seq31	1.79412	6.62961	FALSE	0.821488	2.72892	SESVHSGKRTPRSESVEGFLSPSRCGSRNGEKDWENASTTSSVASGTEYTGPKLYKEPSAKS	Camsap2
XP_006530501.1_PREDICTED:_2-oxoglutarate_and_iron-dependent_oxygenase_domain-containing_protein_2_isoform_X4_[Mus_musculus]_seq4	1.42542	9.41301	FALSE	0.973729	3.23466	VEHVVGSGILHRGGQLHGARPLCKGERWNLVVWLRASAVRNRLCPMCCQKPELVDDEGFGDG	Ogfod2
XP_006530648.1_PREDICTED:_zinc_finger_homeobox_protein_3_isoform_X1_[Mus_musculus]_seq81	1.96034	6.38319	FALSE	0.805037	2.67428	PKPEEQKNVPREVSPLLPKPPEEPEAESKSASADSLCDPFIVPKVQYKLVCRKCQAGFGDEE	Zfhx3
XP_006530648.1_PREDICTED:_zinc_finger_homeobox_protein_3_isoform_X1_[Mus_musculus]_seq82	0.895279	5.35227	FALSE	0.728538	2.42015	KVQYKLVCRKCQAGFGDEEAARSHLKSLCCFGQSVVNLQEMVLHVPTGSGGSGGGGGGSGGG	Zfhx3
XP_006532773.1_PREDICTED:_peripheral-type_benzodiazepine_receptor-associated_protein_1_isoform_X8_[Mus_musculus]_seq3	1.90808	7.09513	FALSE	0.850961	2.82683	GQQAESPGYSCSGLEEEEAQAYKAKFNIGFGDRPNLELLRALGELQQRCTILKEENQMLRKS	Tspoap1
XP_006533622.1_PREDICTED:_dynein_heavy_chain_2__axonemal_isoform_X10_[Mus_musculus]_seq63	0.924543	3.18629	FALSE	0.503285	1.67188	LTNYRDEIINQIWIRKIRELQVPCSPRFAIDNFLTNPTKVRDWNIQGLPSDAFSTENGIIVT	Dnah2
XP_006533807.1_PREDICTED:_septin-9_isoform_X1_[Mus_musculus]_seq9	1.44893	9.84306	FALSE	0.99313	3.29911	GFGDHINNENCWQPIMKFINDQYEKYLQEEVNINRKKRIPDTRVHCCLYFIPATGHSLRPLD	2023-09-09
XP_006533808.2_PREDICTED:_septin-9_isoform_X2_[Mus_musculus]_seq3	2.7447	6.06737	TRUE	0.783	2.60107	KTIEIKSITHDIEEKGVRMKLTVIDTPGFGDHINNENCWQPIMKFINDQYEKYLQEEVNINR	2023-09-09
XP_006533808.2_PREDICTED:_septin-9_isoform_X2_[Mus_musculus]_seq4	0.571229	13.096	FALSE	1.11714	3.71105	KFINDQYEKYLQEEVNINRKKRIPDTRVHCCLYFIPATGHSLRPLDIEFMKRLSKVVNIVPV	2023-09-09
XP_006533925.2_PREDICTED:_rho_GTPase-activating_protein_23_isoform_X2_[Mus_musculus]_seq10	1.5614	5.18204	FALSE	0.714501	2.37352	DHRDEVVLRQKPPTGRKVQLTPARQMNLGFGDESPEPEARGERLGRKVAPLATTEDSLASIP	Arhgap23
XP_006533934.1_PREDICTED:_rho_GTPase-activating_protein_23_isoform_X8_[Mus_musculus]_seq7	1.69265	4.712	FALSE	0.673206	2.23634	RVVRPDPSTRALEPPAEDHRDEVVLRQKPPTGRKVQLTPARQMNLGFGDESPEPEARGERLG	Arhgap23
XP_006533934.1_PREDICTED:_rho_GTPase-activating_protein_23_isoform_X8_[Mus_musculus]_seq8	0.783515	4.20159	FALSE	0.623413	2.07093	NLGFGDESPEPEARGERLGRKVAPLATTEDSLASIPFIDEPTSPSIDLQAKHVPASAVVSSA	Arhgap23
XP_006535078.1_PREDICTED:_probable_ATP-dependent_DNA_helicase_HFM1_isoform_X1_[Mus_musculus]_seq31	0.831718	3.58566	FALSE	0.554569	1.84224	EDKSKSSEVLGVNLELGNEVWDDFDDESLIEVMSLSADAEKMAASGFGDTRDSSLGGSKLPF	Hfm1
XP_011238212.1_PREDICTED:_LOW_QUALITY_PROTEIN:_protein_FAM180B_[Mus_musculus]_seq2	2.07745	5.66873	FALSE	0.753486	2.50303	LQYHMPRDLECAQQWLWQLHSLQKGLLLSPWAFKHLFLIGLACVYALHRVSETEERGHWTAV	Gm32514
XP_011238292.1_PREDICTED:_ankyrin-2_isoform_X5_[Mus_musculus]_seq77	0.974231	3.44757	FALSE	0.537513	1.78558	RSYIETETESRERAEGFESESEDGATKPKLFASRLPVKSRSTSSSGRPGTSPTRESREHFFD	Ank2
XP_011239075.1_PREDICTED:_protein_furry_homolog-like_isoform_X13_[Mus_musculus]_seq41	1.87752	5.3885	FALSE	0.731468	2.42988	PMTDSGLSSSSTSSSISLGNNSAAISHLHTTLLGEVDLSVEQDGKVKTLMEFITSRKRGPLW	Fryl
XP_011239244.1_PREDICTED:_zinc_finger_and_SCAN_domain-containing_protein_21_isoform_X1_[Mus_musculus]_seq6	0.783227	6.36314	FALSE	0.803671	2.66974	NEQKQSWEKMSTSGTAMESLSSTETQHVDASPKYEFWGPLYIQETGEEEVFTQDPRKRQGFK	Zscan21
XP_011241116.1_PREDICTED:_unconventional_myosin-Ie_isoform_X1_[Mus_musculus]_seq21	0.715263	29.2482	FALSE	1.4661	4.87028	FKTEFLSLLAKRYEEKTQKQLPLKFSNTLELKLKKENWGPWSAGGSRQVQFHQGFGDLAILK	Myo1e
XP_011241116.1_PREDICTED:_unconventional_myosin-Ie_isoform_X1_[Mus_musculus]_seq22	3.26489	6.84244	FALSE	0.835211	2.77451	GGSRQVQFHQGFGDLAILKPSNKVLQVSIGPGLPKNSRPTRRNTVTSRGYPGGTKNNYPMRA	Myo1e
XP_011241462.1_PREDICTED:_androglobin_isoform_X2_[Mus_musculus]_seq2	0.63012	4.36239	FALSE	0.639725	2.12512	GSFEQKKGKFPIWPEWSEADINAEKWDAGKGGKEKDKTAKSPIFHFFEDPEGKIELPQSLKV	Adgb
XP_011241558.1_PREDICTED:_septin-10_isoform_X1_[Mus_musculus]_seq3	2.06388	5.93857	TRUE	0.773682	2.57011	YELQESNVRLKLTIVNTVGFGDQINKEDSYQPIVDYIDDQFEAYLQEELKIKRALFNYHDSR	2023-09-10
XP_011241641.1_PREDICTED:_collagen_alpha-1(XIII)_chain_isoform_X16_[Mus_musculus]_seq13	0.637863	3.81156	FALSE	0.581103	1.93038	PGSPGEKGETGQAGPQGLDGPTGEKGEPGDEGRPGATGLPGPIGLPGFTGEKGEAGEKGDPG	Col13a1
XP_011241700.1_PREDICTED:_putative_hexokinase_HKDC1_isoform_X2_[Mus_musculus]_seq11	0.907931	4.66691	FALSE	0.669029	2.22247	IGLIAGTGSNVCYMEEMRNIELVDGDEGRMCVNTEWGGFGDNGCIDDIRTQYDKEVDEGSLN	Hkdc1
XP_011241851.1_PREDICTED:_plasma_membrane_calcium-transporting_ATPase_1_isoform_X2_[Mus_musculus]_seq26	0.746054	5.785	FALSE	0.762303	2.53232	TQKEEIPEEELAEDVEEIDHAERELRRGQILWFRGLNRIQTQIRVVNAFRSSLYEGLEKPES	Atp2b1
XP_011242483.1_PREDICTED:_potassium_channel_subfamily_K_member_10_isoform_X1_[Mus_musculus]_seq7	1.39831	4.87837	FALSE	0.688275	2.2864	TVGFGDFVAGGNAGINYREWYKPLVWFWILVGLAYFAAVLSMIGDWLRVLSKKTKEEVGEIK	Kcnk10
XP_011242933.1_PREDICTED:_baculoviral_IAP_repeat-containing_protein_1e_isoform_X2_[Mus_musculus]_seq25	0.621052	4.35352	FALSE	0.638841	2.12218	LQSLEVSETNQLPEQLFHNLHKFLGLKELCVRLDGKPNVLSVLPREFPNLLHMEKLSIQTST	Naip5
XP_011244565.1_PREDICTED:_CD2-associated_protein_isoform_X1_[Mus_musculus]_seq5	2.90503	7.69142	FALSE	0.886007	2.94325	THNAQEESEVPLTGPTSPLPSPGNGSEPAPGSVAQPKKIRGIGFGDIFKEGSVKLRTRTSSS	Cd2ap
XP_011246150.1_PREDICTED:_trophinin_isoform_X5_[Mus_musculus]_seq42	2.09067	5.67171	FALSE	0.753714	2.50378	STGFGGGLGTSTDFSGGLNHNADFNGGLGNSAGFNGGLNTNTDFGGELGTSAGFGDGLGSST	Tro
XP_011246150.1_PREDICTED:_trophinin_isoform_X5_[Mus_musculus]_seq43	0.540214	3.54676	FALSE	0.549832	1.8265	FGGELGTSAGFGDGLGSSTSFGAGLVTSDGFAGNLGTNTGFGGTLGTGAGFSVSLNNGNGFG	Tro
XP_011247195.1_PREDICTED:_myocardin_isoform_X1_[Mus_musculus]_seq10	0.686589	4.70528	FALSE	0.672586	2.23428	PLPPNLDDLKVSELRQQLRIRGLPVSGTKTALVDRLRPFQDCAGNPVPNFGDITTVTFPVTP	Myocd
XP_011247197.1_PREDICTED:_myocardin_isoform_X3_[Mus_musculus]_seq8	0.946474	5.53079	FALSE	0.742787	2.46749	DDLKVSELRQQLRIRGLPVSGTKTALVDRLRPFQDCAGNPVPNFGDITTVTFPVTPNTLPSY	Myocd
XP_011247260.1_PREDICTED:_glutamine-rich_protein_2_isoform_X6_[Mus_musculus]_seq37	1.79211	6.30144	FALSE	0.79944	2.65568	QQFSSVSETRREQQRQESLPPSFPMAVETLRLIGELISLYLELKEQLKDLDEELAGQTDFEK	Qrich2
XP_011247766.1_PREDICTED:_adhesion_G_protein-coupled_receptor_L3_isoform_X8_[Mus_musculus]_seq36	0.885466	5.35552	FALSE	0.728801	2.42103	GDAEDVYYKSMPNLGSRNHVHPLHAYYQLGRGSSDGFIVPPNKDGASPEGTSKGPAHLVTSL	Adgrl3
XP_011247832.1_PREDICTED:_septin-11_isoform_X1_[Mus_musculus]_seq3	2.31947	5.80473	TRUE	0.763782	2.53723	VRLKARSYELQESNVRLKLTIVDTVGFGDQINKDDSYKPIVEYIDAQFEAYLQEELKIKRSL	2023-09-11
XP_017168473.1_PREDICTED:_protein_transport_protein_Sec16B_isoform_X1_[Mus_musculus]_seq20	1.28597	4.74165	FALSE	0.67593	2.24539	DMLRTHPAFGENTMTQEPLEDPDGLEVISSLQTPAAPRVPSFSEDSAASAKEDEEGSSDGAD	Sec16b
XP_017168475.1_PREDICTED:_protein_transport_protein_Sec16B_isoform_X3_[Mus_musculus]_seq19	1.33291	4.11376	FALSE	0.614238	2.04046	TYSGHMGTPVPLYSVPATHLAVTSGASGSSVAVTGTPGGRVGEDMLRTHPAFGENTMTQEPL	Sec16b
XP_017168475.1_PREDICTED:_protein_transport_protein_Sec16B_isoform_X3_[Mus_musculus]_seq20	1.05173	3.55265	FALSE	0.550552	1.82889	DMLRTHPAFGENTMTQEPLEDPDGLEVISSLQVSRGARRNPGDYSNPCLGLCQISMALVRVW	Sec16b
XP_017168650.1_PREDICTED:_microtubule-associated_protein_4_isoform_X1_[Mus_musculus]_seq10	1.17501	5.65252	FALSE	0.752242	2.4989	MGTSNQSKEGKCPWMDHESTPWVSEKTKKRGNEGRNKKFKNNYPVQPSRVEGRKEIASPPCV	Map4
XP_017169108.1_PREDICTED:_alpha-mannosidase_2C1_isoform_X5_[Mus_musculus]_seq13	0.820047	3.14766	TRUE	0.497988	1.65428	RTNHSGFLFGFGDGGGGPTQTMLDRLKRLSNTDGLPRVQLSSPGQLFTALERDSGQLCTWVG	Man2c1
XP_017169419.1_PREDICTED:_cadherin-23_isoform_X4_[Mus_musculus]_seq60	0.663147	4.44504	FALSE	0.647876	2.1522	MLATDQDEGSNSQLTYSLEGPGMEAFSVDMDSGLVTTQRPLQSYERFNLTVVATDGGEPPLW	Cdh23
XP_017169883.1_PREDICTED:_septin-8_isoform_X8_[Mus_musculus]_seq2	1.07051	7.86396	FALSE	0.895641	2.97526	AVGFGDQINKDDRPIVDYIDAQFENYLQEELKIRRSLFDYHDTRIHVCLYFITPTGHSLKSL	2023-09-08
XP_017170558.1_PREDICTED:_pleckstrin_homology_domain-containing_family_G_member_3_isoform_X10_[Mus_musculus]_seq3	0.516648	3.29455	FALSE	0.517796	1.72008	VAEQVADFASSLLAALHCWHYRANALLFSRGAMGKRHRESEGSKGCRRPSNRSPTSAEKRMS	Plekhg3
XP_017170637.1_PREDICTED:_probable_sodium-coupled_neutral_amino_acid_transporter_6_isoform_X3_[Mus_musculus]_seq5	1.75977	5.47229	FALSE	0.738169	2.45214	YDKVESELLQGYSKYLPHDVIVMAVKLCILFAVLLTAPLIHFPARKALMMILFSNYPFSWIR	Slc38a6
XP_017171101.1_PREDICTED:_probable_ATP-dependent_RNA_helicase_DDX41_isoform_X2_[Mus_musculus]_seq5	0.85396	3.0295	FALSE	0.481371	1.59908	RVRKKYHILVEGDGIPPPIKSFKEMKFPAAILRGLKKKGILHPTPIQIQGIPTILSGRDMIG	Ddx41
XP_017171129.1_PREDICTED:_ankyrin_repeat_domain-containing_protein_55_isoform_X5_[Mus_musculus]_seq6	0.576574	3.37114	TRUE	0.527776	1.75324	HRQGPSIINYDDESGKTCVHIAAASGFGDIINDLAKVPECNLQALDVDDRTPLHWAAASGKA	Ankrd55
XP_017172051.1_PREDICTED:_zinc_finger_protein_7_isoform_X3_[Mus_musculus]_seq2	0.787997	3.91923	TRUE	0.593201	1.97057	DSAIRTDRKQTCEYTSLLQRQIPGFGDNLDSKVWSENCPRSLGLSVSGSLFQKHRLNSEAVM	Zfp7
XP_017172097.1_PREDICTED:_neuronal-specific_septin-3_isoform_X2_[Mus_musculus]_seq3	2.55269	5.98256	TRUE	0.776887	2.58076	SRKASSWNREEKIPKTVEIKAIGHVIEEGGVKMKLTVIDTPGFGDQINNENCWEPIEKYINE	2023-09-03
XP_017172628.1_PREDICTED:_titin_isoform_X1_[Mus_musculus]_seq71	2.1304	5.97022	FALSE	0.775991	2.57778	GVEIKSTDRCQMRTKKLTHSLNIRNVHFGDAADYTFVAGKATSTATLYVEARHIEFRKHIKD	Ttn
XP_017174136.1_PREDICTED:_serine/threonine-protein_kinase_N3_isoform_X3_[Mus_musculus]_seq17	0.536252	6.28691	FALSE	0.798438	2.65235	FLKIADFGLCKEGIGFGDRTSTFCGTPEFLAPEVLTQEAYTRAVDWWGLGVLLYEMLVGECP	Pkn3
XP_017175247.1_PREDICTED:_ubiquitin-associated_protein_2-like_isoform_X13_[Mus_musculus]_seq9	0.735547	7.87811	FALSE	0.896422	2.97785	GFGDVGEAKGGSTTGSQFLEQFKTAQALAQLAAQHSQSGSTTTSSWDMGSTTQSPSLVQYDL	Ubap2l
XP_017175258.1_PREDICTED:_ubiquitin-associated_protein_2-like_isoform_X27_[Mus_musculus]_seq5	0.772546	3.89357	FALSE	0.590348	1.96109	QRIDLAVLLGKTPSSMENDSSNLDPSQAPSLAQPLVFSNSKQNAISQPASGSTFSHHSMVSM	Ubap2l
XP_017175258.1_PREDICTED:_ubiquitin-associated_protein_2-like_isoform_X27_[Mus_musculus]_seq6	1.68901	7.65394	FALSE	0.883885	2.9362	AISQPASGSTFSHHSMVSMLGKGFGDVGEAKGGSTTGSQFLEQFKTAQALAQLAAQHSQSGS	Ubap2l
XP_017175259.1_PREDICTED:_ubiquitin-associated_protein_2-like_isoform_X28_[Mus_musculus]_seq8	1.44297	5.24112	FALSE	0.719424	2.38988	AENVTITAGQRIDLAVLLGKTPSSMENDSSNLDPSQAPSLAQPLVFSNSKQNAISQPASGST	Ubap2l
XP_017175259.1_PREDICTED:_ubiquitin-associated_protein_2-like_isoform_X28_[Mus_musculus]_seq9	1.60428	6.51231	FALSE	0.813735	2.70317	LVFSNSKQNAISQPASGSTFSHHSMVSMLGKGFGDVGEAKGGSTTGSQFLEQFKTAQALAQL	Ubap2l
XP_017176468.1_PREDICTED:_septin-11_isoform_X6_[Mus_musculus]_seq3	2.16812	6.90348	TRUE	0.839068	2.78732	LQESNVRLKLTIVDTVGFGDQINKDDSYKPIVEYIDAQFEAYLQEELKIKRSLFNYHDTRIH	2023-09-11
XP_017176471.1_PREDICTED:_septin-11_isoform_X9_[Mus_musculus]_seq2	2.08197	4.87654	FALSE	0.688112	2.28586	TVGFGDQINKDDSYKPIVEYIDAQFEAYLQEELKIKRSLFNYHDTRIHACLYFIAPTGHSLK	2023-09-11
XP_017177547.1_PREDICTED:_ryanodine_receptor_1_isoform_X10_[Mus_musculus]_seq63	2.12134	7.76668	FALSE	0.890235	2.9573	TGWANFGVTSEEELHLTRKLFWGIFDSLAHKKYDQELYRIAMPCLCAIAGALPPDYVDASYS	Ryr1
XP_017177747.1_PREDICTED:_CD163_molecule-like_1_isoform_X2_[Mus_musculus]_seq10	0.595323	5.86464	FALSE	0.768242	2.55204	GHFGDGDDLIWPDIFHCVGTEPHLLHCAASTLGAHGCVLGNTASTICSGLQDILRLRDGQSY	Cd163l1
XP_017177750.1_PREDICTED:_CD163_molecule-like_1_isoform_X5_[Mus_musculus]_seq6	0.778541	3.61243	FALSE	0.5578	1.85297	CSEFRLVNGSSDCEGRVELQVQGTWAPVCAANWDLADAMVLCHQLNCGNAVSVPPGGHFGDG	Cd163l1

## Sheet: Supplementary Table 2
Supplementary Table 2. Lyn-/- IgD+/- specific peptides
Peptide name	Mean log10(FC) in B6	Mean z-score B6	Mean log10(FC) in Lyn-/- IgD+/-	Mean z-score in Lyn-/- IgD+/-	Protein
NP_001002842.2_PML-RARA-regulated_adapter_molecule_1_[Mus_musculus]_seq11	0	-0.175321	0.390743	4.66409	Pram1
NP_001004359.1_G-protein_coupled_receptor-associated_sorting_protein_1_[Mus_musculus]_seq15	0.0135699	-0.0456843	0.589527	7.82062	Gprasp1
NP_001020428.2_vascular_endothelial_growth_factor_A_isoform_3_[Mus_musculus]_seq7	0.00620937	-0.330309	0.711523	4.5483	Vegfa
NP_001020544.1_uncharacterized_protein_LOC74670_[Mus_musculus]_seq5	0	-0.09245	0.367216	141.053	Zfp943
NP_001020785.1_OTU_domain-containing_protein_7B_[Mus_musculus]_seq15	0.0139625	-0.212589	0.42841	3.2969	Otud7b
NP_001025060.1_basic_helix-loop-helix_domain-containing_protein_USF3_[Mus_musculus]_seq45	0.0127838	0.632645	0.308261	18.2629	Usf3
NP_001028308.1_regulator_of_microtubule_dynamics_protein_3_[Mus_musculus]_seq4	0.0581408	-0.190099	0.992143	3.3631	Rmdn3
NP_001028550.2_uncharacterized_protein_LOC319493_[Mus_musculus]_seq1	0.00814299	-0.127792	0.612387	6.09491	A430078G23Rik
NP_001028617.2_GRB2-associated_and_regulator_of_MAPK_protein_[Mus_musculus]_seq17	0.00613378	0.317671	0.436578	34.8865	Garem1
NP_001034137.2_E3_ubiquitin-protein_ligase_TRIM63_[Mus_musculus]_seq2	0.00160709	-0.155852	0.448562	5.89801	Trim63
NP_001036045.1_CD63_antigen_[Mus_musculus]_seq5	0.00159145	-0.187548	0.595163	16.182	Cd63
NP_001036184.1_phospholipase_DDHD1_isoform_3_[Mus_musculus]_seq5	0	-0.09245	0.497185	176.719	Ddhd1
NP_001036184.1_phospholipase_DDHD1_isoform_3_[Mus_musculus]_seq6	0.0114842	-0.0917513	0.720273	7.79864	Ddhd1
NP_001071162.1_dysferlin_isoform_2_[Mus_musculus]_seq4	0.0221202	0.137786	0.534137	7.48856	Dysf
NP_001074400.1_mediator_of_RNA_polymerase_II_transcription_subunit_13_[Mus_musculus]_seq21	0	-0.128183	0.495982	18.2007	Med13
NP_001074512.1_tyrosine-protein_phosphatase_non-receptor_type_23_[Mus_musculus]_seq31	0.00308438	-0.172464	0.300264	5.02977	Ptpn23
NP_001074545.1_guanylate_cyclase_2G_precursor_[Mus_musculus]_seq13	0.00938136	-0.165019	0.397564	3.03493	Gucy2g
NP_001074618.1_histone_acetyltransferase_KAT6A_[Mus_musculus]_seq11	0.0915976	0.660055	0.460943	4.28467	Kat6a
NP_001074719.1_myosin-13_[Mus_musculus]_seq34	0.0171866	-0.0990848	0.382378	5.86905	Myh13
NP_001074809.2_histone-lysine_N-methyltransferase_SETD2_[Mus_musculus]_seq10	0.0365615	0.323798	0.344152	4.7686	Setd2
NP_001074841.1_carboxylesterase_1B_precursor_[Mus_musculus]_seq13	0.00836987	-0.343491	0.85835	3.96658	Ces1b
NP_001098537.1_vomeronasal_receptor_Vmn2r35_precursor_[Mus_musculus]_seq18	0.0162652	0.58212	0.382609	17.2342	Vmn2r35
NP_001106669.1_microphthalmia-associated_transcription_factor_isoform_1_[Mus_musculus]_seq7	0.0399205	0.721655	0.402589	9.22333	Mitf
NP_001123472.1_centrosome-associated_protein_CEP250_isoform_3_[Mus_musculus]_seq43	0.108485	0.111125	0.898352	4.60078	Cep250
NP_001123657.1_protein_Jade-1_[Mus_musculus]_seq8	0	-0.149072	0.439993	6.93635	Jade1
NP_001127772.1_nucleolar_protein_4-like_isoform_2_[Mus_musculus]_seq2	0.0125703	-0.00436282	0.6768	11.2929	Nol4l
NP_001127946.1_versican_core_protein_isoform_3_precursor_[Mus_musculus]_seq28	0.0515574	0.382232	0.390863	4.63026	Vcan
NP_001139302.1_1-phosphatidylinositol_4_5-bisphosphate_phosphodiesterase_beta-1_isoform_1_[Mus_musculus]_seq4	0.0214937	0.455755	0.342722	10.6124	Plcb1
NP_001139360.1_zinc_finger_protein_ZFAT_isoform_1_[Mus_musculus]_seq9	0.046993	0.0308378	0.756661	5.25799	Zfat
NP_001139450.2_poly_[ADP-ribose]_polymerase_4_[Mus_musculus]_seq39	0.0111359	-0.0964862	0.420568	6.12907	Parp4
NP_001152864.1_BTB/POZ_domain-containing_adapter_for_CUL3-mediated_RhoA_degradation_protein_2_[Mus_musculus]_seq6	0	-0.282862	0.461311	6.27707	Tnfaip1
NP_001152974.1_ATP-dependent_RNA_helicase_DDX24_isoform_1_[Mus_musculus]_seq6	0.0363913	2.65609	0.328204	25.1887	Ddx24
NP_001152981.1_protein_kinase_C_and_casein_kinase_substrate_in_neurons_protein_2_[Mus_musculus]_seq3	0.0106997	-0.225393	0.655445	5.35613	Pacsin2
NP_001153521.1_inactive_dual_specificity_phosphatase_27_[Mus_musculus]_seq13	0.00452359	-0.115339	0.323556	6.49934	Dusp27
NP_001154929.1_core-binding_factor_subunit_beta_isoform_3_[Mus_musculus]_seq3	0.0602155	0.550432	0.64773	8.18302	Cbfb
NP_001155310.1_receptor-type_tyrosine-protein_phosphatase_R_isoform_c_[Mus_musculus]_seq9	0.00586079	-0.187106	1.36671	6.19699	Ptprr
NP_001155896.1_rho_GTPase-activating_protein_4_isoform_3_[Mus_musculus]_seq13	0.00307224	-0.396236	0.738722	3.58321	Arhgap4
NP_001156009.1_uncharacterized_protein_KIAA0408_homolog_[Mus_musculus]_seq5	0.00310402	-0.171066	0.395716	5.01514	9330159F19Rik
NP_001156850.1_protein_TALPID3_isoform_1_[Mus_musculus]_seq23	0.0518102	0.350563	0.367523	4.67862	2700049A03Rik
NP_001157675.1_plectin_isoform_1hij_[Mus_musculus]_seq40	0.104227	0.528326	0.402853	3.15378	Plec
NP_001159754.1_coiled-coil_domain-containing_protein_33_isoform_1_[Mus_musculus]_seq3	0.0500239	0.521322	0.303013	3.99844	Ccdc33
NP_001161395.1_collagen_alpha-5(VI)_chain_precursor_[Mus_musculus]_seq35	0.0328217	0.239881	0.707415	10.1815	Col6a5
NP_001161745.1_protein_transport_protein_Sec24C_isoform_2_[Mus_musculus]_seq4	0.0133061	0.183223	0.379199	10.7347	Sec24c
NP_001162029.1_uncharacterized_protein_KIAA1107_isoform_2_[Mus_musculus]_seq8	0.00587125	-0.20116	1.80559	5.0748	A830010M20Rik
NP_001163960.1_aprataxin_and_PNK-like_factor_isoform_1_[Mus_musculus]_seq1	0.0659406	0.446501	0.433848	4.12968	Aplf
NP_001171039.1_KRAB_box_and_zinc_finger_C2H2_type_domain_containing_protein-like_[Mus_musculus]_seq11	0.0310801	-0.0849913	0.737742	4.31215	Zfp970
NP_001171303.1_zinc_finger_protein_family_member_[Mus_musculus]_seq11	0.0361083	0.105986	0.618809	5.49008	Gm10324
NP_001177281.1_transmembrane_protein_132B_precursor_[Mus_musculus]_seq19	0.00699541	-0.333251	1.05021	4.49191	Tmem132b
NP_001182562.1_ectopic_P_granules_protein_5_homolog_[Mus_musculus]_seq47	0.0162775	0.0483785	0.411567	5.01921	Epg5
NP_001189375.1_C-Jun-amino-terminal_kinase-interacting_protein_1_isoform_3_[Mus_musculus]_seq12	0.00307483	-0.180279	0.515116	9.19157	Mapk8ip1
NP_001189429.2_armadillo_repeat-containing_X-linked_protein_4_[Mus_musculus]_seq29	0.0370133	0.170517	0.359553	4.87876	Armcx4
NP_001230052.1_protein_FAM193A_[Mus_musculus]_seq21	0.028075	0.363655	0.419581	8.43908	Fam193a
NP_001230690.1_MHC_class_II_transactivator_isoform_3_[Mus_musculus]_seq2	0.0536663	0.163296	0.552741	5.04743	Ciita
NP_001230690.1_MHC_class_II_transactivator_isoform_3_[Mus_musculus]_seq3	0.0514337	0.225254	0.547795	5.80777	Ciita
NP_001239181.1_merlin_isoform_3_[Mus_musculus]_seq9	0.0357134	0.0457054	0.497002	3.83009	Nf2
NP_001239458.1_polyglutamine-binding_protein_1_isoform_2_[Mus_musculus]_seq6	0.060125	-0.0617787	1.41922	5.6049	Pqbp1
NP_001243422.1_uncharacterized_protein_LOC70081_[Mus_musculus]_seq2	0	-0.0924501	0.443964	154.425	Zfp995
NP_001258384.1_TNFAIP3-interacting_protein_1_isoform_2_[Mus_musculus]_seq2	0.00875261	0.0815354	0.454676	11.657	Tnip1
NP_001263221.1_NEDD4-like_E3_ubiquitin-protein_ligase_WWP1_isoform_2_[Mus_musculus]_seq6	0.0165563	0.224101	0.478144	12.2298	Wwp1
NP_001263693.1_dystonin_isoform_1_[Mus_musculus]_seq45	0	-0.173651	0.485585	4.14581	Dst
NP_001269921.1_pericentrin_isoform_b_[Mus_musculus]_seq30	0.0151391	-0.0151566	0.41314	5.47362	Pcnt
NP_001269921.1_pericentrin_isoform_b_[Mus_musculus]_seq67	0.0305974	0.824172	0.389985	13.5518	Pcnt
NP_001271357.1_smoothelin_isoform_b_[Mus_musculus]_seq14	0.0698354	1.61824	0.980093	25.6674	Smtn
NP_001271357.1_smoothelin_isoform_b_[Mus_musculus]_seq15	0.419287	1.9854	0.698231	3.45172	Smtn
NP_001272866.1_DBF4-type_zinc_finger-containing_protein_2_homolog_isoform_2_[Mus_musculus]_seq43	0.0670416	0.252907	0.699493	5.15331	Zdbf2
NP_001273530.1_CLIP-associating_protein_2_isoform_f_[Mus_musculus]_seq11	0.0445834	-0.202329	0.754111	3.22357	Clasp2
NP_001273986.1_vascular_endothelial_growth_factor_A_isoform_8_precursor_[Mus_musculus]_seq3	0.0490044	0.0892707	0.548007	4.47204	Vegfa
NP_001276501.1_spermatogenesis-associated_protein_7_homolog_isoform_2_[Mus_musculus]_seq10	0.029156	0.354354	0.430354	9.13609	Spata7
NP_001276592.1_protein_FAM71F1_isoform_1_[Mus_musculus]_seq7	0	-0.236264	1.06441	4.49695	Fam71f1
NP_001276594.1_protein_FAM71F1_isoform_4_[Mus_musculus]_seq5	0.0304979	0.0644416	0.532932	7.20549	Fam71f1
NP_001276594.1_protein_FAM71F1_isoform_4_[Mus_musculus]_seq6	-0.0176318	-0.435997	2.00384	4.45922	Fam71f1
NP_001276594.1_protein_FAM71F1_isoform_4_[Mus_musculus]_seq7	0	-0.358294	1.08417	6.45737	Fam71f1
NP_001277650.1_testis-specific_gene_10_protein_isoform_3_[Mus_musculus]_seq1	0.0076359	0.0299357	0.308061	9.0038	Tsga10
NP_001277924.1_kinesin-like_protein_KIF1B_isoform_c_[Mus_musculus]_seq14	0.049372	0.210586	0.49209	4.95723	Kif1b
NP_001288102.1_BTB/POZ_domain-containing_protein_KCTD19_isoform_2_[Mus_musculus]_seq12	0.0971598	0.661722	0.338057	3.17864	Kctd19
NP_001290360.1_ameloblastin_isoform_1_precursor_[Mus_musculus]_seq6	0.00960806	-0.117988	0.335539	3.12055	Ambn
NP_001291973.1_sperm_flagellar_protein_2_isoform_3_[Mus_musculus]_seq7	0.0542606	0.601492	0.317036	4.42896	Spef2
NP_001292213.1_multiple_PDZ_domain_protein_isoform_1_[Mus_musculus]_seq35	0	-0.184757	0.346025	3.08543	Mpdz
NP_001292729.1_kinetochore_protein_Spc25_isoform_1_[Mus_musculus]_seq1	0.0310719	-0.295433	1.26945	3.06567	Spc25
NP_001292910.1_protein_diaphanous_homolog_1_isoform_3_[Mus_musculus]_seq24	0.0157556	1.49132	0.359934	36.5584	Diaph1
NP_001293007.1_inter-alpha-trypsin_inhibitor_heavy_chain_H1_isoform_2_precursor_[Mus_musculus]_seq9	0.0105684	-0.0355204	0.427515	7.86997	Itih1
NP_001296145.1_zinc_finger_protein_950_isoform_a_[Mus_musculus]_seq13	0.00945999	-0.0789833	0.494602	5.29026	Zfp950
NP_001304142.1_keratin__type_I_cytoskeletal_40_isoform_2_[Mus_musculus]_seq6	0.0211471	0.136666	0.312679	5.25745	Krt40
NP_001304142.1_keratin__type_I_cytoskeletal_40_isoform_2_[Mus_musculus]_seq7	0.0131891	0.451163	0.351467	16.5584	Krt40
NP_001311482.1_zinc_finger_protein_501-like_[Mus_musculus]_seq11	0.0229885	-0.00175705	0.363041	4.94962	Zfp990
NP_001311482.1_zinc_finger_protein_501-like_[Mus_musculus]_seq8	0.00992751	-0.254383	0.519798	3.26305	Zfp990
NP_031404.1_retinal-specific_ATP-binding_cassette_transporter_[Mus_musculus]_seq12	0.0822476	-0.280075	2.39916	5.42268	Abca4
NP_031489.4_striated_muscle-specific_serine/threonine-protein_kinase_isoform_1_[Mus_musculus]_seq69	0	-0.124636	0.582553	33.2354	Speg
NP_031645.2_E3_ubiquitin-protein_ligase_CBL_[Mus_musculus]_seq5	0.00686034	-0.0913197	0.396743	6.30029	Cbl
NP_031792.1_protocadherin_alpha-4_precursor_[Mus_musculus]_seq19	0.190584	2.64369	0.538281	8.2203	Pcdha4
NP_031793.2_protocadherin_alpha-6_precursor_[Mus_musculus]_seq19	0.134491	0.991177	0.499553	4.59584	Pcdha6
NP_032205.2_eukaryotic_peptide_chain_release_factor_GTP-binding_subunit_ERF3B_[Mus_musculus]_seq6	0.00334675	-0.255863	0.554196	8.98552	Gspt2
NP_032327.2_heat_shock-related_70_kDa_protein_2_[Mus_musculus]_seq12	0	-0.177625	0.415017	20.3197	Hspa2
NP_032448.2_potassium_voltage-gated_channel_subfamily_C_member_3_isoform_1_[Mus_musculus]_seq9	0.00632297	0.264425	0.334905	18.8099	Kcnc3
NP_032470.3_kinesin-like_protein_KIF3B_[Mus_musculus]_seq16	0.0121067	-0.197281	1.71726	11.3263	Kif3b
NP_032662.3_metal_regulatory_transcription_factor_1_[Mus_musculus]_seq3	0.0297189	0.148782	0.314829	3.38531	Mtf1
NP_032755.2_catenin_delta-2_[Mus_musculus]_seq12	0.0576715	0.60468	0.658871	8.75023	Ctnnd2
NP_032799.2_P2Y_purinoceptor_2_[Mus_musculus]_seq2	0.00160189	-0.0869831	0.738027	38.9546	P2ry2
NP_032813.3_pericentrin_isoform_a_[Mus_musculus]_seq67	0.0139491	-0.116398	0.519722	4.55443	Pcnt
NP_032823.2_pyruvate_carboxylase__mitochondrial_isoform_2_[Mus_musculus]_seq24	0.030324	0.106938	0.320294	3.25764	Pcx
NP_032865.2_phosphatidylinositol_4_5-bisphosphate_3-kinase_catalytic_subunit_alpha_isoform_[Mus_musculus]_seq19	0.0177968	-0.095361	0.554288	6.41833	Pik3ca
NP_032865.2_phosphatidylinositol_4_5-bisphosphate_3-kinase_catalytic_subunit_alpha_isoform_[Mus_musculus]_seq20	0.008079	-0.144876	0.537188	7.24278	Pik3ca
NP_032967.1_enteropeptidase_isoform_1_precursor_[Mus_musculus]_seq23	0.0327921	-0.0283994	0.592557	5.62797	Tmprss15
NP_033038.2_DNA_repair_protein_RAD50_[Mus_musculus]_seq13	0	-0.283116	0.372773	4.6982	Rad50
NP_033210.1_protein-tyrosine_kinase_6_[Mus_musculus]_seq9	0	-0.193909	1.25652	3.74666	Ptk6
NP_033349.2_T-box_transcription_factor_TBX15_[Mus_musculus]_seq5	0.0336267	-0.176839	0.891023	4.34066	Tbx15
NP_033435.2_DNA_topoisomerase_2-beta_[Mus_musculus]_seq15	0	-0.188542	0.612853	10.5121	Top2b
NP_033789.1_arachidonate_12-lipoxygenase__12R-type_[Mus_musculus]_seq7	0.0114485	-0.047174	0.30366	5.51631	Alox12b
NP_033883.2_protein_bicaudal_D_homolog_1_isoform_2_[Mus_musculus]_seq3	0	-0.164232	0.317252	6.92595	Bicd1
NP_034090.1_protocadherin_alpha-11_precursor_[Mus_musculus]_seq19	0.178519	2.02653	0.405915	5.02588	Pcdha11
NP_034091.1_protocadherin_alpha-10_precursor_[Mus_musculus]_seq19	0.044347	0.299915	0.342363	4.07706	Pcdha10
NP_034264.1_homeobox_protein_engrailed-2_[Mus_musculus]_seq2	0	-0.151801	0.476474	30.9037	En2
NP_034314.2_high_affinity_immunoglobulin_epsilon_receptor_subunit_alpha_precursor_[Mus_musculus]_seq3	0	-0.13114	0.444393	13.3744	Fcer1a
NP_034326.1_fibrinogen_alpha_chain_isoform_2_precursor_[Mus_musculus]_seq6	0.0130573	-0.182263	0.955865	3.12658	Fga
NP_034403.1_rab_GDP_dissociation_inhibitor_alpha_[Mus_musculus]_seq10	0	-0.09245	0.352401	67.4945	Gdi1
NP_034608.2_heat_shock_70_kDa_protein_1B_[Mus_musculus]_seq12	0	-0.114901	0.391611	13.9515	Hspa1b
NP_034611.2_stress-70_protein__mitochondrial_[Mus_musculus]_seq7	0.0143888	0.109278	0.979432	20.5344	Hspa9
NP_034746.1_kinesin-like_protein_KIF12_isoform_2_[Mus_musculus]_seq11	0.017734	-0.223608	0.669227	3.63841	Kif12
NP_034960.1_DNA_mismatch_repair_protein_Msh6_[Mus_musculus]_seq28	0.0249124	0.0325283	0.346443	3.07956	Msh6
NP_035034.2_neurofilament_heavy_polypeptide_[Mus_musculus]_seq3	0.0258989	-0.0550864	0.649965	7.49403	Nefh
NP_035035.1_nuclear_factor_1_A-type_isoform_2_[Mus_musculus]_seq8	0.0233332	-0.0345058	0.62697	6.87346	Nfia
NP_035151.1_homeobox_protein_orthopedia_[Mus_musculus]_seq6	0	-0.232267	0.407037	5.42924	Otp
NP_035151.1_homeobox_protein_orthopedia_[Mus_musculus]_seq7	0.0156008	-0.105541	0.622904	4.84252	Otp
NP_035207.1_metalloendopeptidase_homolog_PEX_[Mus_musculus]_seq12	0.0182961	-0.195631	0.508187	3.05078	Phex
NP_035278.1_serine/threonine-protein_phosphatase_with_EF-hands_2_[Mus_musculus]_seq17	0.0262893	0.240876	0.384055	7.1217	Ppef2
NP_035334.2_tyrosine-protein_phosphatase_non-receptor_type_13_[Mus_musculus]_seq5	0.018842	-0.0144138	0.314592	4.28243	Ptpn13
NP_035351.1_transcriptional_activator_protein_Pur-beta_[Mus_musculus]_seq4	0.0152403	-0.0514293	0.321779	5.16304	Purb
NP_035574.2_transcription_factor_SOX-5_isoform_a_[Mus_musculus]_seq3	0	-0.135411	0.363209	8.70721	Sox5
NP_035844.2_tyrosine-protein_kinase_BAZ1B_[Mus_musculus]_seq2	0.0141356	-0.105007	0.418673	4.7285	Baz1b
NP_035871.2_zonadhesin_precursor_[Mus_musculus]_seq52	0.0528052	0.887593	0.345946	7.29993	Zan
NP_035931.1_craniofacial_development_protein_1_[Mus_musculus]_seq5	0	-0.203589	0.350728	11.5226	Cfdp1
NP_036005.1_26S_proteasome_non-ATPase_regulatory_subunit_13_[Mus_musculus]_seq5	0.0422439	2.04389	0.500533	26.7378	Psmd13
NP_036028.2_protein_sprouty_homolog_4_[Mus_musculus]_seq7	0.0364896	0.0215195	0.697118	3.288	Spry4
NP_038500.2_annexin_A6_isoform_a_[Mus_musculus]_seq15	0.0219608	0.0596491	0.303627	5.08144	Anxa6
NP_038560.1_leukocyte_immunoglobulin-like_receptor_subfamily_B_member_4_isoform_1_precursor_[Mus_musculus]_seq5	0.00160397	-0.177386	0.332422	10.2179	Lilrb4a
NP_038586.2_heat_shock_70_kDa_protein_1-like_[Mus_musculus]_seq12	0	-0.129511	0.593337	47.4105	Hspa1l
NP_038752.2_nik-related_protein_kinase_[Mus_musculus]_seq18	0.0571319	0.38573	0.491022	5.42483	Nrk
NP_038874.3_tyrosine-protein_kinase_transmembrane_receptor_ROR2_precursor_[Mus_musculus]_seq11	0.0420151	0.188737	0.476303	4.39521	Ror2
NP_038905.1_calcium-binding_protein_5_[Mus_musculus]_seq3	0.00904057	0.0859951	0.659153	19.8308	Cabp5
NP_056586.2_serine/threonine-protein_kinase_LATS2_isoform_1_[Mus_musculus]_seq6	0.00328765	-0.112442	0.870163	12.5241	Lats2
NP_057893.2_zinc_finger_and_SCAN_domain-containing_protein_12_[Mus_musculus]_seq6	0.0709667	1.58098	0.469093	11.489	Zscan12
NP_062273.2_rab_GTPase-binding_effector_protein_1_isoform_1_[Mus_musculus]_seq13	0	-0.168118	0.651039	10.4341	Rabep1
NP_062380.2_T-box_transcription_factor_TBX21_[Mus_musculus]_seq9	0.132803	0.621258	0.450529	3.12041	Tbx21
NP_062704.2_nucleoside_diphosphate_kinase_3_precursor_[Mus_musculus]_seq3	0.00158571	-0.131438	0.302446	4.8846	Nme3
NP_062792.2_mitochondrial_import_inner_membrane_translocase_subunit_Tim22_isoform_1_[Mus_musculus]_seq3	0.0221901	-0.14644	0.852926	6.03046	Timm22
NP_067337.1_pappalysin-1_precursor_[Mus_musculus]_seq28	0.0268064	0.25181	0.308698	4.67325	Pappa
NP_067422.1_tripartite_motif-containing_protein_54_[Mus_musculus]_seq2	0	-0.213068	0.473191	12.4686	Trim54
NP_067422.1_tripartite_motif-containing_protein_54_[Mus_musculus]_seq3	0.0317971	0.0459768	0.56427	4.84401	Trim54
NP_068360.4_WW_domain-binding_protein_11_[Mus_musculus]_seq14	0.0242957	-0.0127104	0.531869	4.83566	Wbp11
NP_068697.1_tumor_protein_p53-inducible_nuclear_protein_1_isoform_1_[Mus_musculus]_seq5	0.0221616	0.0839725	0.565408	8.96332	Trp53inp1
NP_071712.3_solute_carrier_family_28_member_3_[Mus_musculus]_seq1	0	-0.121019	0.310595	5.84776	Slc28a3
NP_075630.2_torsin-3A_precursor_[Mus_musculus]_seq8	0	-0.343028	0.642207	3.71334	Tor3a
NP_075830.2_atypical_kinase_COQ8A__mitochondrial_[Mus_musculus]_seq4	0.0261821	0.0179551	0.387768	4.81711	Coq8a
NP_076303.3_T-box_transcription_factor_TBX18_[Mus_musculus]_seq6	0	-0.151582	0.436636	6.42538	Tbx18
NP_077141.2_death_ligand_signal_enhancer_[Mus_musculus]_seq2	0	-0.261906	0.531215	3.93524	0610009O20Rik
NP_077144.2_serine/threonine-protein_kinase_RIO3_[Mus_musculus]_seq4	0.0126455	-0.1386	0.856792	12.4462	Riok3
NP_080355.2_elongator_complex_protein_1_[Mus_musculus]_seq5	0.00587087	-0.1478	0.39927	5.30532	Ikbkap
NP_080371.1_small_nuclear_ribonucleoprotein_Sm_D3_[Mus_musculus]_seq3	0	-0.200736	0.890611	6.26817	Snrpd3
NP_080646.1_histone_acetyltransferase_KAT8_[Mus_musculus]_seq4	0.0295036	0.030456	0.337389	4.25403	Kat8
NP_080759.2_U3_small_nucleolar_ribonucleoprotein_protein_MPP10_[Mus_musculus]_seq2	0	-0.167109	1.22492	57.1131	Mphosph10
NP_080864.1_syntaxin-19_[Mus_musculus]_seq6	0	-0.135016	0.371686	15.6569	Stx19
NP_080894.1_cytochrome_c_oxidase_assembly_factor_3_homolog__mitochondrial_[Mus_musculus]_seq1	0.0208959	0.494837	0.37885	11.5597	Coa3
NP_081208.1_probable_rRNA-processing_protein_EBP2_[Mus_musculus]_seq3	0.0120702	-0.202749	0.488716	3.82599	Ebna1bp2
NP_081330.1_cystatin-12_[Mus_musculus]_seq3	0.0508231	0.632754	0.515123	8.66279	Cst12
NP_081832.1_centrosomal_protein_of_192_kDa_[Mus_musculus]_seq6	0.00618602	0.543763	0.374742	38.4486	Cep192
NP_081907.1_calcium-binding_and_spermatid-specific_protein_1_[Mus_musculus]_seq3	0.0213146	0.377879	0.338164	8.92563	Cabs1
NP_082446.2_uncharacterized_protein_C19orf44_homolog_[Mus_musculus]_seq1	0.0374434	-0.323234	1.42452	3.28602	1700030K09Rik
NP_082466.2_putative_RNA-binding_protein_Luc7-like_1_isoform_2_[Mus_musculus]_seq8	0.0044903	-0.238527	0.491825	5.44259	Luc7l
NP_082883.1_biogenesis_of_lysosome-related_organelles_complex_1_subunit_2_[Mus_musculus]_seq1	0.0452525	0.0760431	0.429891	3.42996	Bloc1s2
NP_082987.1_mitochondrial_uncoupling_protein_4_[Mus_musculus]_seq7	0.00610931	-0.172475	0.37051	9.34436	Slc25a27
NP_083086.1_rho-related_GTP-binding_protein_RhoE_precursor_[Mus_musculus]_seq4	0.0303176	-0.210919	0.588509	3.23729	Rnd3
NP_083223.1_ADP-ribosylation_factor-like_protein_13A_[Mus_musculus]_seq3	0.00580172	0.49814	0.316263	32.1017	Arl13a
NP_084036.2_iron-sulfur_protein_NUBPL_precursor_[Mus_musculus]_seq4	0	-0.133904	0.316719	5.35994	Nubpl
NP_084038.1_hydrolethalus_syndrome_protein_1_homolog_[Mus_musculus]_seq4	0.0030736	-0.163311	0.547336	7.06704	Hyls1
NP_084253.1_DNA_polymerase_theta_isoform_1_[Mus_musculus]_seq34	0.028958	-0.0669793	0.481322	4.57733	Polq
NP_085104.1_chloride_channel_calcium_activated_3A2_precursor_[Mus_musculus]_seq7	0.019936	0.141135	0.309169	5.57991	Clca3a2
NP_112462.1_A-kinase_anchor_protein_12_[Mus_musculus]_seq14	0.00158499	-0.20578	0.46234	7.6247	Akap12
NP_149031.2_tumor_necrosis_factor_receptor_superfamily_member_25_isoform_2_precursor_[Mus_musculus]_seq2	0.0254053	0.0984636	0.51116	6.47136	Tnfrsf25
NP_443720.1_testican-2_precursor_[Mus_musculus]_seq5	-0.000568601	-0.300387	0.365741	4.61633	Spock2
NP_444363.1_protocadherin_beta-8_precursor_[Mus_musculus]_seq13	0.00587087	-0.0434274	0.80211	19.9863	Pcdhb8
NP_444412.2_phosphoprotein_associated_with_glycosphingolipid-enriched_microdomains_1_[Mus_musculus]_seq2	0.034885	0.148572	0.477719	4.10286	Pag1
NP_444479.2_keratin__type_II_cuticular_Hb2_[Mus_musculus]_seq12	0.0240898	0.0722899	0.303566	3.63378	Krt82
NP_473426.2_alpha-protein_kinase_3_[Mus_musculus]_seq11	0.0277218	-0.026533	0.46768	4.24391	Alpk3
NP_542142.1_acetyl-coenzyme_A_synthetase_2-like__mitochondrial_precursor_[Mus_musculus]_seq10	0.00833149	-0.180087	0.381147	5.89469	Acss1
NP_598552.2_protein_WWC2_[Mus_musculus]_seq27	0.00487	-0.206378	0.591907	8.24648	Wwc2
NP_598677.1_eukaryotic_translation_initiation_factor_3_subunit_B_[Mus_musculus]_seq18	0.0158137	-0.2571	0.351687	3.96901	Eif3b
NP_598824.3_protein_FAM208B_[Mus_musculus]_seq21	0.0113732	-0.0925562	0.300257	4.60646	Fam208b
NP_598873.2_BTB/POZ_domain-containing_protein_KCTD1_isoform_2_[Mus_musculus]_seq4	0	-0.131272	0.319349	76.1119	Kctd1
NP_599007.1_acyl-coenzyme_A_thioesterase_3_isoform_1_[Mus_musculus]_seq3	0.0227724	-0.120807	0.518339	3.43299	Acot3
NP_619590.1_synaptotagmin-17_[Mus_musculus]_seq4	0.0179122	0.157851	0.717727	11.3594	Syt17
NP_619602.1_protocadherin_alpha-9_precursor_[Mus_musculus]_seq20	0.0842595	0.767476	0.353207	3.66406	Pcdha9
NP_619604.1_protocadherin_alpha-12_precursor_[Mus_musculus]_seq19	0.072264	1.50464	0.336937	7.67687	Pcdha12
NP_653133.3_spindle_and_centriole-associated_protein_1_[Mus_musculus]_seq7	0.0132372	0.184085	0.317751	8.07573	Spice1
NP_660111.2_neuronal_acetylcholine_receptor_subunit_alpha-3_precursor_[Mus_musculus]_seq10	0	-0.289695	0.480393	5.0048	Chrna3
NP_663531.1_TAR_DNA-binding_protein_43_isoform_1_[Mus_musculus]_seq6	0.0285531	0.219276	0.364475	4.82957	Tardbp
NP_666208.2_protein_ABHD17B_precursor_[Mus_musculus]_seq1	0	-0.09245	0.427523	56.2682	Abhd17b
NP_666936.1_olfactory_receptor_516_[Mus_musculus]_seq1	0.00160397	-0.145478	0.650583	11.3592	Olfr516
NP_766110.3_multiple_epidermal_growth_factor-like_domains_protein_11_isoform_2_precursor_[Mus_musculus]_seq9	0.0104814	-0.052695	0.577741	5.37109	Megf11
NP_766145.1_RUN_and_FYVE_domain-containing_protein_1_[Mus_musculus]_seq9	0.0133422	-0.136898	0.352011	3.6047	Rufy1
NP_766480.1_solute_carrier_family_13_member_4_[Mus_musculus]_seq11	0	-0.20179	0.89766	5.4936	Slc13a4
NP_766614.2_zinc_finger_and_BTB_domain-containing_protein_11_[Mus_musculus]_seq6	0.00160697	-0.0226417	0.311584	38.5619	Zbtb11
NP_778172.1_amphiphysin_isoform_1_[Mus_musculus]_seq9	0.00326303	-0.234719	0.784188	3.28892	Amph
NP_780300.2_tankyrase-1_[Mus_musculus]_seq25	0.0398645	-0.127802	0.728279	3.56288	Tnks
NP_780383.2_kelch-like_protein_5_isoform_1_[Mus_musculus]_seq2	0	-0.11921	0.724891	89.3836	Klhl5
NP_780389.2_WD_repeat-containing_protein_44_[Mus_musculus]_seq4	0.0114685	-0.0122611	0.656603	15.1023	Wdr44
NP_780449.2_protein_FAM187B_isoform_1_precursor_[Mus_musculus]_seq3	0	-0.09245	0.448148	42.4586	Fam187b
NP_780603.1_pre-mRNA-splicing_regulator_WTAP_isoform_b_[Mus_musculus]_seq1	0.0114784	-0.151373	0.443048	5.00386	Wtap
NP_780615.2_V-type_proton_ATPase_subunit_d_2_[Mus_musculus]_seq7	0.00917793	-0.112	0.343731	6.70226	Atp6v0d2
NP_789817.1_Usher_syndrome_type-1G_protein_homolog_[Mus_musculus]_seq6	0.153705	-0.231336	2.4793	3.4913	Ush1g
NP_789817.1_Usher_syndrome_type-1G_protein_homolog_[Mus_musculus]_seq7	0	-0.348116	0.806138	3.22278	Ush1g
NP_796055.1_tyrosine-protein_phosphatase_non-receptor_type_7_[Mus_musculus]_seq8	0.00900663	-0.224396	1.67972	5.64954	Ptpn7
NP_796138.2_von_Willebrand_factor_C_domain-containing_protein_2-like_isoform_1_precursor_[Mus_musculus]_seq4	0.00785126	-0.150227	0.3525	3.11523	Vwc2l
NP_803424.2_transmembrane_protein_191C_[Mus_musculus]_seq4	0.00319541	-0.0668784	0.34201	8.65896	Tmem191c
NP_808214.1_choline-phosphate_cytidylyltransferase_B_isoform_2_[Mus_musculus]_seq6	0.0218232	0.0134477	0.674771	4.21852	Pcyt1b
NP_808378.2_protein_phosphatase_Slingshot_homolog_2_isoform_1_[Mus_musculus]_seq31	0.0258973	-0.0554881	0.325269	4.57456	Ssh2
NP_808386.2_protein_MB21D2_[Mus_musculus]_seq1	0.0164406	-0.210223	0.516752	3.36258	Mb21d2
NP_808448.2_dedicator_of_cytokinesis_protein_5_[Mus_musculus]_seq24	0.016138	0.35508	0.37283	12.9497	Dock5
NP_808500.2_zinc_finger_protein_236_[Mus_musculus]_seq6	0	-0.241409	0.49116	4.74523	Zfp236
NP_848745.2_cytosolic_carboxypeptidase_3_isoform_2_[Mus_musculus]_seq16	0.00916652	-0.182598	0.495204	4.89734	Agbl3
NP_848843.1_N-acyl-phosphatidylethanolamine-hydrolyzing_phospholipase_D_[Mus_musculus]_seq1	0.00168663	-0.128407	0.4657	12.7948	Napepld
NP_898973.2_protein_CCSMST1_precursor_[Mus_musculus]_seq2	0.0111434	-0.00597986	0.430589	5.07115	BC003965
NP_932773.2_constitutive_coactivator_of_PPAR-gamma-like_protein_2_[Mus_musculus]_seq13	0	-0.222157	0.507976	10.1483	Fam120c
NP_937834.1_phosphatidylinositol_4-phosphate_5-kinase-like_protein_1_[Mus_musculus]_seq7	0.0245254	-0.0674814	0.743105	6.58578	Pip5kl1
NP_940821.1_nuclear_factor_of_activated_T-cells__cytoplasmic_1_isoform_2_[Mus_musculus]_seq14	0.0204235	0.310347	0.619653	16.465	Nfatc1
NP_997574.2_espin_isoform_3_[Mus_musculus]_seq10	0.0574793	0.00866482	0.410295	3.03411	Espn
XP_003689264.1_PREDICTED:_putative_sperm_motility_kinase_W_[Mus_musculus]_seq6	0.0149345	0.0693677	0.4041	8.94666	Stk-ps1
XP_006496390.1_PREDICTED:_ras-associated_and_pleckstrin_homology_domains-containing_protein_1_isoform_X6_[Mus_musculus]_seq8	0.00159145	-0.264319	0.462979	7.01351	Raph1
XP_006496427.1_PREDICTED:_carbohydrate_sulfotransferase_10_isoform_X1_[Mus_musculus]_seq8	0.0494718	0.189185	0.418455	4.26433	Chst10
XP_006496533.2_PREDICTED:_dedicator_of_cytokinesis_protein_10_isoform_X10_[Mus_musculus]_seq31	0.0376413	0.0697277	0.405052	3.73541	Dock10
XP_006496551.1_PREDICTED:_neuronal_tyrosine-phosphorylated_phosphoinositide-3-kinase_adapter_2_isoform_X3_[Mus_musculus]_seq1	0.00160397	-0.161991	0.851311	4.32988	Nyap2
XP_006496838.1_PREDICTED:_dimethylaniline_monooxygenase_[N-oxide-forming]_4_isoform_X1_[Mus_musculus]_seq2	0.00447678	-0.00782474	0.988608	27.123	Fmo4
XP_006496839.1_PREDICTED:_dimethylaniline_monooxygenase_[N-oxide-forming]_4_isoform_X2_[Mus_musculus]_seq1	0.0106106	-0.045045	1.03836	17.0253	Fmo4
XP_006497002.1_PREDICTED:_centrosomal_protein_of_170_kDa_isoform_X7_[Mus_musculus]_seq7	0.0205966	-0.166878	0.421557	3.87672	Cep170
XP_006497671.1_PREDICTED:_serine/threonine-protein_phosphatase_2A_activator_isoform_X1_[Mus_musculus]_seq1	0.0184238	0.139044	0.764491	16.3219	Ptpa
XP_006497878.1_PREDICTED:_spectrin_alpha_chain__non-erythrocytic_1_isoform_X6_[Mus_musculus]_seq18	0.00866364	-0.114854	0.345193	6.87995	Sptan1
XP_006498141.1_PREDICTED:_general_transcription_factor_3C_polypeptide_4_isoform_X1_[Mus_musculus]_seq12	0.0475501	-0.0696298	0.621052	3.91479	Gtf3c4
XP_006498245.1_PREDICTED:_barH-like_1_homeobox_protein_isoform_X1_[Mus_musculus]_seq5	0.0511327	0.87229	0.494997	10.5065	Barhl1
XP_006499720.1_PREDICTED:_SHC-transforming_protein_4_isoform_X3_[Mus_musculus]_seq5	0.0376579	-0.330053	1.48592	4.4392	Shc4
XP_006500332.1_PREDICTED:_ras_and_Rab_interactor_2_isoform_X1_[Mus_musculus]_seq20	0.0112615	-0.110435	0.399638	3.57082	Rin2
XP_006500370.1_PREDICTED:_fer-1-like_protein_4_isoform_X1_[Mus_musculus]_seq37	0.0430971	0.138182	0.509337	4.33604	Fer1l4
XP_006500372.1_PREDICTED:_fer-1-like_protein_4_isoform_X3_[Mus_musculus]_seq16	0.0094722	-0.16011	0.361485	3.83177	Fer1l4
XP_006500372.1_PREDICTED:_fer-1-like_protein_4_isoform_X3_[Mus_musculus]_seq17	0.00620937	0.045712	0.364212	11.6404	Fer1l4
XP_006500569.1_PREDICTED:_ankyrin_repeat_domain-containing_protein_26_[Mus_musculus]_seq7	0.0243518	-0.0533804	0.403109	4.79187	Gm13941
XP_006500702.1_PREDICTED:_regulator_of_telomere_elongation_helicase_1_isoform_X4_[Mus_musculus]_seq7	0.00307483	-0.156946	0.429055	5.91141	Rtel1
XP_006500962.1_PREDICTED:_ankyrin-2_isoform_X31_[Mus_musculus]_seq17	0	-0.147917	0.391123	31.1046	Ank2
XP_006500962.1_PREDICTED:_ankyrin-2_isoform_X31_[Mus_musculus]_seq22	0.00334675	-0.0863219	0.360253	7.01894	Ank2
XP_006501335.1_PREDICTED:_rho_guanine_nucleotide_exchange_factor_11_isoform_X10_[Mus_musculus]_seq7	0.0573115	0.107684	0.397365	3.19319	Arhgef11
XP_006501427.1_PREDICTED:_pogo_transposable_element_with_ZNF_domain_isoform_X4_[Mus_musculus]_seq13	0	-0.0924501	0.317076	3.08886	Pogz
XP_006502359.1_PREDICTED:_nuclear_pore_membrane_glycoprotein_210-like_isoform_X4_[Mus_musculus]_seq36	0.0101006	-0.170416	0.424115	3.19974	Nup210l
XP_006502564.1_PREDICTED:_ETS_translocation_variant_3-like_protein_[Mus_musculus]_seq8	0.0131923	0.0918679	0.306614	6.95616	Etv3l
XP_006502904.1_PREDICTED:_nuclear_factor_1_A-type_isoform_X1_[Mus_musculus]_seq8	0.0461991	0.108388	0.382589	3.26927	Nfia
XP_006502905.1_PREDICTED:_nuclear_factor_1_A-type_isoform_X2_[Mus_musculus]_seq8	0.0442017	-0.0106978	0.806098	5.72922	Nfia
XP_006503100.1_PREDICTED:_protein_eva-1_homolog_B_isoform_X1_[Mus_musculus]_seq5	0.0141345	-0.148226	0.394242	3.758	Eva1b
XP_006503757.1_PREDICTED:_amyloid_beta_A4_precursor_protein-binding_family_B_member_2_isoform_X7_[Mus_musculus]_seq9	0.00159145	-0.100563	0.365835	6.25148	Apbb2
XP_006504187.1_PREDICTED:_regulator_of_G-protein_signaling_12_isoform_X3_[Mus_musculus]_seq4	0.0414117	0.80234	0.328432	7.92387	Rgs12
XP_006504246.1_PREDICTED:_LIM_and_calponin_homology_domains-containing_protein_1_isoform_X7_[Mus_musculus]_seq17	0.00481294	-0.271597	0.720576	5.96382	Limch1
XP_006504327.1_PREDICTED:_pre-mRNA_3'-end-processing_factor_FIP1_isoform_X1_[Mus_musculus]_seq12	0.0774478	-0.231977	0.933339	3.001	Fip1l1
XP_006504543.1_PREDICTED:_carbohydrate-responsive_element-binding_protein_isoform_X4_[Mus_musculus]_seq18	0.0517515	-0.172451	1.35335	3.88761	Mlxipl
XP_006504686.1_PREDICTED:_glypican-2_isoform_X2_[Mus_musculus]_seq8	0.0523708	0.648966	0.320598	5.29068	Gpc2
XP_006504752.1_PREDICTED:_trinucleotide_repeat-containing_gene_18_protein_isoform_X3_[Mus_musculus]_seq19	0.0080591	-0.0736274	0.505898	10.1027	Tnrc18
XP_006504752.1_PREDICTED:_trinucleotide_repeat-containing_gene_18_protein_isoform_X3_[Mus_musculus]_seq20	0.0521058	0.270958	0.958554	8.9477	Tnrc18
XP_006504753.1_PREDICTED:_trinucleotide_repeat-containing_gene_18_protein_isoform_X4_[Mus_musculus]_seq18	0	-0.09245	0.671657	130.4	Tnrc18
XP_006505323.1_PREDICTED:_A_disintegrin_and_metalloproteinase_with_thrombospondin_motifs_9_isoform_X1_[Mus_musculus]_seq22	0.0315981	0.233967	0.468956	7.96614	Adamts9
XP_006505590.1_PREDICTED:_histone-lysine_N-methyltransferase_EZH2_isoform_X5_[Mus_musculus]_seq1	0.0178753	-0.106236	0.783936	3.45957	Ezh2
XP_006505693.1_PREDICTED:_inositol_1_4_5-trisphosphate_receptor_type_1_isoform_X9_[Mus_musculus]_seq7	0.00447505	-0.0723808	0.551721	12.9463	Itpr1
XP_006505954.1_PREDICTED:_nucleolysin_TIA-1_isoform_X3_[Mus_musculus]_seq6	0.00613585	-0.128378	0.547366	3.1363	Tia1
XP_006506018.1_PREDICTED:_serine-rich_coiled-coil_domain-containing_protein_1_isoform_X2_[Mus_musculus]_seq17	0.00613396	-0.0945294	0.315552	5.17435	Ccser1
XP_006506038.1_PREDICTED:_uncharacterized_protein_C2orf42_homolog_isoform_X1_[Mus_musculus]_seq8	0.0861307	0.438968	0.519351	4.95648	C87436
XP_006506207.1_PREDICTED:_SLIT-ROBO_Rho_GTPase-activating_protein_3_isoform_X1_[Mus_musculus]_seq23	0.0601934	0.574281	0.704195	8.99766	Srgap3
XP_006506208.1_PREDICTED:_SLIT-ROBO_Rho_GTPase-activating_protein_3_isoform_X2_[Mus_musculus]_seq22	0.0634096	0.333431	1.16683	12.5307	Srgap3
XP_006506208.1_PREDICTED:_SLIT-ROBO_Rho_GTPase-activating_protein_3_isoform_X2_[Mus_musculus]_seq23	0	-0.295659	0.575675	5.93006	Srgap3
XP_006506381.1_PREDICTED:_beta-1_4-N-acetylgalactosaminyltransferase_3_isoform_X4_[Mus_musculus]_seq11	0.0110851	-0.233914	0.344721	4.47575	B4galnt3
XP_006506935.1_PREDICTED:_pleckstrin_homology_domain-containing_family_A_member_5_isoform_X16_[Mus_musculus]_seq18	0.0710937	0.120646	0.678192	4.13486	Plekha5
XP_006507266.2_PREDICTED:_synaptotagmin-17_isoform_X2_[Mus_musculus]_seq4	0.00890451	-0.00589384	0.775739	13.3349	Syt17
XP_006507269.1_PREDICTED:_synaptotagmin-17_isoform_X4_[Mus_musculus]_seq2	0.0268423	-0.0340233	1.03447	8.69437	Syt17
XP_006507269.1_PREDICTED:_synaptotagmin-17_isoform_X4_[Mus_musculus]_seq3	0.0713035	2.22941	0.413213	13.8243	Syt17
XP_006507278.2_PREDICTED:_AMP_deaminase_3_isoform_X1_[Mus_musculus]_seq10	0.0344181	0.370952	0.351322	5.55401	Ampd3
XP_006507278.2_PREDICTED:_AMP_deaminase_3_isoform_X1_[Mus_musculus]_seq9	0.0310386	0.134084	0.330538	4.21564	Ampd3
XP_006507490.1_PREDICTED:_unconventional_myosin-VIIa_isoform_X5_[Mus_musculus]_seq9	0.00311097	-0.122348	0.345093	4.8583	Myo7a
XP_006507511.1_PREDICTED:_liprin-beta-2_isoform_X5_[Mus_musculus]_seq2	0.0734228	0.139783	0.504947	3.0873	Ppfibp2
XP_006507634.1_PREDICTED:_nucleolysin_TIAR_isoform_X2_[Mus_musculus]_seq5	0.0116374	-0.103942	0.488688	3.8605	Tial1
XP_006507669.1_PREDICTED:_CREB/ATF_bZIP_transcription_factor_isoform_X1_[Mus_musculus]_seq7	0.0535957	0.905937	0.432052	8.3779	Crebzf
XP_006507740.1_PREDICTED:_serine/threonine-protein_kinase_SMG1_isoform_X1_[Mus_musculus]_seq85	0.0116514	0.0787367	0.31155	6.9853	Smg1
XP_006507840.1_PREDICTED:_disks_large_homolog_2_isoform_X8_[Mus_musculus]_seq13	0.0171481	-0.0107591	0.427128	4.241	Dlg2
XP_006507875.1_PREDICTED:_teneurin-4_isoform_X10_[Mus_musculus]_seq1	0.0492497	0.241788	0.444488	3.95003	Tenm4
XP_006507902.1_PREDICTED:_vitamin_D_25-hydroxylase_isoform_X2_[Mus_musculus]_seq4	0.00310402	-0.114501	0.327935	9.22789	Cyp2r1
XP_006509635.1_PREDICTED:_unconventional_myosin-IXb_isoform_X7_[Mus_musculus]_seq7	0.00495071	-0.0874838	0.311583	6.36408	Myo9b
XP_006509711.1_PREDICTED:_SURP_and_G-patch_domain-containing_protein_2_isoform_X3_[Mus_musculus]_seq19	0.0225657	-0.317862	1.7592	6.69317	Sugp2
XP_006509861.1_PREDICTED:_GEM-interacting_protein_isoform_X2_[Mus_musculus]_seq12	0.0461033	-0.105231	0.504312	3.06274	Gmip
XP_006510051.1_PREDICTED:_DNA_(cytosine-5)-methyltransferase_1_isoform_X1_[Mus_musculus]_seq22	0.0126023	-0.0848769	0.544673	6.43522	Dnmt1
XP_006510531.1_PREDICTED:_PR_domain_zinc_finger_protein_10_isoform_X3_[Mus_musculus]_seq22	0.0339793	1.86017	0.422646	24.1949	Prdm10
XP_006511168.1_PREDICTED:_probable_E3_ubiquitin-protein_ligase_HERC1_isoform_X3_[Mus_musculus]_seq62	0.0458806	0.117991	0.471941	4.44628	Herc1
XP_006511168.1_PREDICTED:_probable_E3_ubiquitin-protein_ligase_HERC1_isoform_X3_[Mus_musculus]_seq63	0.0280979	-0.131656	0.702515	6.41534	Herc1
XP_006511168.1_PREDICTED:_probable_E3_ubiquitin-protein_ligase_HERC1_isoform_X3_[Mus_musculus]_seq85	0.061748	-0.0261609	1.85269	10.1845	Herc1
XP_006511171.1_PREDICTED:_probable_E3_ubiquitin-protein_ligase_HERC1_isoform_X6_[Mus_musculus]_seq92	0.0160108	0.0675165	0.395354	5.16401	Herc1
XP_006512155.1_PREDICTED:_histone-lysine_N-methyltransferase_SETD2_isoform_X3_[Mus_musculus]_seq11	0.00159145	-0.420853	0.470907	5.35672	Setd2
XP_006512920.1_PREDICTED:_DNA_helicase_MCM9_isoform_X5_[Mus_musculus]_seq4	0.016246	-0.0309231	0.480667	4.85372	Mcm9
XP_006513806.1_PREDICTED:_CUGBP_Elav-like_family_member_5_isoform_X2_[Mus_musculus]_seq2	0.0150859	-0.125399	0.347747	4.56704	Celf5
XP_006514104.1_PREDICTED:_activating_signal_cointegrator_1_complex_subunit_1_isoform_X3_[Mus_musculus]_seq2	0.0148616	0.327778	0.44036	15.4977	Ascc1
XP_006514757.1_PREDICTED:_echinoderm_microtubule-associated_protein-like_6_isoform_X1_[Mus_musculus]_seq41	0.0287183	0.0567928	0.479132	5.80752	Eml6
XP_006515111.1_PREDICTED:_arf-GAP_with_SH3_domain__ANK_repeat_and_PH_domain-containing_protein_2_isoform_X2_[Mus_musculus]_seq7	0.0125436	-0.232461	0.742211	3.11207	Asap2
XP_006515132.1_PREDICTED:_diacylglycerol_kinase_beta_isoform_X2_[Mus_musculus]_seq8	0.00620937	-0.133233	0.493328	3.41991	Dgkb
XP_006515840.1_PREDICTED:_phosphofurin_acidic_cluster_sorting_protein_2_isoform_X7_[Mus_musculus]_seq14	0.0206211	0.124396	0.399479	5.41572	Pacs2
XP_006515928.1_PREDICTED:_fibulin-5_isoform_X2_[Mus_musculus]_seq10	0.0229684	0.193986	0.399875	5.94038	Fbln5
XP_006515929.1_PREDICTED:_fibulin-5_isoform_X3_[Mus_musculus]_seq10	0	-0.148016	0.321371	8.00378	Fbln5
XP_006516250.1_PREDICTED:_protein_Daple_isoform_X1_[Mus_musculus]_seq1	0.00633663	-0.0449404	0.577998	6.59462	Ccdc88c
XP_006516515.1_PREDICTED:_HEAT_repeat-containing_protein_4_[Mus_musculus]_seq4	0.0221667	-0.171017	1.3375	4.11578	Heatr4
XP_006516615.1_PREDICTED:_transcriptional_activator_GLI3_isoform_X1_[Mus_musculus]_seq12	0.00480345	-0.0814149	0.317764	6.69619	Gli3
XP_006516794.1_PREDICTED:_ERO1-like_protein_beta_isoform_X2_[Mus_musculus]_seq2	0.00304547	-0.137554	0.60817	4.09137	Ero1lb
XP_006516794.1_PREDICTED:_ERO1-like_protein_beta_isoform_X2_[Mus_musculus]_seq3	0.0152933	0.00714948	0.721917	10.5038	Ero1lb
XP_006516954.1_PREDICTED:_semaphorin-4D_isoform_X1_[Mus_musculus]_seq15	0.011545	-0.0136485	0.317201	3.39436	Sema4d
XP_006517238.1_PREDICTED:_solute_carrier_family_12_member_7_isoform_X6_[Mus_musculus]_seq22	0.0162432	0.129136	0.308676	7.00498	Slc12a7
XP_006517251.1_PREDICTED:_lysophosphatidylcholine_acyltransferase_1_isoform_X1_[Mus_musculus]_seq3	0.0135864	0.321567	0.329554	11.9429	Lpcat1
XP_006517293.1_PREDICTED:_zin_finger_protein_595_isoform_X2_[Mus_musculus]_seq6	0	-0.280252	0.455746	3.20499	Zfp595
XP_006518111.1_PREDICTED:_calcium-dependent_secretion_activator_1_isoform_X32_[Mus_musculus]_seq29	0.0789552	0.438666	0.355994	3.03723	Cadps
XP_006518505.1_PREDICTED:_poly_[ADP-ribose]_polymerase_2_isoform_X1_[Mus_musculus]_seq8	0.00712775	-0.251387	0.629822	4.56912	Parp2
XP_006518684.1_PREDICTED:_kinesin-like_protein_KIF13B_isoform_X4_[Mus_musculus]_seq19	0	-0.214642	0.303903	5.57038	Kif13b
XP_006518862.1_PREDICTED:_TSC22_domain_family_protein_1_isoform_X2_[Mus_musculus]_seq6	0.523911	1.40997	1.39297	4.28416	Tsc22d1
XP_006519007.1_PREDICTED:_ERC_protein_2_isoform_X14_[Mus_musculus]_seq9	0.00474271	-0.149695	0.423723	6.17978	Erc2
XP_006519359.1_PREDICTED:_apoptotic_chromatin_condensation_inducer_in_the_nucleus_isoform_X1_[Mus_musculus]_seq27	0.0403204	0.077418	0.483393	3.60652	Acin1
XP_006519361.1_PREDICTED:_apoptotic_chromatin_condensation_inducer_in_the_nucleus_isoform_X3_[Mus_musculus]_seq27	0	-0.0924501	0.309611	13.0758	Acin1
XP_006519548.1_PREDICTED:_cell_growth_regulator_with_RING_finger_domain_protein_1_isoform_X1_[Mus_musculus]_seq2	0.00470522	-0.253256	0.503086	3.25536	Cgrrf1
XP_006520089.1_PREDICTED:_unconventional_myosin-X_isoform_X3_[Mus_musculus]_seq4	0.013717	-0.171421	0.467769	5.5044	Myo10
XP_006520115.1_PREDICTED:_triple_functional_domain_protein_isoform_X3_[Mus_musculus]_seq34	0.0123316	-0.227816	0.742967	4.83194	Trio
XP_006520315.1_PREDICTED:_DENN_domain-containing_protein_3_isoform_X1_[Mus_musculus]_seq16	0.00330389	-0.0553189	0.616894	11.8565	Dennd3
XP_006520857.1_PREDICTED:_rho_GTPase-activating_protein_39_isoform_X1_[Mus_musculus]_seq14	0.0234784	-0.0601772	0.368756	3.07687	Arhgap39
XP_006521177.1_PREDICTED:_keratin_Kb40_isoform_X1_[Mus_musculus]_seq21	0.0216299	-0.303662	1.12721	4.32591	Krt78
XP_006521177.1_PREDICTED:_keratin_Kb40_isoform_X1_[Mus_musculus]_seq22	0.0330706	0.0583213	1.07902	9.89693	Krt78
XP_006521683.1_PREDICTED:_WD_repeat-containing_protein_97_isoform_X2_[Mus_musculus]_seq25	0.0299398	-0.04306	0.819459	9.29949	Gm35339
XP_006521985.1_PREDICTED:_pleckstrin_homology-like_domain_family_B_member_2_isoform_X4_[Mus_musculus]_seq1	0.0586784	0.290389	1.00389	10.9312	Phldb2
XP_006521992.1_PREDICTED:_pleckstrin_homology-like_domain_family_B_member_2_isoform_X10_[Mus_musculus]_seq1	0.00528027	-0.0997796	0.43616	12.2562	Phldb2
XP_006521992.1_PREDICTED:_pleckstrin_homology-like_domain_family_B_member_2_isoform_X10_[Mus_musculus]_seq2	0	0	0.327263	inf	Phldb2
XP_006522163.1_PREDICTED:_zinc_finger_protein_148_isoform_X1_[Mus_musculus]_seq2	0.0194395	-0.264348	0.965589	3.32375	Zfp148
XP_006522340.1_PREDICTED:_target_of_Nesh-SH3_isoform_X29_[Mus_musculus]_seq21	0.0416863	0.0904478	0.669376	5.32185	Abi3bp
XP_006522666.2_PREDICTED:_coiled-coil_domain-containing_protein_74B_isoform_X3_[Mus_musculus]_seq4	0.0977481	0.449644	0.419405	3.18523	Ccdc74a
XP_006523177.1_PREDICTED:_bromodomain_and_WD_repeat-containing_protein_1_isoform_X2_[Mus_musculus]_seq21	0.0126344	-0.0296375	0.400341	3.79184	Brwd1
XP_006523386.1_PREDICTED:_cAMP_and_cAMP-inhibited_cGMP_3'_5'-cyclic_phosphodiesterase_10A_isoform_X9_[Mus_musculus]_seq14	0.0294878	-0.0444052	0.664816	4.03269	Pde10a
XP_006523407.1_PREDICTED:_39S_ribosomal_protein_L18__mitochondrial_isoform_X1_[Mus_musculus]_seq1	0.0131764	-0.0783316	0.43561	6.43939	Mrpl18
XP_006523470.1_PREDICTED:_intraflagellar_transport_protein_140_homolog_isoform_X4_[Mus_musculus]_seq12	0.00620937	-0.227169	0.336649	3.74386	Ift140
XP_006523633.1_PREDICTED:_collagen_alpha-2(XI)_chain_isoform_X11_[Mus_musculus]_seq18	0.0625462	0.592767	0.31787	3.96704	Col11a2
XP_006523673.1_PREDICTED:_band_4.1-like_protein_3_isoform_X7_[Mus_musculus]_seq9	0.0321109	-0.077129	0.596755	4.53771	Epb41l3
XP_006523878.1_PREDICTED:_neurexin-1_isoform_X18_[Mus_musculus]_seq14	0	-0.206122	0.466785	3.47249	Nrxn1
XP_006523995.1_PREDICTED:_sodium/calcium_exchanger_1_isoform_X1_[Mus_musculus]_seq14	0.039857	0.936028	0.950858	27.6243	Slc8a1
XP_006524561.1_PREDICTED:_regulator_of_microtubule_dynamics_protein_2_isoform_X1_[Mus_musculus]_seq11	0.0185895	0.243422	0.325033	7.46584	Rmdn2
XP_006524570.1_PREDICTED:_regulator_of_microtubule_dynamics_protein_2_isoform_X7_[Mus_musculus]_seq5	0.016025	-0.0969696	0.666729	5.29609	Rmdn2
XP_006524719.1_PREDICTED:_atlastin-2_isoform_X4_[Mus_musculus]_seq2	0.0120217	0.0142056	0.395548	6.61809	Atl2
XP_006524954.1_PREDICTED:_serine/threonine-protein_phosphatase_4_regulatory_subunit_1_isoform_X1_[Mus_musculus]_seq19	0.015469	-0.182926	0.621701	3.23646	Ppp4r1
XP_006524987.1_PREDICTED:_inactive_tyrosine-protein_kinase_7_isoform_X3_[Mus_musculus]_seq10	0.0341317	0.0112951	0.412871	3.63051	Ptk7
XP_006526045.1_PREDICTED:_myc_box-dependent-interacting_protein_1_isoform_X5_[Mus_musculus]_seq9	0.0350062	-0.112359	0.789179	3.3789	Bin1
XP_006526046.1_PREDICTED:_myc_box-dependent-interacting_protein_1_isoform_X6_[Mus_musculus]_seq9	0.0106452	-0.15366	1.01606	4.40624	Bin1
XP_006526555.1_PREDICTED:_zinc_finger_protein_236_isoform_X2_[Mus_musculus]_seq25	0.0487053	0.0125861	0.46647	3.107	Zfp236
XP_006526555.1_PREDICTED:_zinc_finger_protein_236_isoform_X2_[Mus_musculus]_seq6	0.0375351	0.0324086	0.547467	3.71312	Zfp236
XP_006526902.1_PREDICTED:_cytoplasmic_polyadenylation_element-binding_protein_3_isoform_X1_[Mus_musculus]_seq11	0.0182532	-0.0943785	0.371787	4.38036	Cpeb3
XP_006527070.1_PREDICTED:_peroxisome_proliferator-activated_receptor_gamma_coactivator-related_protein_1_isoform_X1_[Mus_musculus]_seq9	0.0701405	0.714073	0.41372	5.26562	Pprc1
XP_006527115.1_PREDICTED:_attractin-like_protein_1_isoform_X4_[Mus_musculus]_seq24	0.0314957	-0.00767558	0.467944	3.46148	Atrnl1
XP_006527115.1_PREDICTED:_attractin-like_protein_1_isoform_X4_[Mus_musculus]_seq25	0.0804919	-0.0868448	2.17831	5.17099	Atrnl1
XP_006527836.1_PREDICTED:_dystrophin_isoform_X10_[Mus_musculus]_seq1	0.0205649	0.303748	0.449777	11.9291	Dmd
XP_006528048.1_PREDICTED:_choline-phosphate_cytidylyltransferase_B_isoform_X1_[Mus_musculus]_seq7	0.00310791	-0.215353	0.582207	3.59388	Pcyt1b
XP_006528152.1_PREDICTED:_MAP7_domain-containing_protein_3_isoform_X2_[Mus_musculus]_seq16	0.0217683	0.0532914	0.406124	5.92981	Map7d3
XP_006528152.1_PREDICTED:_MAP7_domain-containing_protein_3_isoform_X2_[Mus_musculus]_seq17	0	-0.131089	0.334112	12.9905	Map7d3
XP_006528868.1_PREDICTED:_guanine_nucleotide-binding_protein-like_3-like_protein_isoform_X1_[Mus_musculus]_seq12	0.0071195	-0.0940044	0.51183	6.355	Gnl3l
XP_006528904.1_PREDICTED:_retinal_guanylyl_cyclase_2_isoform_X1_[Mus_musculus]_seq25	0.0884175	1.26352	0.43194	7.29144	Gucy2f
XP_006529259.1_PREDICTED:_leucine-rich_repeat_flightless-interacting_protein_1_isoform_X16_[Mus_musculus]_seq9	0.0188991	-0.0650813	0.441627	4.66141	Lrrfip1
XP_006529378.1_PREDICTED:_histone_deacetylase_4_isoform_X1_[Mus_musculus]_seq12	0.0105725	-0.251982	0.4589	5.98097	Hdac4
XP_006529511.1_PREDICTED:_zinc_finger_and_BTB_domain-containing_protein_41_isoform_X1_[Mus_musculus]_seq6	0.00581878	-0.25284	0.566303	4.10874	Zbtb41
XP_006530553.1_PREDICTED:_bicaudal_D-related_protein_1_isoform_X1_[Mus_musculus]_seq13	0.00833833	-0.139603	0.526522	5.33982	Bicdl1
XP_006530553.1_PREDICTED:_bicaudal_D-related_protein_1_isoform_X1_[Mus_musculus]_seq14	0.0103314	-0.190839	0.388801	5.7862	Bicdl1
XP_006530648.1_PREDICTED:_zinc_finger_homeobox_protein_3_isoform_X1_[Mus_musculus]_seq26	0.0110251	0.0818	0.310895	7.75549	Zfhx3
XP_006530801.2_PREDICTED:_protein_Hook_homolog_2_isoform_X3_[Mus_musculus]_seq9	0.00471545	-0.079703	0.537009	8.81594	Hook2
XP_006531056.1_PREDICTED:_protein_fantom_isoform_X2_[Mus_musculus]_seq19	0	0	0.343096	inf	Rpgrip1l
XP_006532347.1_PREDICTED:_homeobox_protein_Hox-B3_isoform_X1_[Mus_musculus]_seq3	0.0282259	0.450515	0.364022	9.01237	Hoxb3
XP_006532447.1_PREDICTED:_myotubularin-related_protein_4_isoform_X2_[Mus_musculus]_seq2	0.00744715	-0.0447655	0.333501	5.24799	Mtmr4
XP_006532806.1_PREDICTED:_transcription_elongation_factor_SPT6_isoform_X1_[Mus_musculus]_seq31	0.00160397	-0.194174	0.437959	14.7784	Supt6
XP_006533271.1_PREDICTED:_zinc_finger_protein_454_isoform_X5_[Mus_musculus]_seq2	0.00160397	-0.194464	0.359947	6.09412	Zfp454
XP_006533495.1_PREDICTED:_myosin_phosphatase_Rho-interacting_protein_isoform_X4_[Mus_musculus]_seq34	0.0417849	0.316632	0.403439	6.05165	Mprip
XP_006533622.1_PREDICTED:_dynein_heavy_chain_2__axonemal_isoform_X10_[Mus_musculus]_seq44	0.0271483	0.0378795	0.383834	3.51427	Dnah2
XP_006534523.1_PREDICTED:_calcium-binding_and_coiled-coil_domain-containing_protein_2_isoform_X1_[Mus_musculus]_seq4	0.00479676	0.520105	0.339885	46.0246	Calcoco2
XP_006535515.1_PREDICTED:_uncharacterized_protein_KIAA1109_isoform_X7_[Mus_musculus]_seq79	0	-0.152121	0.339546	5.74475	4932438A13Rik
XP_006535773.1_PREDICTED:_N-acyl-phosphatidylethanolamine-hydrolyzing_phospholipase_D_isoform_X2_[Mus_musculus]_seq1	0.0386855	-0.0385278	0.691786	4.7892	Napepld
XP_006537576.2_PREDICTED:_interleukin_11_receptor__alpha_chain_2-like_isoform_X1_[Mus_musculus]_seq5	0.00160189	-0.244192	0.638506	7.95855	Gm13305
XP_006537608.1_PREDICTED:_NEDD4-like_E3_ubiquitin-protein_ligase_WWP1_isoform_X1_[Mus_musculus]_seq7	0.0154704	0.156023	0.378659	8.04947	Wwp1
XP_006537616.1_PREDICTED:_E3_ubiquitin-protein_ligase_BRE1A_isoform_X1_[Mus_musculus]_seq1	0.0032772	-0.232397	0.458477	3.23063	Rnf20
XP_006538053.1_PREDICTED:_coiled-coil_domain-containing_protein_171_isoform_X2_[Mus_musculus]_seq5	0.00311097	-0.174087	0.40938	4.04807	Ccdc171
XP_006538055.1_PREDICTED:_coiled-coil_domain-containing_protein_171_isoform_X4_[Mus_musculus]_seq7	0.03675	-0.154145	0.980734	3.22042	Ccdc171
XP_006538056.1_PREDICTED:_coiled-coil_domain-containing_protein_171_isoform_X5_[Mus_musculus]_seq3	0.0333825	-0.162124	1.0492	3.47331	Ccdc171
XP_006538544.1_PREDICTED:_rap1_GTPase-activating_protein_1_isoform_X5_[Mus_musculus]_seq5	0.0182419	2.57038	0.496704	73.1851	Rap1gap
XP_006538545.1_PREDICTED:_rap1_GTPase-activating_protein_1_isoform_X6_[Mus_musculus]_seq12	0.0190186	-0.20648	0.560046	3.19473	Rap1gap
XP_006538890.1_PREDICTED:_multiple_epidermal_growth_factor-like_domains_protein_6_isoform_X3_[Mus_musculus]_seq34	0.0104753	0.0162939	0.336898	6.79299	Megf6
XP_006539393.1_PREDICTED:_lysine-specific_histone_demethylase_1A_isoform_X2_[Mus_musculus]_seq5	0.00158571	-0.140525	0.354378	6.95666	Kdm1a
XP_006540701.1_PREDICTED:_E3_ubiquitin-protein_ligase_HERC2_isoform_X1_[Mus_musculus]_seq58	0.0418748	0.396381	0.581549	9.40226	Herc2
XP_006540776.1_PREDICTED:_tyrosine-protein_phosphatase_non-receptor_type_5_isoform_X1_[Mus_musculus]_seq12	0.00824522	-0.177328	0.611926	3.6874	Ptpn5
XP_006540907.1_PREDICTED:_A_disintegrin_and_metalloproteinase_with_thrombospondin_motifs_17_isoform_X3_[Mus_musculus]_seq14	0.0392327	0.211313	0.463983	5.7078	Adamts17
XP_006540948.1_PREDICTED:_netrin-5_isoform_X1_[Mus_musculus]_seq7	0.0103459	-0.0788872	0.610548	5.49265	Ntn5
XP_006540962.1_PREDICTED:_multiple_C2_and_transmembrane_domain-containing_protein_2_isoform_X1_[Mus_musculus]_seq8	0	-0.156181	0.423894	7.03356	Mctp2
XP_006540962.1_PREDICTED:_multiple_C2_and_transmembrane_domain-containing_protein_2_isoform_X1_[Mus_musculus]_seq9	0.013618	0.294662	0.478455	16.182	Mctp2
XP_006540964.1_PREDICTED:_multiple_C2_and_transmembrane_domain-containing_protein_2_isoform_X3_[Mus_musculus]_seq4	0	-0.09245	0.496538	63.4134	Mctp2
XP_006541223.1_PREDICTED:_pleckstrin_homology_domain-containing_family_A_member_4_isoform_X2_[Mus_musculus]_seq10	0.0631563	0.480519	0.441525	4.86547	Plekha4
XP_011236673.1_PREDICTED:_suppression_of_tumorigenicity_18_protein_isoform_X2_[Mus_musculus]_seq22	0.0975324	0.491743	0.674623	5.43462	St18
XP_011236744.1_PREDICTED:_inositol_polyphosphate_1-phosphatase_isoform_X1_[Mus_musculus]_seq9	0.00487465	-0.234662	0.514856	7.10094	Inpp1
XP_011236797.1_PREDICTED:_dynein__axonemal__heavy_chain_7B_isoform_X15_[Mus_musculus]_seq41	0.00495071	-0.157894	0.427677	3.06449	Dnah7b
XP_011236797.1_PREDICTED:_dynein__axonemal__heavy_chain_7B_isoform_X15_[Mus_musculus]_seq42	0.041746	0.311779	0.312137	3.39404	Dnah7b
XP_011236827.1_PREDICTED:_type_I_inositol_3_4-bisphosphate_4-phosphatase_isoform_X1_[Mus_musculus]_seq5	0.00613396	-0.166751	0.456188	5.11508	Inpp4a
XP_011236955.1_PREDICTED:_collagen_alpha-4(IV)_chain_isoform_X2_[Mus_musculus]_seq7	0.0131694	-0.0664624	0.340224	4.3897	Col4a4
XP_011236955.1_PREDICTED:_collagen_alpha-4(IV)_chain_isoform_X2_[Mus_musculus]_seq8	0.00304547	-0.119756	0.453957	9.20164	Col4a4
XP_011237294.1_PREDICTED:_USP6_N-terminal-like_protein_isoform_X4_[Mus_musculus]_seq2	0.0924202	0.49146	0.461115	3.25153	Usp6nl
XP_011237795.1_PREDICTED:_protein_phosphatase_1_regulatory_inhibitor_subunit_16B_isoform_X2_[Mus_musculus]_seq10	0.00158571	-0.232479	1.00131	5.13656	Ppp1r16b
XP_011238223.1_PREDICTED:_cadherin-4_isoform_X1_[Mus_musculus]_seq11	0.0334943	0.205672	0.367128	5.17166	Cdh4
XP_011238370.1_PREDICTED:_methylcytosine_dioxygenase_TET2_isoform_X1_[Mus_musculus]_seq31	0.0280247	0.0905839	0.396204	3.7626	Tet2
XP_011239181.1_PREDICTED:_huntingtin-interacting_protein_1_isoform_X2_[Mus_musculus]_seq21	0.0119064	-0.151878	0.413662	5.47609	Hip1
XP_011239185.1_PREDICTED:_E3_ubiquitin-protein_ligase_TRIM56_isoform_X1_[Mus_musculus]_seq10	-0.00262664	-0.422464	0.937158	8.57517	Trim56
XP_011239205.1_PREDICTED:_carbohydrate-responsive_element-binding_protein_isoform_X6_[Mus_musculus]_seq15	0.0343796	-0.27322	1.02452	3.28862	Mlxipl
XP_011239588.1_PREDICTED:_nucleolysin_TIA-1_isoform_X5_[Mus_musculus]_seq3	0.0135024	-0.15746	0.671604	4.06681	Tia1
XP_011240090.1_PREDICTED:_teneurin-4_isoform_X2_[Mus_musculus]_seq32	0.147047	1.35368	0.545887	5.75681	Tenm4
XP_011240141.1_PREDICTED:_predicted_gene_1966_isoform_X1_[Mus_musculus]_seq42	0.0162262	-0.0150953	0.41404	3.97659	Gm1966
XP_011240175.1_PREDICTED:_transforming_acidic_coiled-coil-containing_protein_2_isoform_X26_[Mus_musculus]_seq8	0.0472117	0.0463049	0.469018	3.93956	Tacc2
XP_011240630.1_PREDICTED:_uncharacterized_protein_C19orf44_homolog_isoform_X1_[Mus_musculus]_seq1	0	-0.131374	0.346944	6.03777	1700030K09Rik
XP_011240856.1_PREDICTED:_dedicator_of_cytokinesis_protein_6_isoform_X5_[Mus_musculus]_seq30	0.0212754	-0.0569586	0.377686	3.46943	Dock6
XP_011240918.1_PREDICTED:_uncharacterized_protein_LOC74361_isoform_X1_[Mus_musculus]_seq4	0	-0.177482	0.388211	17.9559	4931429L15Rik
XP_011240937.1_PREDICTED:_mucin-16_isoform_X2_[Mus_musculus]_seq145	0.0153326	-0.0809674	0.32069	3.36911	Muc16
XP_011240937.1_PREDICTED:_mucin-16_isoform_X2_[Mus_musculus]_seq146	0.0240564	0.0184478	0.530157	6.498	Muc16
XP_011240937.1_PREDICTED:_mucin-16_isoform_X2_[Mus_musculus]_seq152	0.0242074	-0.0182328	0.82219	11.3965	Muc16
XP_011240938.1_PREDICTED:_mucin-16_isoform_X3_[Mus_musculus]_seq145	0.00613099	0.110068	0.755859	28.8397	Muc16
XP_011240938.1_PREDICTED:_mucin-16_isoform_X3_[Mus_musculus]_seq152	0	-0.144737	0.705646	11.0867	Muc16
XP_011240959.1_PREDICTED:_disintegrin_and_metalloproteinase_domain-containing_protein_10_isoform_X1_[Mus_musculus]_seq5	0.0209261	-0.19487	0.649419	3.12611	Adam10
XP_011241565.2_PREDICTED:_R3H_domain-containing_protein_4_isoform_X1_[Mus_musculus]_seq4	0.0167564	0.235086	0.379271	11.5185	R3hdm4
XP_011241657.1_PREDICTED:_diacylglycerol_kinase_alpha_isoform_X3_[Mus_musculus]_seq3	0	-0.123096	0.340207	3.869	Dgka
XP_011242300.1_PREDICTED:_protein_jagged-2_isoform_X1_[Mus_musculus]_seq27	0.0743407	0.47953	0.406925	4.05054	Jag2
XP_011242724.1_PREDICTED:_serine/threonine-protein_kinase_WNK2_isoform_X8_[Mus_musculus]_seq35	0.029099	0.341147	0.327231	5.25343	Wnk2
XP_011243281.1_PREDICTED:_kinectin_isoform_X29_[Mus_musculus]_seq20	0.0559998	0.0271921	0.533104	3.59844	Ktn1
XP_011243459.1_PREDICTED:_zinc_finger_CCCH_domain-containing_protein_13_isoform_X7_[Mus_musculus]_seq29	0.0197936	0.403021	0.317513	9.1792	Zc3h13
XP_011243843.1_PREDICTED:_metastasis_suppressor_protein_1_isoform_X2_[Mus_musculus]_seq13	0.0199328	0.053493	0.316217	3.99213	Mtss1
XP_011244098.1_PREDICTED:_queuine_tRNA-ribosyltransferase_subunit_QTRTD1_isoform_X3_[Mus_musculus]_seq4	0.00330389	-0.222301	0.950093	5.35482	Qtrt2
XP_011244458.1_PREDICTED:_bromodomain_and_WD_repeat-containing_protein_1_isoform_X4_[Mus_musculus]_seq10	0.0190572	-0.0199854	0.309218	4.51272	Brwd1
XP_011244936.1_PREDICTED:_PHD_finger_protein_10_isoform_X1_[Mus_musculus]_seq11	0.00949319	-0.0102794	0.567308	10.7085	Phf10
XP_011245196.1_PREDICTED:_zinc_finger_protein_521_isoform_X1_[Mus_musculus]_seq19	0.0865973	0.179347	0.734287	3.18964	Zfp521
XP_011245274.1_PREDICTED:_coiled-coil_domain-containing_protein_68_isoform_X4_[Mus_musculus]_seq3	0.0168885	-0.215954	0.443428	3.6181	Ccdc68
XP_011245332.1_PREDICTED:_trafficking_protein_particle_complex_subunit_8_isoform_X5_[Mus_musculus]_seq16	0.0098927	0.681401	0.374919	31.3281	Trappc8
XP_011245372.1_PREDICTED:_uncharacterized_protein_C18orf25_homolog_isoform_X4_[Mus_musculus]_seq1	0.0322716	0.0878384	0.362664	3.67329	8030462N17Rik
XP_011245922.1_PREDICTED:_fibronectin_type_III_domain_containing_protein_3C1_isoform_X2_[Mus_musculus]_seq8	0.0113624	-0.132091	0.551074	7.70179	Fndc3c1
XP_011246230.1_PREDICTED:_eukaryotic_translation_initiation_factor_2D_isoform_X3_[Mus_musculus]_seq11	0.0364306	-0.0628771	0.451983	3.16218	Eif2d
XP_011246678.1_PREDICTED:_tetratricopeptide_repeat_protein_13_isoform_X2_[Mus_musculus]_seq14	0.0339803	0.14148	0.46103	4.81091	Ttc13
XP_011246863.1_PREDICTED:_zinc_finger_protein_423_isoform_X3_[Mus_musculus]_seq17	0.0209686	0.0586769	0.365096	4.70769	Zfp423
XP_011247118.1_PREDICTED:_WD_repeat-containing_protein_81_isoform_X4_[Mus_musculus]_seq3	0.0386543	0.235315	0.311822	3.26033	Wdr81
XP_011247197.1_PREDICTED:_myocardin_isoform_X3_[Mus_musculus]_seq7	0.0514896	0.296895	0.454833	4.46236	Myocd
XP_011247260.1_PREDICTED:_glutamine-rich_protein_2_isoform_X6_[Mus_musculus]_seq26	0.0771618	0.812563	0.321599	4.31433	Qrich2
XP_011247302.1_PREDICTED:_cerebellar_degeneration-related_protein_2-like_isoform_X1_[Mus_musculus]_seq5	0.0145277	-0.246634	0.441849	3.08607	Cdr2l
XP_011247353.1_PREDICTED:_BAH_and_coiled-coil_domain-containing_protein_1_isoform_X1_[Mus_musculus]_seq34	0.003212	-0.152634	0.304969	3.65862	Bahcc1
XP_011247832.1_PREDICTED:_septin-11_isoform_X1_[Mus_musculus]_seq8	0.0265816	-0.151807	0.653926	3.80252	2023-09-11
XP_011247832.1_PREDICTED:_septin-11_isoform_X1_[Mus_musculus]_seq9	0.0379501	0.450438	0.493875	8.93236	2023-09-11
XP_011247857.1_PREDICTED:_protein_transport_protein_Sec31A_isoform_X6_[Mus_musculus]_seq23	0.071732	0.404513	0.524294	4.76207	Sec31a
XP_011248603.1_PREDICTED:_serine/arginine_repetitive_matrix_protein_1_isoform_X2_[Mus_musculus]_seq21	0.00524394	-0.348832	0.824897	4.64355	Srrm1
XP_011249035.1_PREDICTED:_histone-lysine_N-methyltransferase_2B_isoform_X2_[Mus_musculus]_seq4	0.137701	0.412155	0.891777	4.36259	Kmt2b
XP_011249227.1_PREDICTED:_zinc_finger_protein_14_isoform_X2_[Mus_musculus]_seq3	0.0239718	0.0223571	0.346793	4.5944	Gm33989
XP_011249278.1_PREDICTED:_E3_ubiquitin-protein_ligase_XIAP_isoform_X1_[Mus_musculus]_seq5	0.11294	0.820814	0.420636	3.86563	Xiap
XP_017167808.1_PREDICTED:_lamin_tail_domain-containing_protein_2_isoform_X1_[Mus_musculus]_seq1	0.00880228	0.558556	0.303556	24.1801	Lmntd2
XP_017168437.1_PREDICTED:_BRISC_and_BRCA1-A_complex_member_1_isoform_X1_[Mus_musculus]_seq7	0.0211037	-0.0761492	0.592548	3.36893	Babam1
XP_017168585.1_PREDICTED:_cadherin_EGF_LAG_seven-pass_G-type_receptor_3_isoform_X2_[Mus_musculus]_seq73	0.105618	1.04664	0.301986	3.56704	Celsr3
XP_017168598.1_PREDICTED:_Down_syndrome_cell_adhesion_molecule-like_protein_1_homolog_isoform_X2_[Mus_musculus]_seq31	0.00311378	-0.020587	0.321545	12.7741	Dscaml1
XP_017168827.1_PREDICTED:_probable_E3_ubiquitin-protein_ligase_HERC1_isoform_X8_[Mus_musculus]_seq31	0.015373	-0.272357	0.639408	3.24431	Herc1
XP_017168914.1_PREDICTED:_centrosomal_protein_of_295_kDa_isoform_X13_[Mus_musculus]_seq38	0.0276242	-0.0919803	0.990672	6.31546	Cep295
XP_017169264.1_PREDICTED:_ankyrin-3_isoform_X31_[Mus_musculus]_seq90	0.12364	0.228336	1.20942	4.54261	Ank3
XP_017169328.1_PREDICTED:_pericentrin_isoform_X2_[Mus_musculus]_seq30	0.0164927	0.268704	0.306413	9.14918	Pcnt
XP_017169487.1_PREDICTED:_liprin-alpha-2_isoform_X37_[Mus_musculus]_seq12	0.0706862	-0.0870858	0.810378	4.00744	Ppfia2
XP_017169623.1_PREDICTED:_protein_FAM184A_isoform_X7_[Mus_musculus]_seq24	0.00475936	-0.271753	0.474342	7.52258	Fam184a
XP_017169789.1_PREDICTED:_Usher_syndrome_type-1G_protein_homolog_isoform_X1_[Mus_musculus]_seq4	0.000778933	-0.377222	1.08778	3.12079	Ush1g
XP_017170124.1_PREDICTED:_dystonin_isoform_X2_[Mus_musculus]_seq45	0.0229765	-0.115393	0.383186	3.93122	Dst
XP_017170281.1_PREDICTED:_ribosomal_protein_S6_kinase_beta-1_isoform_X7_[Mus_musculus]_seq5	0	0	0.490878	inf	Rps6kb1
XP_017170563.1_PREDICTED:_gephyrin_isoform_X5_[Mus_musculus]_seq11	0.0297586	-0.168251	1.1508	4.06361	Gphn
XP_017170568.1_PREDICTED:_gephyrin_isoform_X16_[Mus_musculus]_seq9	0.0284248	-0.112835	0.885164	3.77134	Gphn
XP_017170964.1_PREDICTED:_protein_FAM193B_isoform_X5_[Mus_musculus]_seq15	0	-0.24815	0.330408	5.45934	Fam193b
XP_017171169.1_PREDICTED:_zinc_finger_protein_431-like_isoform_X2_[Mus_musculus]_seq9	0.0272728	-0.195922	1.20017	3.91412	Gm19428
XP_017171173.1_PREDICTED:_zinc_finger_protein_709-like__partial_[Mus_musculus]_seq7	0.0509054	0.338209	0.327229	3.82493	Gm46427
XP_017171189.1_PREDICTED:_zinc_finger_protein_431-like__partial_[Mus_musculus]_seq16	0.025872	0.0352275	0.576295	5.36067	Gm10323
XP_017171189.1_PREDICTED:_zinc_finger_protein_431-like__partial_[Mus_musculus]_seq17	0.0095013	-0.0713667	0.571804	9.31421	Gm10323
XP_017171442.1_PREDICTED:_sodium_bicarbonate_cotransporter_3_isoform_X5_[Mus_musculus]_seq8	0.0579378	0.193123	0.390101	3.40064	Slc4a7
XP_017171659.1_PREDICTED:_chromodomain-helicase-DNA-binding_protein_8_isoform_X1_[Mus_musculus]_seq48	0.143179	0.574918	0.57326	3.22995	Chd8
XP_017172164.1_PREDICTED:_histone-lysine_N-methyltransferase_2D_isoform_X2_[Mus_musculus]_seq1	0.0489386	0.194054	0.512594	4.95258	Kmt2d
XP_017172231.1_PREDICTED:_protein-tyrosine_kinase_6_isoform_X2_[Mus_musculus]_seq6	0	-0.164959	0.647359	4.71776	Ptk6
XP_017172291.1_PREDICTED:_tastin_isoform_X1_[Mus_musculus]_seq4	0.0255809	1.18538	0.32629	16.9784	Troap
XP_017172628.1_PREDICTED:_titin_isoform_X1_[Mus_musculus]_seq465	0.0231527	0.23892	0.577591	12.8006	Ttn
XP_017172960.1_PREDICTED:_uncharacterized_protein_LOC240067_isoform_X1_[Mus_musculus]_seq8	0.00832207	-0.318357	0.992149	5.35907	Zfp952
XP_017173267.1_PREDICTED:_ectopic_P_granules_protein_5_homolog_isoform_X4_[Mus_musculus]_seq1	0.0157583	0.204918	0.328009	8.38466	Epg5
XP_017173330.1_PREDICTED:_laminin_subunit_alpha-3_isoform_X4_[Mus_musculus]_seq34	0.00157076	-0.277877	0.820051	3.25533	Lama3
XP_017174113.1_PREDICTED:_BCL-6_corepressor_isoform_X1_[Mus_musculus]_seq17	0.0403282	0.174368	0.305426	3.54051	Bcor
XP_017174133.1_PREDICTED:_testis_expressed_gene_16_isoform_X1_[Mus_musculus]_seq25	0.00938898	-0.0924197	0.317686	5.70941	Tex16
XP_017174483.1_PREDICTED:_SWI/SNF-related_matrix-associated_actin-dependent_regulator_of_chromatin_subfamily_A_member_5-like_[Mus_musculus]_seq8	0	-0.09245	0.434682	44.1726	LOC100862470
XP_017174898.1_PREDICTED:_zinc_finger_protein_431-like_[Mus_musculus]_seq11	0.0372811	0.0998324	0.547691	5.33969	Zfp968
XP_017174928.1_PREDICTED:_retinal-specific_ATP-binding_cassette_transporter_isoform_X1_[Mus_musculus]_seq10	0.00602093	-0.235067	0.635569	10.003	Abca4
XP_017175113.1_PREDICTED:_DENN_domain-containing_protein_2C_isoform_X1_[Mus_musculus]_seq21	0	-0.164205	0.499657	34.5253	Dennd2c
XP_017175192.1_PREDICTED:_hornerin_isoform_X3_[Mus_musculus]_seq22	0.0640242	-0.0645882	0.643227	3.2436	Hrnr
XP_017175192.1_PREDICTED:_hornerin_isoform_X3_[Mus_musculus]_seq26	0.0213567	-0.0772279	0.336405	3.36615	Hrnr
XP_017175192.1_PREDICTED:_hornerin_isoform_X3_[Mus_musculus]_seq5	0.0253923	-0.271291	0.873221	3.6594	Hrnr
XP_017175192.1_PREDICTED:_hornerin_isoform_X3_[Mus_musculus]_seq6	0.0757942	-0.14109	0.847294	3.11799	Hrnr
XP_017175427.1_PREDICTED:_immunoglobulin-like_and_fibronectin_type_III_domain-containing_protein_1_isoform_X1_[Mus_musculus]_seq11	0.0513651	0.491736	0.432068	6.02733	Igfn1
XP_017175530.1_PREDICTED:_phosphatidylinositol_3-kinase_regulatory_subunit_gamma_isoform_X3_[Mus_musculus]_seq1	0.0179605	0.100571	0.385977	6.9493	Pik3r3
XP_017175715.1_PREDICTED:_uncharacterized_protein_LOC242747_isoform_X1_[Mus_musculus]_seq6	0.021961	-0.0479275	0.421678	5.71757	Zfp933
XP_017175767.1_PREDICTED:_forkhead-associated_domain-containing_protein_1_isoform_X11_[Mus_musculus]_seq17	0.302519	1.60075	0.54509	3.20092	Fhad1
XP_017176137.1_PREDICTED:_circadian_locomoter_output_cycles_protein_kaput_isoform_X1_[Mus_musculus]_seq10	0.0383644	0.180615	0.362459	3.64103	Clock
XP_017176468.1_PREDICTED:_septin-11_isoform_X6_[Mus_musculus]_seq8	0.00308438	-0.191837	0.328434	5.28646	2023-09-11
XP_017176991.1_PREDICTED:_collagen_alpha-1(XXVIII)_chain_isoform_X1_[Mus_musculus]_seq8	0.0264885	0.26508	0.372903	6.65997	Col28a1
XP_017177144.1_PREDICTED:_protein_FAM71F1_isoform_X6_[Mus_musculus]_seq5	0.0224959	-0.373764	2.00623	4.76541	Fam71f1
XP_017177353.1_PREDICTED:_uncharacterized_protein_LOC108169152_isoform_X1_[Mus_musculus]_seq3	0.0246002	0.0721315	0.636742	7.97567	Gm46965
XP_017177454.1_PREDICTED:_cytoplasmic_polyadenylation_element-binding_protein_1_isoform_X7_[Mus_musculus]_seq7	0.0544718	-0.130376	1.0206	4.09459	Cpeb1
XP_017177486.1_PREDICTED:_potassium_voltage-gated_channel_subfamily_C_member_3_isoform_X12_[Mus_musculus]_seq3	0.0302646	2.88754	0.433147	44.7464	Kcnc3
XP_017177518.1_PREDICTED:_paternally-expressed_gene_3_protein_isoform_X1_[Mus_musculus]_seq31	0.0140505	0.154992	0.300513	8.04892	Peg3
XP_017177897.1_PREDICTED:_transforming_acidic_coiled-coil-containing_protein_2_isoform_X19_[Mus_musculus]_seq60	0.0031707	-0.25734	0.361212	6.32893	Tacc2
sp|Q9NQX3|GEPH_HUMAN_Gephyrin_OS=Homo_sapiens_GN=GPHN_PE=1_SV=1_seq10	0.0341996	-0.150398	0.816701	3.60025	hGEPH
sp|Q9NQX3|GEPH_HUMAN_Gephyrin_OS=Homo_sapiens_GN=GPHN_PE=1_SV=1_seq9	0.0138774	-0.131197	0.851923	4.10765	hGEPH

## Sheet: Supplementary Table 3
Supplementary Table 3. Autoantigen array in WT versus Lyn-/- mice
	WT1	WT2	WT3	WT4	WT5	WT6	WT7	WT8	KO1	KO2	KO3	KO4	KO5	KO6	KO7	KO8	Geneid	z_Lyn	FC_Lyn	ks_pvals	wt_stdev	wt_mean	3stdev_wt	no_Lyn
Aggrecan	0	0	0	0	0	0	0	0	0	0	0	0	0	9.89362	0	0	Acan	inf	inf	1	0	0	0	1
Amyloid	0	0	0	0	0	0	0	0	0	0	0	0	0	0	0	0	App			1	0	0	0	0
BPI	54.6565	37.0739	61.22	30.7953	82.3137	34.2993	50.1569	22.8895	93.8127	44.3036	49.3278	73.9364	14.7707	240.073	116.56	22.1358	Bpi	1.81864	1.75391	0.66014	58.0478	46.6756	104.723	2
Beta 2-glycoprotein I	24.6651	5.9991	16.0279	3.96135	17.4777	7.5706	5.91947	8.28033	28.3182	20.6328	15.5241	23.5755	4.45702	61.8328	58.3877	5.46917	Apoh	2.1968	2.42707	0.282673	21.9004	11.2377	33.1381	2
Beta 2-microglobulin	1186.35	548.235	1160.56	572.036	1278.99	842.575	758.51	564.003	2261.38	1214.77	1757.73	2629.13	453.558	5169.2	3309.74	622.203	B2mg	4.30778	2.52019	0.0870241	914.605	863.908	1778.51	4
C1q	60.4892	28.9876	53.3382	27.7836	80.1216	41.6622	32.8827	22.0692	94.5983	46.5427	50.3626	75.3489	23.8847	178.994	123.152	20.9682	C1qa	1.67791	1.76732	0.66014	59.5646	43.4168	102.981	2
C1q	60.4892	28.9876	53.3382	27.7836	80.1216	41.6622	32.8827	22.0692	94.5983	46.5427	50.3626	75.3489	23.8847	178.994	123.152	20.9682	C1qb	1.67791	1.76732	0.66014	59.5646	43.4168	102.981	2
CENP-A	0	0	0	0	0	0	0	0	11.1707	0	0	0	0	20.5168	12.4641	0	Cenpa	inf	inf	0.66014	0	0	0	3
CENP-B	31.1314	33.8753	50.1987	16.966	44.3079	32.5523	24.2491	15.0221	139.613	49.7447	54.1715	91.1547	17.9454	449.276	196.944	10.1289	Cenpb	7.74816	4.0635	0.0870241	36.8156	31.0379	67.8535	4
Collagen I	7.19356	0	4.9902	0	9.06259	7.32501	0	0	0	0	0	0	0	10.4161	0	0	Co1a1	-0.571461	0.364563	0.66014	11.9137	3.57142	15.4851	0
Collagen I	7.19356	0	4.9902	0	9.06259	7.32501	0	0	0	0	0	0	0	10.4161	0	0	Co1a2	-0.571461	0.364563	0.66014	11.9137	3.57142	15.4851	0
Collagen I	7.19356	0	4.9902	0	9.06259	7.32501	0	0	0	0	0	0	0	10.4161	0	0	Co1a3	-0.571461	0.364563	0.66014	11.9137	3.57142	15.4851	0
Collagen I	7.19356	0	4.9902	0	9.06259	7.32501	0	0	0	0	0	0	0	10.4161	0	0	Co1a4	-0.571461	0.364563	0.66014	11.9137	3.57142	15.4851	0
Collagen I	7.19356	0	4.9902	0	9.06259	7.32501	0	0	0	0	0	0	0	10.4161	0	0	Co1a5	-0.571461	0.364563	0.66014	11.9137	3.57142	15.4851	0
Collagen I	7.19356	0	4.9902	0	9.06259	7.32501	0	0	0	0	0	0	0	10.4161	0	0	Co1a6	-0.571461	0.364563	0.66014	11.9137	3.57142	15.4851	0
Collagen II	0	0	0	0	0	0	0	0	0	0	0	0	0	0	0	0	Co2a1			1	0	0	0	0
Collagen II	0	0	0	0	0	0	0	0	0	0	0	0	0	0	0	0	Co2a2			1	0	0	0	0
Collagen II	0	0	0	0	0	0	0	0	0	0	0	0	0	0	0	0	Co2a3			1	0	0	0	0
Collagen II	0	0	0	0	0	0	0	0	0	0	0	0	0	0	0	0	Co2a4			1	0	0	0	0
Collagen II	0	0	0	0	0	0	0	0	0	0	0	0	0	0	0	0	Co2a5			1	0	0	0	0
Collagen II	0	0	0	0	0	0	0	0	0	0	0	0	0	0	0	0	Co2a6			1	0	0	0	0
Collagen III	0	0	0	0	0	0	0	0	8.36981	0	0	0	0	8.67456	0	0	Co3a1	inf	inf	0.980109	0	0	0	2
Collagen III	0	0	0	0	0	0	0	0	8.36981	0	0	0	0	8.67456	0	0	Co3a2	inf	inf	0.980109	0	0	0	2
Collagen III	0	0	0	0	0	0	0	0	8.36981	0	0	0	0	8.67456	0	0	Co3a3	inf	inf	0.980109	0	0	0	2
Collagen III	0	0	0	0	0	0	0	0	8.36981	0	0	0	0	8.67456	0	0	Co3a4	inf	inf	0.980109	0	0	0	2
Collagen III	0	0	0	0	0	0	0	0	8.36981	0	0	0	0	8.67456	0	0	Co3a5	inf	inf	0.980109	0	0	0	2
Collagen III	0	0	0	0	0	0	0	0	8.36981	0	0	0	0	8.67456	0	0	Co3a6	inf	inf	0.980109	0	0	0	2
Collagen IV	76.7489	15.852	59.8265	14.1844	395.055	33.9539	27.6666	6.53362	54.1849	53.529	16.6679	67.7499	15.5376	46.8135	221.343	16.4518	Col4a1	-0.132215	0.781616	0.980109	390.111	78.7276	468.839	0
Collagen IV	76.7489	15.852	59.8265	14.1844	395.055	33.9539	27.6666	6.53362	54.1849	53.529	16.6679	67.7499	15.5376	46.8135	221.343	16.4518	Col4a2	-0.132215	0.781616	0.980109	390.111	78.7276	468.839	0
Collagen IV	76.7489	15.852	59.8265	14.1844	395.055	33.9539	27.6666	6.53362	54.1849	53.529	16.6679	67.7499	15.5376	46.8135	221.343	16.4518	Col4a3	-0.132215	0.781616	0.980109	390.111	78.7276	468.839	0
Collagen IV	76.7489	15.852	59.8265	14.1844	395.055	33.9539	27.6666	6.53362	54.1849	53.529	16.6679	67.7499	15.5376	46.8135	221.343	16.4518	Col4a4	-0.132215	0.781616	0.980109	390.111	78.7276	468.839	0
Collagen IV	76.7489	15.852	59.8265	14.1844	395.055	33.9539	27.6666	6.53362	54.1849	53.529	16.6679	67.7499	15.5376	46.8135	221.343	16.4518	Col4a5	-0.132215	0.781616	0.980109	390.111	78.7276	468.839	0
Collagen IV	76.7489	15.852	59.8265	14.1844	395.055	33.9539	27.6666	6.53362	54.1849	53.529	16.6679	67.7499	15.5376	46.8135	221.343	16.4518	Col4a6	-0.132215	0.781616	0.980109	390.111	78.7276	468.839	0
Collagen V	32.4864	4.24375	5.8274	1.82147	14.7473	10.3032	3.92411	0	6.96935	18.5973	2.31101	25.8036	2.53537	11.9834	6.51311	1.32195	Col5a1	0.0318111	1.03655	0.980109	31.6089	9.16921	40.7781	0
Collagen V	32.4864	4.24375	5.8274	1.82147	14.7473	10.3032	3.92411	0	6.96935	18.5973	2.31101	25.8036	2.53537	11.9834	6.51311	1.32195	Col5a2	0.0318111	1.03655	0.980109	31.6089	9.16921	40.7781	0
Collagen V	32.4864	4.24375	5.8274	1.82147	14.7473	10.3032	3.92411	0	6.96935	18.5973	2.31101	25.8036	2.53537	11.9834	6.51311	1.32195	Col5a3	0.0318111	1.03655	0.980109	31.6089	9.16921	40.7781	0
Collagen V	32.4864	4.24375	5.8274	1.82147	14.7473	10.3032	3.92411	0	6.96935	18.5973	2.31101	25.8036	2.53537	11.9834	6.51311	1.32195	Col5a4	0.0318111	1.03655	0.980109	31.6089	9.16921	40.7781	0
Collagen V	32.4864	4.24375	5.8274	1.82147	14.7473	10.3032	3.92411	0	6.96935	18.5973	2.31101	25.8036	2.53537	11.9834	6.51311	1.32195	Col5a5	0.0318111	1.03655	0.980109	31.6089	9.16921	40.7781	0
Collagen V	32.4864	4.24375	5.8274	1.82147	14.7473	10.3032	3.92411	0	6.96935	18.5973	2.31101	25.8036	2.53537	11.9834	6.51311	1.32195	Col5a6	0.0318111	1.03655	0.980109	31.6089	9.16921	40.7781	0
Collagen VI	0	0	0	0.58518	0	0	0	0	149.416	73.3237	23.9928	13.0373	9.91934	254.401	309.418	15.3227	Col6a1	512.493	1450.55	0.0001554	0.620677	0.0731474	0.693824	8
Collagen VI	0	0	0	0.58518	0	0	0	0	149.416	73.3237	23.9928	13.0373	9.91934	254.401	309.418	15.3227	Col6a2	512.493	1450.55	0.0001554	0.620677	0.0731474	0.693824	8
Collagen VI	0	0	0	0.58518	0	0	0	0	149.416	73.3237	23.9928	13.0373	9.91934	254.401	309.418	15.3227	Col6a3	512.493	1450.55	0.0001554	0.620677	0.0731474	0.693824	8
Collagen VI	0	0	0	0.58518	0	0	0	0	149.416	73.3237	23.9928	13.0373	9.91934	254.401	309.418	15.3227	Col6a4	512.493	1450.55	0.0001554	0.620677	0.0731474	0.693824	8
Collagen VI	0	0	0	0.58518	0	0	0	0	149.416	73.3237	23.9928	13.0373	9.91934	254.401	309.418	15.3227	Col6a5	512.493	1450.55	0.0001554	0.620677	0.0731474	0.693824	8
Collagen VI	0	0	0	0.58518	0	0	0	0	149.416	73.3237	23.9928	13.0373	9.91934	254.401	309.418	15.3227	Col6a6	512.493	1450.55	0.0001554	0.620677	0.0731474	0.693824	8
Cytochrome C	0	0.243844	0	0	0	0.162864	0.569372	0.0125737	9.61466	10.9282	0	10.5693	0.33722	18.09	19.8345	0.217518	Cycs	42.2662	70.39	0.0870241	0.608667	0.123582	0.732248	5
Decorin-bovine	0	0	0	0	0	0	0	0	0	0	0	0	0	0	0	0	Dcn			1	0	0	0	0
Elastin	6.69485	1.06134	5.83528	3.60579	11.1532	5.46313	3.76523	0.397209	9.15643	11.5443	5.20665	15.621	0	32.9166	12.2096	0	Eln	1.78544	2.28182	0.282673	10.224	4.747	14.971	2
Entaktin EDTA	74.841	20.7361	52.8059	84.9153	101.732	45.8644	36.7035	22.9989	506.47	116.721	81.7636	141.365	4.05871	482.943	592.602	13.4128	Nid1	6.34966	4.40161	0.0870241	88.513	55.0746	143.588	3
Fibronectin	263.282	92.6847	185.789	86.3629	154.422	122.146	97.9007	64.2183	140.76	100.524	106.164	165.779	32.7413	324.478	154.239	88.0344	Fn1	0.0875257	1.04304	0.980109	196.72	133.351	330.07	0
GP2	30.6146	16.8756	29.3138	17.4003	34.3606	34.9863	20.8504	16.3247	31.1576	24.1635	21.6936	31.0705	7.85708	74.3024	39.0135	12.7734	Gp2	0.64136	1.20578	0.980109	24.151	25.0908	49.2418	1
Heparan HSPG	180.179	64.7287	142.918	61.4725	157.15	80.3792	74.7917	56.0233	158.019	70.9949	102.809	146.171	33.3554	436.911	210.036	42.6468	Sdc2	0.967124	1.46879	0.980109	148.625	102.205	250.83	1
Heperan Sulfate	0.87035	0	1.22283	0	0.819742	1.01817	0	0	2.36783	1.13142	1.13902	1.18287	0	2.75344	3.53762	1.32195	Hspg2	2.20596	3.41741	0.018648	1.61546	0.491386	2.10685	3
Histone H1	163.947	56.5449	46.8862	80.9146	280.354	130.635	98.584	87.0735	338.032	170.407	134.357	328.735	20.8717	238.128	740.191	0	H1-0	1.69259	2.08555	0.282673	227.266	118.117	345.384	1
Histone H2A	634.264	0	0	0	0	0	0	0	8.19399	8.59241	10.6885	55.8677	0	34.4482	198.982	163.853	Hist1h2ad	-0.0856416	0.757769	0.018648	672.739	79.283	752.022	0
Histone H2B	17.0767	0	0	0	0	0.0152088	0	0	4.67023	505.915	4.86097	39.8501	0	60.6244	148.203	8.49358	H2bc1	15.6442	45.2036	0.018648	18.1103	2.13649	20.2468	4
Histone H3	0	0	0	0	0	0	0	0	209.096	0	0	0	0	0	53.5226	0	H3c1	inf	inf	0.980109	0	0	0	2
Histone H4	0	0	0	0	0	0	0	0	0	0	0	0	0	0	0	0	H4c1			1	0	0	0	0
Intrinsic Factor	62.2958	28.6821	58.5707	25.6201	67.331	39.3847	34.6814	24.3115	78.3929	83.221	36.0057	81.732	16.6612	168.545	78.5199	22.7747	Cblif	1.60682	1.65999	0.0870241	52.5049	42.6097	95.1145	1
Jo-1	138.626	86.1123	216.382	88.0528	155.444	93.5184	90.4402	67.3947	235.845	104.762	145.88	209.091	45.0735	741.326	337.982	79.0037	Jo-1	2.41913	2.02887	0.66014	149.278	116.996	266.274	2
KU -P70/P80	128.243	72.7548	147.968	62.239	240.416	83.3732	93.1191	56.6943	172.411	188.132	91.2411	152.915	31.4718	587.012	161.774	43.5547	Xrcc5	1.10912	1.61449	0.282673	183.829	110.601	294.43	1
LC1	152.627	97.7205	210.103	80.326	186.71	108.935	115.262	78.2856	237.245	96.6115	165.804	250.125	56.7915	865.147	293.35	70.6484	Dnal1	2.55284	1.97649	0.282673	147.74	128.746	276.487	2
La/SSB	84.4251	59.9984	85.9538	44.0199	92.1744	46.8146	45.7392	37.1512	136.959	73.1611	95.6165	119.881	26.802	519.527	203.632	42.419	Ssb	4.07734	2.45427	0.0870241	66.378	62.0346	128.413	3
Laminin	27.6023	5.27061	19.5931	5.04419	22.1204	12.435	8.67687	7.37374	44.6599	23.5701	24.9073	34.1117	4.82595	113.532	68.4661	8.18062	Lama1	3.13145	2.98063	0.0870241	25.6436	13.5145	39.1581	3
MAG-myelin-associated glycoprotein-FC	1527.95	768.35	726.28	946.888	1504.13	851.435	829.473	737.609	1380.64	1296.76	1118.49	1967.62	357.422	1949.77	1868.03	581.911	Mag	0.982509	1.33306	0.282673	1003.24	986.515	1989.76	0
MBP-myelin basic protein	29.1289	0	0	0	0	0	0	0	2.48428	5.07223	0	0	0	42.9888	43.8237	0	Mbp	0.791856	3.23971	0.66014	30.8958	3.64111	34.5369	2
MPO	128.615	48.8819	60.6431	39.4119	95.6104	42.5871	35.7827	31.2291	208.08	221.131	75.1602	117.745	13.7308	208.415	153.41	22.021	Mpo	1.95614	2.11221	0.282673	102.932	60.3452	163.277	3
Myosin	317.594	142.759	282.155	222.032	338.601	208.303	926.104	108.904	1064.47	273.661	347.34	757.643	46.143	1336.32	713.532	183.665	Myh1	1.05304	1.85465	0.282673	775.017	318.307	1093.32	1
Nucleolin	3.54688	4.22345	1.96048	2.12103	2.44113	3.93562	1.54844	1.43271	9.23367	30.4689	4.30425	9.97283	1.59864	18.361	6.76657	2.6434	Ncl	7.07928	3.92976	0.018648	3.29162	2.65122	5.94284	5
Nup62	6.7419	3.32731	9.38548	3.67591	14.4631	29.7493	6.44225	1.56864	27.5761	10.1555	18.1329	26.4115	5.10371	74.1552	21.9856	9.45143	Nup62	1.60618	2.56088	0.0870241	27.4607	9.41923	36.8799	1
PCNA	107.462	60.1465	154.011	54.6729	142.654	85.1093	85.9435	51.0583	174.225	79.4367	135.332	177.479	32.5528	672.014	204.086	48.2923	Pcna	2.48797	2.05574	0.282673	117.921	92.6321	210.553	1
PL-12	45.7318	19.5302	42.5796	20.2057	65.115	31.4679	23.0856	17.3603	55.5934	49.2107	39.6458	65.8808	11.1652	178.021	84.1819	13.8888	Tars	1.73009	1.87715	0.282673	50.3973	33.1345	83.5318	2
PL-7	291.331	0	0	0	283	0	0	0	272.47	162.965	149.44	469.018	0	466.168	305.582	0	Tars	1.17648	3.17873	0.282673	398.852	71.7914	470.643	0
PM/Scl-100	214.464	97.9292	193.109	89.3935	245.682	123.616	102.735	78.5395	278.061	449.975	170.868	272.74	48.577	979.079	343.393	68.3487	Exosc10	2.83555	2.27946	0.0870241	193.821	143.183	337.004	3
PM/Scl-75	359.938	192.114	254.474	121.433	829.084	298.315	110.945	118.326	324.674	246.236	130.644	573.538	61.2861	806.284	333.222	159.395	Exosc9	0.184235	1.15348	0.980109	713.729	285.579	999.308	0
PR3	7.19356	4.54923	3.10651	1.20333	3.94634	5.7483	3.20464	2.20928	12.9713	41.8851	2.89701	13.6452	10.0799	40.1958	20.7955	13.742	Prtn3	8.12149	5.01302	0.0024864	5.77406	3.89515	9.66921	7
Peroxiredoxin 1	1366.62	331.274	575.588	314.159	701.02	387.268	259.356	72.3618	593.281	543.951	344.777	702.577	78.2367	1808.6	1154	180.322	Prdx1	0.438153	1.34886	0.980109	1196.59	500.955	1697.54	1
Prothrombin protein	30.8502	14.3076	36.1696	13.6427	32.3691	21.6147	16.2897	11.387	35.0218	25.1927	23.0653	36.3856	3.08356	90.5768	35.4497	10.2989	F2	1.06053	1.46676	0.66014	29.1519	22.0788	51.2307	1
Ribo phaspho protein P1	63.5232	5.54443	28.0277	14.68	57.8396	24.8754	14.7931	5.77146	124.863	4164.28	68.9172	106.863	147.283	200.932	253.232	523.738	Rplp1	30.0377	25.9939	0.0001554	67.1038	26.8819	93.9857	7
Ribo phaspho protein P2	43.7779	8.52046	11.0599	9.85737	6.22023	12.0551	9.49999	15.0221	101.2	32.57	11.6869	129.15	7.02996	32.1849	22.5807	2.90268	Rplp2	2.30531	2.92472	0.282673	36.3225	14.5016	50.8241	2
Ribo phasphoprotein P0	139.236	47.5914	67.4203	89.7833	98.7131	52.2093	56.0728	56.8833	126.256	38.9541	59.5451	113.83	20.9355	527.222	85.1548	30.3847	Rplp0	1.56856	1.64873	0.66014	94.2831	75.9887	170.272	1
Ro/SSA-52KDa	372.302	209.189	323.811	206.788	299.6	171.428	158.567	121.999	374.435	234.812	222.326	343.982	90.1851	1170.17	441.018	199.985	Trim21	1.71098	1.65098	0.66014	265.907	232.96	498.867	1
Ro/SSA-60KDa	121.481	52.4605	107.554	45.7291	97.8601	76.8035	55.6285	29.3493	114.954	57.5732	50.6624	131.807	18.1921	265.963	86.3541	33.4064	RO60	0.654893	1.29316	0.980109	98.5158	73.3583	171.874	1
SP100	13.7177	2.18634	6.49088	0	11.553	1.06304	1.3271	0	22.5178	17.9954	7.87154	18.8828	1.44109	116.158	22.3086	2.87765	Sp100	3.99898	5.78053	0.0870241	16.2899	4.54225	20.8321	3
SRP54	60.365	34.6394	46.3069	32.059	68.8578	34.7084	41.2644	25.8561	87.6932	547.84	40.4849	109.501	36.0467	149.564	94.8083	57.6521	Srp54	6.57724	3.26571	0.0870241	44.445	43.0071	87.4521	5
SmD	124.899	11.6492	0	5.6257	56.9646	9.44191	3.21241	0	51.638	3028.9	9.05153	45.2334	526.485	98.0728	109.826	282.737	Snrpd3	11.2133	19.6038	0.0870241	131.768	26.4741	158.242	3
SmD	124.899	11.6492	0	5.6257	56.9646	9.44191	3.21241	0	51.638	3028.9	9.05153	45.2334	526.485	98.0728	109.826	282.737	Snrpd2	11.2133	19.6038	0.0870241	131.768	26.4741	158.242	3
SmD	124.899	11.6492	0	5.6257	56.9646	9.44191	3.21241	0	51.638	3028.9	9.05153	45.2334	526.485	98.0728	109.826	282.737	Snrpd1	11.2133	19.6038	0.0870241	131.768	26.4741	158.242	3
TPO	105.655	57.3972	111.523	46.9461	106.84	62.1594	57.5245	44.3316	118.806	52.6557	71.7514	126.414	28.2187	389.716	120.772	39.4854	Tpo	1.54514	1.60003	0.282673	86.2646	74.0471	160.312	1
TTG	292.796	150.084	349.441	135.568	320.686	172.511	173.925	132.802	378.068	222.381	326.436	410.7	80.1479	1856	423.581	129.741	Ttg1	2.93218	2.21497	0.282673	268.474	215.977	484.451	1
Thyroglobulin	37.9919	20.4917	39.8192	23.9238	58.8351	40.1739	17.5519	16.1359	45.0889	21.4542	24.8729	64.4213	5.43651	196.446	48.6005	16.5371	Tg	1.41439	1.65876	0.66014	44.5249	31.8654	76.3903	1
Topoisomerase I	127.705	95.0816	73.8443	69.838	158.969	80.2575	49.9619	37.4946	242.667	179.317	83.7978	201.683	7.18079	469.613	199.757	54.9839	Top1	2.32699	2.07602	0.0870241	120.195	86.6441	206.839	2
Vimentin	24.4558	8.47357	12.1726	5.79612	18.3742	12.5787	7.70868	4.09916	27.824	13.0052	9.28357	26.0591	2.66456	40.3659	18.6578	4.80849	Vim	0.896024	1.52328	0.66014	20.5113	11.7074	32.2187	1
Vitronectin	142.32	40.5926	144.463	75.6795	226.989	82.0453	667.511	20.59	117.551	113.739	150.981	269.752	28.7202	635.727	205.201	58.0824	Vtn	0.107059	1.12824	0.980109	628.962	175.024	803.986	0
alpha-actinin	4.97167	3.08265	2.66887	6.04397	7.13672	0	0	0	116.251	82.9976	34.1022	35.5302	0	198.531	206.805	12.6487	Actn1	28.9443	28.7345	0.0024864	8.58927	2.98798	11.5773	7
gP210	3.5803	0	6.246	0	4.51481	0.317413	0	0	42.381	98.3581	7.29197	6.04621	1.09068	87.9131	26.7464	0.87031	Nup210	12.5594	18.4669	0.0870241	7.64485	1.83231	9.47717	4

## Sheet: Supplementary Table 4
Supplementary Table 4. NOD-specific peptides
Peptide	Mean log10(FC) in B6	Mean z-score B6	Mean log10(FC) in NOD	Mean z-score in NOD	Protein
NP_001003670.1_type_II_keratin_Kb14_[Mus_musculus]_seq4	0.0297758	0.157929	0.525467	5.351	Gm5414
NP_001003920.2_serine/threonine-protein_kinase_BRSK1_isoform_1_[Mus_musculus]_seq10	0.115492	0.706472	0.402014	3.26519	Brsk1
NP_001008421.1_nucleolar_protein_10_[Mus_musculus]_seq4	0.0577835	0.26458	0.464804	3.19827	Nol10
NP_001009819.1_alpha-1_3-galactosyltransferase_2_[Mus_musculus]_seq6	0.0288185	0.31167	0.325271	6.141	A3galt2
NP_001025148.3_complement_factor_H-related_protein_C_isoform_1_precursor_[Mus_musculus]_seq5	0.0288895	0.378392	0.396961	9.01804	Gm4788
NP_001028349.1_keratin__type_II_cytoskeletal_2_oral_[Mus_musculus]_seq13	0.0352405	0.147469	0.77128	8.31138	Krt76
NP_001028368.2_NFX1-type_zinc_finger-containing_protein_1_isoform_a_[Mus_musculus]_seq23	0.0751859	0.429075	0.491687	4.65181	Znfx1
NP_001028714.1_multidrug_and_toxin_extrusion_protein_2_[Mus_musculus]_seq1	0.00736253	0.788085	0.495493	62.7549	Slc47a2
NP_001030065.1_zinc_finger_protein_936_[Mus_musculus]_seq10	0.032892	0.0563261	0.377603	4.48084	Zfp936
NP_001030065.1_zinc_finger_protein_936_[Mus_musculus]_seq9	0.0117035	0.223768	0.392568	11.4844	Zfp936
NP_001030610.1_A-kinase_anchor_protein_2_isoform_1_[Mus_musculus]_seq1	0.00998058	-0.339457	0.497353	3.58119	Akap2
NP_001032935.2_CCR4-NOT_transcription_complex_subunit_2_isoform_a_[Mus_musculus]_seq2	0.0461162	-0.000873951	0.802059	4.21026	Cnot2
NP_001033976.1_P2X_purinoceptor_7_isoform_d_[Mus_musculus]_seq3	0.0129722	-0.0348268	0.594317	7.71473	P2rx7
NP_001034193.2_transient_receptor_potential_cation_channel_subfamily_M_member_1_isoform_2_[Mus_musculus]_seq31	0.0319708	0.0909745	0.440361	3.69019	Trpm1
NP_001034755.1_keratin__type_I_cytoskeletal_40_isoform_1_[Mus_musculus]_seq5	0.0172019	2.17708	0.428867	57.416	Krt40
NP_001034790.1_interleukin-1_receptor_antagonist_protein_isoform_2_precursor_[Mus_musculus]_seq2	0.0124276	-0.0917813	0.585552	3.98573	Il1rn
NP_001035161.1_protein_NYNRIN_[Mus_musculus]_seq4	0.0102223	0.690666	0.519727	41.5768	Nynrin
NP_001036125.1_mothers_against_decapentaplegic_homolog_7_[Mus_musculus]_seq10	0	-0.106953	1.21979	19.2168	Smad7
NP_001036125.1_mothers_against_decapentaplegic_homolog_7_[Mus_musculus]_seq9	0.0056481	-0.164176	0.434837	7.93571	Smad7
NP_001038997.1_Prolactin_family_2__subfamily_c__member_1_precursor_[Mus_musculus]_seq3	0.0105493	0.120569	0.333081	10.9011	Prl2c1
NP_001040624.1_neuroepithelial_cell-transforming_gene_1_protein_isoform_2_[Mus_musculus]_seq3	0.00869592	-0.0789679	0.334066	5.08118	Net1
NP_001074238.1_UHRF1-binding_protein_1_[Mus_musculus]_seq31	0.0150832	0.0924535	0.342112	8.52638	Uhrf1bp1
NP_001074504.1_neuron_navigator_3_[Mus_musculus]_seq20	0.0423426	0.101946	0.363757	3.20919	Nav3
NP_001074504.1_neuron_navigator_3_[Mus_musculus]_seq29	0.113392	0.734697	0.974109	8.59359	Nav3
NP_001074567.1_zinc_finger_protein_362_[Mus_musculus]_seq1	0.0656668	0.204585	0.745424	3.54036	Zfp362
NP_001074611.1_potassium_voltage-gated_channel_subfamily_KQT_member_4_[Mus_musculus]_seq12	0.192759	0.790032	1.58995	7.92417	Kcnq4
NP_001074691.1_N-acetyltransferase_ESCO1_[Mus_musculus]_seq16	0.0354762	0.461857	0.58065	11.6623	Esco1
NP_001074861.1_midasin_[Mus_musculus]_seq111	0.021411	0.537046	0.301738	9.04494	Mdn1
NP_001074861.1_midasin_[Mus_musculus]_seq119	0.0525841	0.184573	1.34447	7.87082	Mdn1
NP_001078842.1_colorectal_mutant_cancer_protein_isoform_1_[Mus_musculus]_seq4	0.0261812	1.04514	0.500429	23.0338	Mcc
NP_001092193.1_transcription_factor_YY2_[Mus_musculus]_seq5	0.0350759	0.199375	0.309545	3.64948	Yy2
NP_001096035.1_nucleic_acid_dioxygenase_ALKBH1_[Mus_musculus]_seq9	0.0176034	-0.010524	0.350049	3.82931	Alkbh1
NP_001103724.1_uncharacterized_protein_LOC240041_isoform_a_[Mus_musculus]_seq2	0.113855	1.19701	0.545664	7.25891	Zfp945
NP_001104761.1_caprin-1_isoform_c_[Mus_musculus]_seq16	0.0320676	0.334687	0.529027	8.74766	Caprin1
NP_001106892.1_schwannomin-interacting_protein_1_isoform_c_[Mus_musculus]_seq4	0.0457325	0.527567	0.42551	6.92891	Schip1
NP_001107560.1_PDZ_and_LIM_domain_protein_7_isoform_a_[Mus_musculus]_seq2	0.0387828	-0.0159248	0.871178	4.25467	Pdlim7
NP_001108069.1_EH_domain-binding_protein_1-like_protein_1_isoform_a_[Mus_musculus]_seq18	0.0201022	0.104642	0.759619	14.6234	Ehbp1l1
NP_001116139.1_MKL/myocardin-like_protein_2_isoform_3_[Mus_musculus]_seq8	0.0535752	1.19849	0.324936	8.43194	Mkl2
NP_001116464.1_glucocorticoid_modulatory_element-binding_protein_1_[Mus_musculus]_seq12	0.0332628	-0.0929689	0.547912	3.67339	Gmeb1
NP_001123881.1_focal_adhesion_kinase_1_isoform_2_[Mus_musculus]_seq17	0.0781	0.153069	0.65785	4.05374	Ptk2
NP_001139430.1_rootletin_isoform_2_[Mus_musculus]_seq17	0.048675	0.04463	0.507254	3.10911	Crocc
NP_001152793.1_delphilin_isoform_1_[Mus_musculus]_seq8	0	-0.269376	0.315727	3.95852	Grid2ip
NP_001156336.1_tau-tubulin_kinase_1_[Mus_musculus]_seq25	0.0226666	0.132451	0.51915	10.7087	Ttbk1
NP_001156921.1_C-Jun-amino-terminal_kinase-interacting_protein_3_isoform_d_[Mus_musculus]_seq19	0.0321406	0.181541	0.326138	4.41075	Mapk8ip3
NP_001157656.1_lipolysis-stimulated_lipoprotein_receptor_isoform_2_precursor_[Mus_musculus]_seq9	0.0432983	-0.103735	0.741528	3.66881	Lsr
NP_001157675.1_plectin_isoform_1hij_[Mus_musculus]_seq40	0.13026	0.757205	0.406415	3.1851	Plec
NP_001157971.1_non-canonical_poly(A)_RNA_polymerase_PAPD5_isoform_b_[Mus_musculus]_seq6	0.0221816	0.140157	0.431566	5.58446	Papd5
NP_001158030.1_PDZK1-interacting_protein_1_isoform_2_precursor_[Mus_musculus]_seq2	0.0330974	0.114745	0.368583	3.78961	Pdzk1ip1
NP_001158030.1_PDZK1-interacting_protein_1_isoform_2_precursor_[Mus_musculus]_seq3	0.0141281	2.70868	0.310142	61.3985	Pdzk1ip1
NP_001160130.1_cerebellar_degeneration-related_antigen_1_[Mus_musculus]_seq7	0.00954028	0.00398148	0.301467	4.85726	Cdr1
NP_001164983.2_obscurin_isoform_1_[Mus_musculus]_seq45	0.0107228	-0.00448409	0.354188	6.70525	Obscn
NP_001170883.1_ubiquitin_carboxyl-terminal_hydrolase_35_[Mus_musculus]_seq23	0.0120913	0.0514619	0.305096	5.80126	Usp35
NP_001170994.1_defensin-6_precursor_[Mus_musculus]_seq2	0.024899	0.0152018	0.317468	3.826	Defa28
NP_001171338.1_shugoshin_2_isoform_2_[Mus_musculus]_seq20	0.0103019	-0.0934456	0.458745	3.7248	Sgo2a
NP_001186133.1_C-Jun-amino-terminal_kinase-interacting_protein_4_isoform_6_[Mus_musculus]_seq30	0.0385572	0.490701	0.315813	5.89281	Spag9
NP_001186156.1_oxysterol-binding_protein-related_protein_5_isoform_2_[Mus_musculus]_seq7	0.116177	0.421801	0.578842	3.29544	Osbpl5
NP_001191206.1_histone_deacetylase_7_isoform_3_[Mus_musculus]_seq18	0.0484818	0.393379	0.319823	4.03171	Hdac7
NP_001229292.1_FTS_and_Hook-interacting_protein_isoform_a_[Mus_musculus]_seq14	0.227224	1.04877	0.581302	3.32463	Fam160a2
NP_001229950.1_zinc_finger_protein_939_[Mus_musculus]_seq4	0.0142851	0.134437	0.472439	9.77605	Zfp939
NP_001257828.1_RNA_and_export_factor-binding_protein_2-like_[Mus_musculus]_seq6	0.0690504	0.998034	0.398764	6.59676	Gm6763
NP_001258518.1_epidermal_growth_factor_receptor_kinase_substrate_8_isoform_3_[Mus_musculus]_seq7	0.0138008	-0.113332	0.67616	5.4781	Eps8
NP_001263696.1_zinc_finger_CCCH_domain-containing_protein_11A_[Mus_musculus]_seq6	0.054581	-0.105727	1.05009	3.50321	Zc3h11a
NP_001265149.1_protein_dispatched_homolog_1_[Mus_musculus]_seq9	0.00506211	-0.0406703	0.425561	10.5017	Disp1
NP_001268416.1_cell_division_cycle_protein_20_homolog_B_[Mus_musculus]_seq9	0.0661018	0.324079	0.559188	3.68913	Cdc20b
NP_001268939.1_cyclic_nucleotide-gated_cation_channel_alpha-3_isoform_1_[Mus_musculus]_seq1	0.00263471	-0.336715	0.381317	3.62574	Cnga3
NP_001269048.1_translation_initiation_factor_IF-2__mitochondrial_isoform_2_[Mus_musculus]_seq11	0.0304356	0.372797	0.393024	7.49923	Mtif2
NP_001272823.1_vacuolar_protein_sorting-associated_protein_8_homolog_isoform_2_[Mus_musculus]_seq28	0.00259995	-0.209592	0.395556	3.80471	Vps8
NP_001273423.1_synaptonemal_complex_central_element_protein_1-like_isoform_3_[Mus_musculus]_seq5	0.117269	0.124997	1.13391	3.64936	Syce1l
NP_001276617.1_rho_guanine_nucleotide_exchange_factor_3_isoform_4_[Mus_musculus]_seq3	0.0525858	0.279624	0.514609	5.36454	Arhgef3
NP_001276639.1_endophilin-B2_isoform_3_[Mus_musculus]_seq8	0	-0.106694	0.535468	4.27038	Sh3glb2
NP_001277077.1_sorting_nexin-29_isoform_b_[Mus_musculus]_seq7	0.128186	0.410166	0.778038	3.54482	Snx29
NP_001277391.1_sperm-associated_antigen_8_isoform_1_[Mus_musculus]_seq4	0.00510455	-0.191377	0.33909	4.15782	Spag8
NP_001277455.1_Nance-Horan_syndrome_protein_isoform_1_[Mus_musculus]_seq14	0.00260974	-0.159402	0.387494	5.22921	Nhs
NP_001277455.1_Nance-Horan_syndrome_protein_isoform_1_[Mus_musculus]_seq35	0.0126388	-0.126311	1.30085	5.12862	Nhs
NP_001277455.1_Nance-Horan_syndrome_protein_isoform_1_[Mus_musculus]_seq36	0.0296441	-0.0261975	0.839841	4.05989	Nhs
NP_001277643.1_adhesion_G_protein-coupled_receptor_B2_isoform_4_precursor_[Mus_musculus]_seq7	0.0814996	0.435707	0.409607	3.22725	Adgrb2
NP_001278832.1_adenylate_cyclase_type_8_isoform_2_[Mus_musculus]_seq1	0.0556556	0.652038	0.315796	4.78717	Adcy8
NP_001278832.1_adenylate_cyclase_type_8_isoform_2_[Mus_musculus]_seq14	0.033829	0.467503	1.0351	17.9067	Adcy8
NP_001288213.1_cytochrome_b-245_light_chain_isoform_2_[Mus_musculus]_seq1	0.0221756	0.0495219	0.545702	4.83601	Cyba
NP_001289309.1_hsp90_co-chaperone_Cdc37-like_1_isoform_2_[Mus_musculus]_seq3	0.0759737	0.559069	0.484918	4.58721	Cdc37l1
NP_001290360.1_ameloblastin_isoform_1_precursor_[Mus_musculus]_seq7	0.0212378	0.0247149	0.407498	3.5972	Ambn
NP_001290360.1_ameloblastin_isoform_1_precursor_[Mus_musculus]_seq8	0	-0.207751	0.36454	3.08807	Ambn
NP_001291471.1_sodium/hydrogen_exchanger_8_isoform_d_[Mus_musculus]_seq1	0.00501598	-0.0817899	0.635772	3.58404	Slc9a8
NP_001291885.1_NF-kappa-B_inhibitor_epsilon_isoform_2_[Mus_musculus]_seq3	0.0145044	-0.00141388	0.322808	4.18196	Nfkbie
NP_001292370.1_protein_sprouty_homolog_1_[Mus_musculus]_seq3	0.0128111	0.0496743	0.367293	7.21035	Spry1
NP_001297363.1_protein_FAM171A1_isoform_2_[Mus_musculus]_seq10	0.0102045	-0.158794	0.426833	5.94395	Fam171a1
NP_001297363.1_protein_FAM171A1_isoform_2_[Mus_musculus]_seq9	0.0514899	0.209664	0.561328	5.30931	Fam171a1
NP_001297406.1_potassium_voltage-gated_channel_subfamily_KQT_member_5_isoform_3_[Mus_musculus]_seq11	0.00587774	-0.109061	0.318552	4.5754	Kcnq5
NP_001300641.1_nuclear_autoantigen_Sp-100_isoform_2_[Mus_musculus]_seq2	0.0435432	0.281341	0.308166	3.76355	Sp100
NP_001300694.1_protein_Shroom4_isoform_3_[Mus_musculus]_seq6	0.0136624	-0.0741476	0.735898	3.52177	Shroom4
NP_001307314.1_zinc_finger_and_BTB_domain-containing_protein_21_isoform_4_[Mus_musculus]_seq9	0.0884247	0.288785	0.756562	3.47134	Zbtb21
NP_031447.1_adenylosuccinate_synthetase_isozyme_1_[Mus_musculus]_seq2	0.051542	0.313409	0.404712	3.30114	Adssl1
NP_031448.2_adenylosuccinate_synthetase_isozyme_2_[Mus_musculus]_seq9	0.0116398	-0.00556485	0.351505	5.18091	Adss
NP_031587.1_bone_morphogenetic_protein_receptor_type-2_precursor_[Mus_musculus]_seq20	0.0360447	-0.0324109	0.743282	3.75435	Bmpr2
NP_031793.2_protocadherin_alpha-6_precursor_[Mus_musculus]_seq1	0.0111886	0.00557591	0.43344	5.33736	Pcdha6
NP_031911.1_sulfate_transporter_[Mus_musculus]_seq1	0.0456151	0.242147	1.28615	14.2753	Slc26a2
NP_031911.1_sulfate_transporter_[Mus_musculus]_seq2	0	-0.0924499	0.621085	65.1498	Slc26a2
NP_031917.1_transcription_factor_E2F1_isoform_a_[Mus_musculus]_seq2	0.0025876	-0.103516	0.319807	7.19942	E2f1
NP_032027.2_FYVE__RhoGEF_and_PH_domain-containing_protein_1_[Mus_musculus]_seq2	0.272433	1.82518	0.571078	4.06451	Fgd1
NP_032181.2_glucose-6-phosphate_isomerase_[Mus_musculus]_seq5	0.0206176	0.321095	0.300324	6.4548	Gpi1
NP_032256.3_histidine_decarboxylase_[Mus_musculus]_seq10	0.0424733	0.106794	0.657708	3.37404	Hdc
NP_032430.2_integrin_beta-2_precursor_[Mus_musculus]_seq6	0.0769308	0.620933	0.57092	6.4414	Itgb2
NP_032835.2_platelet-derived_growth_factor_receptor_beta_isoform_2_precursor_[Mus_musculus]_seq18	0.0252816	0.079095	0.453392	3.78126	Pdgfrb
NP_032968.2_puromycin-sensitive_aminopeptidase_[Mus_musculus]_seq15	0.0501549	0.277921	0.521443	3.84383	Npepps
NP_033114.3_DNA-directed_RNA_polymerase_I_subunit_RPA1_[Mus_musculus]_seq22	0.0025876	-0.165987	0.362741	3.70611	Polr1a
NP_033323.2_transcription_elongation_factor_SPT6_[Mus_musculus]_seq25	0.0511374	0.222295	0.589186	5.14767	Supt6
NP_033326.1_seminal_vesicle_secretory_protein_4_precursor_[Mus_musculus]_seq2	0.165044	0.535021	0.916315	4.32008	Svs4
NP_033329.1_synaptogyrin-1_isoform_1b_[Mus_musculus]_seq4	0	-0.161504	0.359296	79.884	Syngr1
NP_033331.2_synaptophysin_[Mus_musculus]_seq7	0.0247251	0.101853	0.50642	6.49167	Syp
NP_033533.1_von_Hippel-Lindau_disease_tumor_suppressor_[Mus_musculus]_seq3	0.107329	0.313889	0.76424	3.21875	Vhl
NP_033546.2_protein_Wnt-2b_[Mus_musculus]_seq3	0.00304815	-0.105731	0.422679	6.93769	Wnt2b
NP_033765.2_advillin_[Mus_musculus]_seq8	0.0430291	0.0901058	0.435057	3.15241	Avil
NP_034365.1_fos-related_antigen_1_[Mus_musculus]_seq1	0.0328689	0.229047	0.354311	3.93433	Fosl1
NP_034474.4_glutathione_reductase__mitochondrial_precursor_[Mus_musculus]_seq10	0.0230519	0.0969022	0.381537	4.50995	Gsr
NP_034586.1_homeobox_protein_Hox-A9_isoform_1_[Mus_musculus]_seq4	0.0400136	1.67701	0.486034	22.2721	Hoxa9
NP_034909.2_mast_cell_protease_4_precursor_[Mus_musculus]_seq5	0.0302029	0.134912	0.331993	3.90528	Mcpt4
NP_034988.2_myosin_light_chain_4_[Mus_musculus]_seq4	0.0157507	-0.00222367	0.302095	3.85391	Myl4
NP_034997.2_myomesin-1_isoform_1_[Mus_musculus]_seq22	0.00259995	-0.155211	0.461574	12.6165	Myom1
NP_035145.2_origin_recognition_complex_subunit_1_[Mus_musculus]_seq19	0.074396	1.5273	0.43835	10.4692	Orc1
NP_035174.1_phosphoenolpyruvate_carboxykinase__cytosolic_[GTP]_[Mus_musculus]_seq8	0.0272659	0.175833	0.47049	7.30399	Pck1
NP_035247.2_plectin_isoform_1c_[Mus_musculus]_seq14	0.0268768	-0.147537	0.367784	3.66256	Plec
NP_035343.2_receptor-type_tyrosine-protein_phosphatase_F_precursor_[Mus_musculus]_seq38	0.081117	0.199498	0.716385	3.20042	Ptprf
NP_035379.2_retinoblastoma-like_protein_1_isoform_1_[Mus_musculus]_seq6	0.0293044	0.163037	0.351499	4.04333	Rbl1
NP_035413.1_oxygen-regulated_protein_1_isoform_1_[Mus_musculus]_seq21	0.0692873	0.617165	0.350429	3.8953	Rp1
NP_035413.1_oxygen-regulated_protein_1_isoform_1_[Mus_musculus]_seq22	0.00263471	-0.0775188	0.782926	4.3445	Rp1
NP_035538.1_schlafen_family_member_12-like_[Mus_musculus]_seq2	0.00281819	-0.160989	0.403203	3.03713	Slfn2
NP_035617.1_signal_transducer_and_activator_of_transcription_4_[Mus_musculus]_seq4	0.0352377	0.249435	0.352859	5.99477	Stat4
NP_035712.1_thrombospondin-4_precursor_[Mus_musculus]_seq20	0.0115652	-0.196071	1.05643	4.36336	Thbs4
NP_035838.3_von_Willebrand_factor_precursor_[Mus_musculus]_seq15	0.104685	1.03231	0.503079	6.10524	Vwf
NP_035863.1_Y-box-binding_protein_3_short_isoform_[Mus_musculus]_seq5	0.0823659	0.311734	0.507607	3.2397	Ybx3
NP_035871.2_zonadhesin_precursor_[Mus_musculus]_seq91	0.0354749	0.128044	0.300432	3.48644	Zan
NP_035986.3_teneurin-2_isoform_1_[Mus_musculus]_seq19	0.203362	1.01809	0.643703	3.63992	Tenm2
NP_036005.1_26S_proteasome_non-ATPase_regulatory_subunit_13_[Mus_musculus]_seq3	0.0445899	0.199768	0.550168	5.57456	Psmd13
NP_036035.3_toll-like_receptor_2_precursor_[Mus_musculus]_seq16	0	-0.13554	0.321969	5.06666	Tlr2
NP_038598.1_keratin__type_I_cuticular_Ha3-II_[Mus_musculus]_seq4	0.00510455	-0.0673443	0.410131	14.087	Krt33b
NP_038849.2_3_beta-hydroxysteroid_dehydrogenase/Delta_5--_4-isomerase_type_6_[Mus_musculus]_seq4	0.012183	-0.0794682	0.319247	3.31162	Hsd3b6
NP_038878.1_ATP-binding_cassette_sub-family_A_member_7_isoform_2_[Mus_musculus]_seq28	0.0420486	0.0376127	0.602608	3.20524	Abca7
NP_038917.2_zinc_finger_protein_292_[Mus_musculus]_seq34	0	-0.14161	0.457957	14.4162	Zfp292
NP_057877.1_betaine--homocysteine_S-methyltransferase_1_[Mus_musculus]_seq1	0.0282645	0.0882409	0.354865	3.65239	Bhmt
NP_057904.1_MAGUK_p55_subfamily_member_2_[Mus_musculus]_seq5	0.0520252	0.40167	0.366252	4.04779	Mpp2
NP_057910.3_nestin_[Mus_musculus]_seq35	0.00740414	0.032857	0.487837	17.6785	Nes
NP_059496.1_enamelin_precursor_[Mus_musculus]_seq27	0.0887177	2.05141	0.566034	14.1486	Enam
NP_062313.3_interferon_inducible_GTPase_2_[Mus_musculus]_seq1	0.00508702	0.0551786	0.339511	17.5371	Irgm2
NP_062409.1_dynein_heavy_chain_10__axonemal_[Mus_musculus]_seq88	0.00742893	0.0619574	0.37399	10.6052	Dnah10
NP_062645.2_neuroepithelial_cell-transforming_gene_1_protein_isoform_1_[Mus_musculus]_seq4	0.0168463	-0.0904913	0.689702	5.20113	Net1
NP_062645.2_neuroepithelial_cell-transforming_gene_1_protein_isoform_1_[Mus_musculus]_seq5	0.0243312	0.289307	0.335917	6.94292	Net1
NP_062738.2_angiomotin-like_protein_2_[Mus_musculus]_seq14	0.0400091	0.294806	0.407699	5.36321	Amotl2
NP_062791.1_coatomer_subunit_zeta-1_[Mus_musculus]_seq2	0.00261213	-0.110221	0.307081	3.5903	Copz1
NP_064366.2_seizure_6-like_protein_isoform_2_precursor_[Mus_musculus]_seq21	0	-0.187332	0.372001	26.3163	Sez6l
NP_067337.1_pappalysin-1_precursor_[Mus_musculus]_seq6	0.041382	0.634671	0.591233	12.2659	Pappa
NP_067338.2_seminal_vesicle_secretion_3_alpha_isoform_1_precursor_[Mus_musculus]_seq3	0.0516078	0.93708	0.554823	13.5777	Svs3a
NP_067338.2_seminal_vesicle_secretion_3_alpha_isoform_1_precursor_[Mus_musculus]_seq5	0.0209971	-0.0521824	0.433123	4.33878	Svs3a
NP_067505.2_electroneutral_sodium_bicarbonate_exchanger_1_isoform_1_[Mus_musculus]_seq3	0.0397528	0.257692	0.347392	4.40216	Slc4a8
NP_076239.1_zinc_finger_protein_84_[Mus_musculus]_seq11	0.0814257	0.478679	0.425414	3.20822	Zfp84
NP_077178.1_GPN-loop_GTPase_3_[Mus_musculus]_seq3	0	-0.154512	0.487754	4.97379	Gpn3
NP_077235.2_complex_I_assembly_factor_TIMMDC1__mitochondrial_[Mus_musculus]_seq6	0.0283298	-0.0162804	0.65372	3.77755	Timmdc1
NP_080052.1_pre-mRNA-splicing_factor_RBM22_[Mus_musculus]_seq9	0.0159184	0.177391	0.353993	6.62805	Rbm22
NP_080076.1_protein_phosphatase_inhibitor_2_[Mus_musculus]_seq4	0.0129041	0.101622	0.339842	5.20105	Ppp1r2
NP_080087.1_NHL_repeat-containing_protein_2_[Mus_musculus]_seq8	0.0362012	0.172035	0.35802	3.65378	Nhlrc2
NP_080091.1_copine-8_isoform_1_[Mus_musculus]_seq7	0	-0.200729	0.338291	4.95584	Cpne8
NP_080418.2_uncharacterized_protein_C14orf37_homolog_precursor_[Mus_musculus]_seq17	0	-0.209703	0.808024	18.9003	3632451O06Rik
NP_080522.1_39S_ribosomal_protein_L49__mitochondrial_[Mus_musculus]_seq4	0	-0.106913	0.319204	3.85135	Mrpl49
NP_080861.2_WASH_complex_subunit_2_[Mus_musculus]_seq9	0.015434	-0.176571	0.494202	3.17848	Washc2
NP_081260.1_histone-lysine_N-methyltransferase_2E_[Mus_musculus]_seq27	0.00263471	-0.151936	0.31143	7.16306	Kmt2e
NP_081372.1_glycerophosphocholine_phosphodiesterase_GPCPD1_isoform_1_[Mus_musculus]_seq2	0.0263198	-0.0062279	0.566606	4.90614	Gpcpd1
NP_081701.2_RUN_and_FYVE_domain-containing_protein_2_[Mus_musculus]_seq8	0.0124909	-0.0941	0.702644	5.70813	Rufy2
NP_082178.2_transmembrane_protease_serine_6_[Mus_musculus]_seq7	0.0178928	-0.0623411	0.45224	4.09553	Tmprss6
NP_082259.2_keratin__type_I_cuticular_Ha3-I_[Mus_musculus]_seq4	0	-0.127287	0.331612	17.4554	Krt33a
NP_082326.1_lamin_tail_domain-containing_protein_2_isoform_2_[Mus_musculus]_seq12	0.229538	0.524316	1.20931	4.01615	Lmntd2
NP_082434.1_uncharacterized_protein_C20orf85_homolog_[Mus_musculus]_seq2	0.0397234	0.186361	0.630371	7.69143	1700021F07Rik
NP_082453.2_acyl_carrier_protein__mitochondrial_precursor_[Mus_musculus]_seq3	0.0270631	0.108843	0.319648	4.74377	Ndufab1
NP_083165.1_EF-hand_domain-containing_protein_D1_[Mus_musculus]_seq1	0.0105243	-0.0844222	0.324894	4.26693	Efhd1
NP_083214.2_leucine-rich_repeat_and_IQ_domain-containing_protein_3_[Mus_musculus]_seq13	0.0107573	-0.22636	0.770481	3.5706	Lrriq3
NP_083233.1_hyaluronidase_PH-20_[Mus_musculus]_seq3	0.00962405	0.495474	0.368442	22.4153	Hyal5
NP_084022.2_conserved_oligomeric_Golgi_complex_subunit_2_[Mus_musculus]_seq16	0.0478636	0.263592	0.452717	4.23096	Cog2
NP_109655.2_helicase_ARIP4_[Mus_musculus]_seq6	0.144166	0.285119	1.39512	4.55753	Rad54l2
NP_109655.2_helicase_ARIP4_[Mus_musculus]_seq7	0.0117035	-0.109924	0.769397	4.0018	Rad54l2
NP_112459.1_transcription_factor_AP-4_[Mus_musculus]_seq1	0.00304815	-0.167184	0.382457	3.65149	Tfap4
NP_113559.2_testis_expressed_gene_16_[Mus_musculus]_seq18	0.0251174	0.0137925	0.381204	3.41049	Tex16
NP_150371.4_alpha-actinin-2_[Mus_musculus]_seq15	0.00740414	-0.0834451	0.61412	4.53522	Actn2
NP_203538.2_dedicator_of_cytokinesis_protein_2_[Mus_musculus]_seq17	0.0341907	2.44442	0.330058	25.1868	Dock2
NP_444315.1_transcription_factor_23_[Mus_musculus]_seq1	0.0248618	0.29973	0.312144	5.76825	Tcf23
NP_444358.2_protocadherin_beta-3_[Mus_musculus]_seq5	0.0136062	0.0294619	0.303609	4.12822	Pcdhb3
NP_444472.2_forkhead_box_protein_P2_isoform_1_[Mus_musculus]_seq3	0.00259422	-0.125549	0.3611	5.8602	Foxp2
NP_536705.3_mucin-4_precursor_[Mus_musculus]_seq9	0.0274172	0.123422	0.345595	4.12827	Muc4
NP_536771.2_E3_ubiquitin-protein_ligase_TRIM69_[Mus_musculus]_seq8	0.038323	0.0497324	0.670148	3.35647	Trim69
NP_569716.2_collectin-12_[Mus_musculus]_seq14	0.00518754	-0.0938462	0.356386	3.3113	Colec12
NP_569724.2_contactin-associated_protein-like_4_precursor_[Mus_musculus]_seq28	0.0133281	-0.196846	0.457603	3.72869	Cntnap4
NP_570965.2_double-stranded_RNA-specific_editase_1_isoform_1_[Mus_musculus]_seq7	0.00525341	-0.041261	0.324151	10.2335	Adarb1
NP_598426.1_myocyte-specific_enhancer_factor_2D_isoform_2_[Mus_musculus]_seq11	0.0560082	0.207187	0.427682	3.04652	Mef2d
NP_598435.1_rho_guanine_nucleotide_exchange_factor_5_[Mus_musculus]_seq7	0.00541813	-0.155722	0.566488	4.98799	Arhgef5
NP_598496.3_pentatricopeptide_repeat-containing_protein_1__mitochondrial_[Mus_musculus]_seq16	0.0155602	-0.0555699	0.474952	3.30505	Ptcd1
NP_598501.1_protein_arginine_N-methyltransferase_3_[Mus_musculus]_seq1	0.00742893	-0.0823256	0.875595	3.75199	Prmt3
NP_598526.3_F-box_only_protein_31_[Mus_musculus]_seq8	0.042351	0.155016	0.40926	3.83413	Fbxo31
NP_598526.3_F-box_only_protein_31_[Mus_musculus]_seq9	0.144235	1.35538	0.460772	4.8682	Fbxo31
NP_598672.1_adhesion_G_protein-coupled_receptor_A3_precursor_[Mus_musculus]_seq13	0.00769675	0.545932	0.323467	27.5264	Adgra3
NP_598678.2_MLX-interacting_protein_isoform_2_[Mus_musculus]_seq7	0.044171	1.33755	0.324559	10.9046	Mlxip
NP_598802.2_uncharacterized_protein_C14orf80_homolog_[Mus_musculus]_seq8	0.0509059	0.486105	0.319736	4.06566	Tedc1
NP_598824.3_protein_FAM208B_[Mus_musculus]_seq48	0.0619588	0.389956	0.400036	4.20761	Fam208b
NP_613050.1_maspardin_[Mus_musculus]_seq2	0.0218916	0.0401942	0.640125	5.98093	Spg21
NP_631880.2_zinc_finger_protein_with_KRAB_and_SCAN_domains_8_isoform_1_[Mus_musculus]_seq4	0.043905	-0.19122	1.24322	4.42615	Zkscan8
NP_647463.1_endophilin-B2_isoform_2_[Mus_musculus]_seq7	0.0302387	0.0617522	0.623896	4.21124	Sh3glb2
NP_659086.2_little_elongation_complex_subunit_1_[Mus_musculus]_seq28	0.02601	-0.160196	0.405103	3.02362	Ice1
NP_660251.1_ras-like_protein_family_member_10A_precursor_[Mus_musculus]_seq4	0.012792	0.0373266	0.35076	6.0836	Rasl10a
NP_663504.1_cleavage_stimulation_factor_subunit_3_isoform_1_[Mus_musculus]_seq4	0.0346051	0.400383	0.566472	9.90272	Cstf3
NP_663600.2_eukaryotic_translation_initiation_factor_4B_[Mus_musculus]_seq9	0.00501598	-0.0112246	0.44961	8.87404	Eif4b
NP_665818.2_myeloid_zinc_finger_1_isoform_1_[Mus_musculus]_seq9	0.0133067	-0.095161	0.415918	3.45608	Mzf1
NP_665833.3_interleukin-17C_precursor_[Mus_musculus]_seq2	0.0433091	0.325055	0.310622	4.05357	Il17c
NP_666053.2_eukaryotic_translation_initiation_factor_4_gamma_1_isoform_a_[Mus_musculus]_seq5	0.0150726	-0.163591	0.448922	4.52632	Eif4g1
NP_666066.1_aldehyde_dehydrogenase_family_16_member_A1_[Mus_musculus]_seq18	0.0111314	0.134781	0.335601	8.39251	Aldh16a1
NP_666215.1_transmembrane_protein_185B_[Mus_musculus]_seq8	0.0311524	0.296258	0.371286	6.2286	Tmem185b
NP_666262.2_nardilysin_isoform_2_precursor_[Mus_musculus]_seq25	0.00508702	-0.0875578	0.492142	7.21596	Nrd1
NP_705771.2_mitochondrial_10-formyltetrahydrofolate_dehydrogenase_[Mus_musculus]_seq14	0.0711986	0.175147	0.99573	5.70282	Aldh1l2
NP_722494.1_enhancer_of_mRNA-decapping_protein_3_[Mus_musculus]_seq6	0.0306088	0.103449	0.339896	3.63272	Edc3
NP_722501.1_deoxynucleotidyltransferase_terminal-interacting_protein_2_[Mus_musculus]_seq17	0.018426	-0.0996598	0.532817	3.18406	Dnttip2
NP_766202.3_transmembrane_protein_44_[Mus_musculus]_seq10	0.00587774	-0.250205	0.476252	3.13648	Tmem44
NP_766280.2_non-lysosomal_glucosylceramidase_[Mus_musculus]_seq9	0.0273305	0.0392823	0.522108	3.68972	Gba2
NP_766421.1_mucosa-associated_lymphoid_tissue_lymphoma_translocation_protein_1_homolog_[Mus_musculus]_seq19	0.0443687	0.638491	0.475032	8.44421	Malt1
NP_766476.2_seminal_vesicle-secreted_protein_I_precursor_[Mus_musculus]_seq7	0.0252816	0.635398	0.32532	10.9829	Svs1
NP_766476.2_seminal_vesicle-secreted_protein_I_precursor_[Mus_musculus]_seq9	0.0364631	0.222598	0.549239	5.16429	Svs1
NP_766479.1_tyrosine-protein_kinase_STYK1_[Mus_musculus]_seq5	0.0424541	0.413799	0.340471	4.23339	Styk1
NP_766504.3_hydrocephalus-inducing_protein_[Mus_musculus]_seq55	0.0154147	-0.0339594	0.433712	3.70907	Hydin
NP_766525.3_E3_ubiquitin-protein_ligase_SHPRH_isoform_b_[Mus_musculus]_seq9	0	-0.198583	0.580398	4.67801	Shprh
NP_775281.2_microcephalin_[Mus_musculus]_seq13	0.041081	0.488069	0.301845	4.85009	Mcph1
NP_775281.2_microcephalin_[Mus_musculus]_seq17	0.023458	0.419697	0.42757	11.8456	Mcph1
NP_780443.2_failed_axon_connections_homolog_[Mus_musculus]_seq6	0.00541813	-0.0961558	0.306468	4.01078	Faxc
NP_780639.1_coiled-coil_domain-containing_protein_40_[Mus_musculus]_seq25	0.0105399	-0.0954456	0.316597	3.19222	Ccdc40
NP_780738.1_leukocyte_receptor_cluster_member_9_[Mus_musculus]_seq5	0.0823887	0.307875	0.797407	4.95743	Leng9
NP_780767.1_zinc_finger_protein_446_isoform_1_[Mus_musculus]_seq5	0.00263471	-0.171494	0.480131	3.40682	Zfp446
NP_789808.1_epithelial_splicing_regulatory_protein_2_[Mus_musculus]_seq9	0.0266923	0.0477841	0.464897	3.24394	Esrp2
NP_796275.3_heterogeneous_nuclear_ribonucleoprotein_L_[Mus_musculus]_seq10	0.0370339	0.237499	0.587503	8.34088	Hnrnpl
NP_796275.3_heterogeneous_nuclear_ribonucleoprotein_L_[Mus_musculus]_seq7	0.0835589	0.40592	0.46579	4.01381	Hnrnpl
NP_808320.2_ryanodine_receptor_3_isoform_1_[Mus_musculus]_seq7	0.0151967	-0.0953772	0.47013	3.99315	Ryr3
NP_848466.1_protoheme_IX_farnesyltransferase__mitochondrial_[Mus_musculus]_seq1	0.0190734	0.53418	0.440269	14.372	Cox10
NP_848466.1_protoheme_IX_farnesyltransferase__mitochondrial_[Mus_musculus]_seq2	0.0243764	0.447274	0.325815	8.23996	Cox10
NP_848812.1_calcium-activated_chloride_channel_regulator_2_precursor_[Mus_musculus]_seq19	0.0166697	-0.079913	0.414918	3.57533	Clca2
NP_892002.1_spermatogenesis_associated_glutamate_(E)-rich_protein_4-like_[Mus_musculus]_seq3	0	-0.246532	0.473004	3.56648	Gm17019
NP_950172.1_shugoshin_2_isoform_1_[Mus_musculus]_seq22	0.0499287	0.0941265	0.673307	3.30603	Sgo2a
NP_997615.1_CTD_small_phosphatase-like_protein_2_isoform_a_[Mus_musculus]_seq4	0.0217431	-0.0295188	1.10814	4.71637	Ctdspl2
XP_006496024.1_PREDICTED:_zinc_finger_protein_Helios_isoform_X4_[Mus_musculus]_seq4	0.0260079	0.039479	0.517901	4.74201	Ikzf2
XP_006496465.1_PREDICTED:_striated_muscle-specific_serine/threonine-protein_kinase_isoform_X9_[Mus_musculus]_seq37	0.0868797	0.736245	0.409235	4.64317	Speg
XP_006496761.1_PREDICTED:_discoidin_domain-containing_receptor_2_isoform_X1_[Mus_musculus]_seq6	0.0561775	0.267037	0.823081	8.06989	Ddr2
XP_006496937.1_PREDICTED:_sodium/potassium-transporting_ATPase_subunit_alpha-4_isoform_X1_[Mus_musculus]_seq9	0.0173559	0.000349239	0.881253	4.91876	Atp1a4
XP_006497194.1_PREDICTED:_tyrosine-protein_phosphatase_non-receptor_type_14_isoform_X1_[Mus_musculus]_seq1	0.00263471	-0.0926831	0.323687	3.7228	Ptpn14
XP_006497223.1_PREDICTED:_3'(2')_5'-bisphosphate_nucleotidase_1_isoform_X1_[Mus_musculus]_seq5	0.00740414	0.158951	0.369081	16.5234	Bpnt1
XP_006497439.2_PREDICTED:_protein_AF-10_isoform_X6_[Mus_musculus]_seq22	0.0108477	0.110591	0.376888	8.37089	Mllt10
XP_006497542.1_PREDICTED:_protein_FAM171A1_isoform_X3_[Mus_musculus]_seq11	0.0860218	0.317799	0.601933	4.17661	Fam171a1
XP_006497873.1_PREDICTED:_spectrin_alpha_chain__non-erythrocytic_1_isoform_X2_[Mus_musculus]_seq56	0.017218	0.204916	0.319812	6.58393	Sptan1
XP_006497878.1_PREDICTED:_spectrin_alpha_chain__non-erythrocytic_1_isoform_X6_[Mus_musculus]_seq56	0.114061	0.345371	0.61205	3.33636	Sptan1
XP_006497963.1_PREDICTED:_calmodulin-regulated_spectrin-associated_protein_1_isoform_X4_[Mus_musculus]_seq31	0.0604071	0.5872	0.494045	6.50558	Camsap1
XP_006498001.1_PREDICTED:_endophilin-B2_isoform_X3_[Mus_musculus]_seq8	0.0814773	1.31105	0.351278	6.20962	Sh3glb2
XP_006498064.1_PREDICTED:_DENN_domain-containing_protein_1A_isoform_X4_[Mus_musculus]_seq11	0.030088	-0.0162323	0.425313	4.74234	Dennd1a
XP_006498103.1_PREDICTED:_zinc_finger_and_BTB_domain-containing_protein_34_isoform_X1_[Mus_musculus]_seq5	0.0109709	-0.17391	0.385508	3.05703	Zbtb34
XP_006498242.1_PREDICTED:_telomere-associated_protein_RIF1_isoform_X4_[Mus_musculus]_seq46	0.0358603	0.566055	0.416275	8.69786	Rif1
XP_006498255.1_PREDICTED:_pre-mRNA-processing_factor_40_homolog_A_isoform_X1_[Mus_musculus]_seq17	0.0480588	0.242779	0.374405	3.29411	Prpf40a
XP_006498554.1_PREDICTED:_golgin_subfamily_A_member_2_isoform_X3_[Mus_musculus]_seq2	0.0425609	0.158568	0.385437	3.64753	Golga2
XP_006498615.1_PREDICTED:_AP-4_complex_subunit_epsilon-1_isoform_X5_[Mus_musculus]_seq15	0.0346419	0.114419	0.439912	3.35405	Ap4e1
XP_006498991.1_PREDICTED:_secretory_phospholipase_A2_receptor_isoform_X1_[Mus_musculus]_seq6	0.00263471	-0.137861	0.332815	3.26353	Pla2r1
XP_006499315.1_PREDICTED:_activating_molecule_in_BECN1-regulated_autophagy_protein_1_isoform_X1_[Mus_musculus]_seq23	0.0678088	0.390794	0.384165	3.71775	Ambra1
XP_006499432.2_PREDICTED:_nuclear_receptor_coactivator_5_isoform_X1_[Mus_musculus]_seq2	0.075437	0.293779	0.589593	4.05901	Ncoa5
XP_006499573.1_PREDICTED:_serine/threonine-protein_kinase_PAK_7_isoform_X3_[Mus_musculus]_seq10	0.047497	1.191	0.338665	10.0083	Pak7
XP_006499665.1_PREDICTED:_sodium/nucleoside_cotransporter_2_isoform_X2_[Mus_musculus]_seq1	0.00304815	-0.099682	0.319651	5.51916	Slc28a2
XP_006499718.3_PREDICTED:_SHC-transforming_protein_4_isoform_X1_[Mus_musculus]_seq2	0.514189	2.96542	0.939989	5.54471	Shc4
XP_006499843.1_PREDICTED:_nucleolar_protein_4-like_isoform_X2_[Mus_musculus]_seq4	0.180395	1.08343	0.518258	3.82039	Nol4l
XP_006499965.1_PREDICTED:_caprin-1_isoform_X1_[Mus_musculus]_seq13	0.0619884	0.264958	0.505676	4.14033	Caprin1
XP_006499967.1_PREDICTED:_nephrocystin-1_isoform_X1_[Mus_musculus]_seq16	0.00304815	-0.0757979	0.391986	6.79568	Nphp1
XP_006500029.1_PREDICTED:_sulfide:quinone_oxidoreductase__mitochondrial_isoform_X1_[Mus_musculus]_seq2	0.0749169	2.44144	0.6026	20.5628	Sqor
XP_006500336.1_PREDICTED:_acyl-coenzyme_A_oxidase-like_protein_isoform_X1_[Mus_musculus]_seq6	0.0600854	0.45414	0.356358	3.83388	Acoxl
XP_006500474.1_PREDICTED:_ninein-like_protein_isoform_X6_[Mus_musculus]_seq19	0.0533089	1.85142	0.338353	12.9618	Ninl
XP_006500564.1_PREDICTED:_doublecortin_domain-containing_protein_5_isoform_X1_[Mus_musculus]_seq7	0.0113263	-0.0891049	0.378784	3.57108	Dcdc5
XP_006500572.1_PREDICTED:_stAR-related_lipid_transfer_protein_9_isoform_X1_[Mus_musculus]_seq79	0.0170527	0.809578	0.443795	23.3828	Stard9
XP_006500574.1_PREDICTED:_stAR-related_lipid_transfer_protein_9_isoform_X3_[Mus_musculus]_seq68	0.0102355	0.165362	0.346785	9.02112	Stard9
XP_006500575.1_PREDICTED:_stAR-related_lipid_transfer_protein_9_isoform_X4_[Mus_musculus]_seq63	0.0221321	-0.16133	1.11157	4.28384	Stard9
XP_006500575.1_PREDICTED:_stAR-related_lipid_transfer_protein_9_isoform_X4_[Mus_musculus]_seq64	0.0427748	0.0934904	0.918229	7.26732	Stard9
XP_006500918.1_PREDICTED:_ZZ-type_zinc_finger-containing_protein_3_isoform_X6_[Mus_musculus]_seq8	0	-0.143137	0.451704	26.0197	Zzz3
XP_006501254.1_PREDICTED:_semaphorin-4A_isoform_X4_[Mus_musculus]_seq5	0.0872747	0.957699	0.351683	4.90705	Sema4a
XP_006501336.1_PREDICTED:_rho_guanine_nucleotide_exchange_factor_11_isoform_X11_[Mus_musculus]_seq15	0.0412438	-0.0466451	0.73475	3.3237	Arhgef11
XP_006502208.1_PREDICTED:_Golgi_integral_membrane_protein_4_isoform_X1_[Mus_musculus]_seq1	0.00262538	-0.128541	0.507914	12.6688	Golim4
XP_006502919.1_PREDICTED:_cAMP-specific_3'_5'-cyclic_phosphodiesterase_4B_isoform_X2_[Mus_musculus]_seq6	0.0131248	-0.118599	0.46356	4.40828	Pde4b
XP_006502930.1_PREDICTED:_receptor-type_tyrosine-protein_phosphatase_F_isoform_X4_[Mus_musculus]_seq39	0.00263471	-0.0680797	0.435808	3.93865	Ptprf
XP_006502935.1_PREDICTED:_receptor-type_tyrosine-protein_phosphatase_F_isoform_X9_[Mus_musculus]_seq36	0.0785367	0.25206	0.582566	3.28849	Ptprf
XP_006502937.1_PREDICTED:_receptor-type_tyrosine-protein_phosphatase_F_isoform_X10_[Mus_musculus]_seq34	0	-0.107285	0.413591	3.49797	Ptprf
XP_006503318.1_PREDICTED:_potassium_voltage-gated_channel_subfamily_KQT_member_4_isoform_X3_[Mus_musculus]_seq10	0.026716	-0.00219098	0.982333	7.65434	Kcnq4
XP_006503318.1_PREDICTED:_potassium_voltage-gated_channel_subfamily_KQT_member_4_isoform_X3_[Mus_musculus]_seq11	0.00523466	-0.104998	0.412722	4.37249	Kcnq4
XP_006503319.1_PREDICTED:_potassium_voltage-gated_channel_subfamily_KQT_member_4_isoform_X4_[Mus_musculus]_seq4	0	0	0.387539	inf	Kcnq4
XP_006503421.1_PREDICTED:_coiled-coil_domain_containing_163_isoform_X1_[Mus_musculus]_seq1	0.0188499	-0.0442648	0.56103	3.55593	Ccdc163
XP_006503533.1_PREDICTED:_FGGY_carbohydrate_kinase_domain-containing_protein_isoform_X11_[Mus_musculus]_seq11	0.0253166	0.22839	0.419733	7.39386	Fggy
XP_006503873.1_PREDICTED:_kanadaptin_isoform_X3_[Mus_musculus]_seq7	0.094904	0.757263	0.378725	4.185	Slc4a1ap
XP_006503926.1_PREDICTED:_WD_repeat-containing_protein_1_isoform_X1_[Mus_musculus]_seq3	0.0156107	-0.154756	0.518237	3.7233	Wdr1
XP_006504187.1_PREDICTED:_regulator_of_G-protein_signaling_12_isoform_X3_[Mus_musculus]_seq14	0.0332483	0.108142	1.12991	9.39759	Rgs12
XP_006504752.1_PREDICTED:_trinucleotide_repeat-containing_gene_18_protein_isoform_X3_[Mus_musculus]_seq15	0.0482965	0.715929	0.335217	6.18737	Tnrc18
XP_006504752.1_PREDICTED:_trinucleotide_repeat-containing_gene_18_protein_isoform_X3_[Mus_musculus]_seq37	0.0415453	0.338733	0.321759	4.76574	Tnrc18
XP_006504983.1_PREDICTED:_stAR-related_lipid_transfer_protein_13_isoform_X2_[Mus_musculus]_seq9	0.0474896	0.19122	0.345831	3.0341	Stard13
XP_006505345.1_PREDICTED:_chromodomain-helicase-DNA-binding_protein_4_isoform_X4_[Mus_musculus]_seq30	0.0123665	-0.139743	0.436386	7.1786	Chd4
XP_006505347.1_PREDICTED:_chromodomain-helicase-DNA-binding_protein_4_isoform_X6_[Mus_musculus]_seq10	0.0318798	0.268008	0.48843	6.23404	Chd4
XP_006505347.1_PREDICTED:_chromodomain-helicase-DNA-binding_protein_4_isoform_X6_[Mus_musculus]_seq30	0.0206243	-0.0809086	0.419404	3.04893	Chd4
XP_006505350.1_PREDICTED:_chromodomain-helicase-DNA-binding_protein_4_isoform_X9_[Mus_musculus]_seq11	0.287629	1.74382	0.757991	5.1518	Chd4
XP_006505760.1_PREDICTED:_bifunctional_methylenetetrahydrofolate_dehydrogenase/cyclohydrolase__mitochondrial_isoform_X2_[Mus_musculus]_seq7	0.0183894	-0.214284	0.965256	3.76309	Mthfd2
XP_006506543.1_PREDICTED:_charged_multivesicular_body_protein_3_isoform_X1_[Mus_musculus]_seq1	0.0136366	-0.0137013	0.398636	4.0557	Chmp3
XP_006507262.1_PREDICTED:_beta-arrestin-1_isoform_X2_[Mus_musculus]_seq8	0	-0.149134	0.332245	4.91966	Arrb1
XP_006507511.1_PREDICTED:_liprin-beta-2_isoform_X5_[Mus_musculus]_seq10	0.0858649	0.682212	0.404307	4.09533	Ppfibp2
XP_006507589.1_PREDICTED:_cGMP-dependent_3'_5'-cyclic_phosphodiesterase_isoform_X3_[Mus_musculus]_seq1	0.00281819	-0.0732272	0.385658	16.6241	Pde2a
XP_006507840.1_PREDICTED:_disks_large_homolog_2_isoform_X8_[Mus_musculus]_seq15	0.0700087	-0.0106922	1.0375	4.23579	Dlg2
XP_006507875.1_PREDICTED:_teneurin-4_isoform_X10_[Mus_musculus]_seq34	0.0186288	-0.194762	0.833154	3.42982	Tenm4
XP_006508479.1_PREDICTED:_dynein_heavy_chain_3__axonemal_[Mus_musculus]_seq8	0.0292143	0.394823	0.488858	9.99952	Dnah3
XP_006508536.1_PREDICTED:_src_substrate_cortactin_isoform_X1_[Mus_musculus]_seq4	0.0896176	1.07377	0.358834	4.95117	Cttn
XP_006508536.1_PREDICTED:_src_substrate_cortactin_isoform_X1_[Mus_musculus]_seq5	0.0244775	-0.025631	0.539065	5.83345	Cttn
XP_006508599.1_PREDICTED:_SH3_and_multiple_ankyrin_repeat_domains_protein_2_isoform_X17_[Mus_musculus]_seq26	0.0186469	-0.118353	0.79289	6.11111	Shank2
XP_006509365.1_PREDICTED:_pericentriolar_material_1_protein_isoform_X5_[Mus_musculus]_seq40	0.0131225	-0.122158	0.335692	3.74861	Pcm1
XP_006509674.1_PREDICTED:_PH_and_SEC7_domain-containing_protein_3_isoform_X1_[Mus_musculus]_seq4	0	-0.214917	0.582347	11.5892	Psd3
XP_006510579.1_PREDICTED:_trehalase_isoform_X1_[Mus_musculus]_seq10	0.0673217	2.5262	0.321745	12.988	Treh
XP_006510747.1_PREDICTED:_probable_ATP-dependent_RNA_helicase_DDX10_isoform_X1_[Mus_musculus]_seq9	0.166237	1.14809	1.55415	12.0073	Ddx10
XP_006511165.1_PREDICTED:_lactase-like_protein_isoform_X2_[Mus_musculus]_seq2	0.0232643	2.68351	0.318956	38.6022	Lctl
XP_006511194.1_PREDICTED:_putative_glycerol_kinase_5_isoform_X1_[Mus_musculus]_seq8	0.0460919	-0.0746702	0.702846	3.73988	Gk5
XP_006511196.1_PREDICTED:_putative_glycerol_kinase_5_isoform_X3_[Mus_musculus]_seq5	0	-0.09245	0.469018	15.3165	Gk5
XP_006511197.1_PREDICTED:_putative_glycerol_kinase_5_isoform_X4_[Mus_musculus]_seq5	0.0472462	1.42258	0.481034	15.9013	Gk5
XP_006511242.1_PREDICTED:_melanocortin-2_receptor_accessory_protein_2_isoform_X2_[Mus_musculus]_seq4	0.0911934	0.630462	0.382257	3.831	Mrap2
XP_006511544.1_PREDICTED:_uveal_autoantigen_with_coiled-coil_domains_and_ankyrin_repeats_isoform_X2_[Mus_musculus]_seq14	0.0388139	0.229066	0.322677	4.20445	Uaca
XP_006511647.1_PREDICTED:_E3_ubiquitin-protein_ligase_Arkadia_isoform_X8_[Mus_musculus]_seq21	0.00261213	-0.116142	0.44113	4.30379	Rnf111
XP_006512493.1_PREDICTED:_coiled-coil_domain-containing_protein_170_isoform_X2_[Mus_musculus]_seq7	0.0202272	0.0731759	0.342088	4.98241	Ccdc170
XP_006512572.1_PREDICTED:_band_4.1-like_protein_2_isoform_X1_[Mus_musculus]_seq9	0.018114	-0.036387	0.424581	3.8529	Epb41l2
XP_006512631.1_PREDICTED:_mannosyl-oligosaccharide_1_2-alpha-mannosidase_IA_isoform_X1_[Mus_musculus]_seq15	0.0281068	0.133181	0.548149	6.40681	Man1a
XP_006512633.1_PREDICTED:_protein-methionine_sulfoxide_oxidase_MICAL1_isoform_X1_[Mus_musculus]_seq24	0	-0.180211	0.475105	3.46258	Mical1
XP_006512780.1_PREDICTED:_utrophin_isoform_X8_[Mus_musculus]_seq5	0.0150623	-0.0159844	0.336067	6.05732	Utrn
XP_006512902.1_PREDICTED:_SAM_and_SH3_domain-containing_protein_1_isoform_X4_[Mus_musculus]_seq10	0.0619503	-0.00231526	0.875471	3.7564	Sash1
XP_006512962.1_PREDICTED:_coiled-coil_domain_containing_162_isoform_X3_[Mus_musculus]_seq15	0.0560978	0.335236	0.576526	6.89102	Ccdc162
XP_006513127.1_PREDICTED:_double-stranded_RNA-specific_editase_1_isoform_X3_[Mus_musculus]_seq7	0.0335108	-0.00351054	0.346808	3.21782	Adarb1
XP_006513369.1_PREDICTED:_nuclear_protein_MDM1_isoform_X2_[Mus_musculus]_seq12	0.0668268	0.339675	0.366773	3.07262	Mdm1
XP_006513370.1_PREDICTED:_nuclear_protein_MDM1_isoform_X3_[Mus_musculus]_seq12	0.0690327	0.260657	0.611392	4.00975	Mdm1
XP_006513677.1_PREDICTED:_zinc_finger_protein_Eos_isoform_X5_[Mus_musculus]_seq3	0.00510455	-0.284513	0.660898	7.03847	Ikzf4
XP_006513706.1_PREDICTED:_adenomatous_polyposis_coli_protein_2_isoform_X1_[Mus_musculus]_seq27	0.0275809	0.284247	0.464415	9.28837	Apc2
XP_006513742.1_PREDICTED:_neuron_navigator_3_isoform_X7_[Mus_musculus]_seq30	0.0566579	-0.0436624	0.69552	4.34828	Nav3
XP_006514237.1_PREDICTED:_CCR4-NOT_transcription_complex_subunit_2_isoform_X3_[Mus_musculus]_seq1	0.155842	0.249087	0.859938	3.08418	Cnot2
XP_006514243.1_PREDICTED:_CCR4-NOT_transcription_complex_subunit_2_isoform_X2_[Mus_musculus]_seq2	0.0921025	0.147837	0.772172	3.15169	Cnot2
XP_006514383.1_PREDICTED:_partner_of_Y14_and_mago_isoform_X1_[Mus_musculus]_seq2	0.077583	0.440918	0.448175	3.53919	Pym1
XP_006514396.1_PREDICTED:_mitotic_interactor_and_substrate_of_PLK1_isoform_X1_[Mus_musculus]_seq8	0.0396514	1.16381	0.364203	12.0057	Misp
XP_006514580.1_PREDICTED:_EMI_domain-containing_protein_1_isoform_X4_[Mus_musculus]_seq9	0.031359	0.423647	0.311596	5.62618	Emid1
XP_006514745.1_PREDICTED:_DNA-binding_protein_Ikaros_isoform_X15_[Mus_musculus]_seq2	0.0077996	1.45395	0.593818	117.642	Ikzf1
XP_006514954.1_PREDICTED:_translation_initiation_factor_IF-2__mitochondrial_isoform_X1_[Mus_musculus]_seq3	0.0147193	0.173452	0.427302	9.66156	Mtif2
XP_006515080.1_PREDICTED:_grainyhead-like_protein_1_homolog_isoform_X2_[Mus_musculus]_seq1	0.0124276	-0.0845492	0.333562	3.36683	Grhl1
XP_006515405.1_PREDICTED:_Fanconi_anemia_group_M_protein_homolog_isoform_X3_[Mus_musculus]_seq7	0.00507445	-0.131079	0.34832	3.19866	Fancm
XP_006515568.1_PREDICTED:_papilin_isoform_X1_[Mus_musculus]_seq15	0.0697739	0.064513	0.851969	3.60922	Papln
XP_006515826.1_PREDICTED:_serine/threonine-protein_kinase_MRCK_beta_isoform_X1_[Mus_musculus]_seq28	0.00508702	-0.0521161	0.334097	4.05237	Cdc42bpb
XP_006516054.1_PREDICTED:_tubulin_polyglutamylase_TTLL5_isoform_X1_[Mus_musculus]_seq18	0.0195029	1.16602	0.394767	26.7753	Ttll5
XP_006516057.1_PREDICTED:_tubulin_polyglutamylase_TTLL5_isoform_X4_[Mus_musculus]_seq18	0	0	0.425736	inf	Ttll5
XP_006516106.1_PREDICTED:_brain-enriched_guanylate_kinase-associated_protein_isoform_X6_[Mus_musculus]_seq10	0.0808836	0.228254	0.586432	4.09247	Begain
XP_006516141.3_PREDICTED:_histone-lysine_N-methyltransferase_setd3_isoform_X1_[Mus_musculus]_seq14	0.0483048	0.142017	1.1096	7.43219	Setd3
XP_006516250.1_PREDICTED:_protein_Daple_isoform_X1_[Mus_musculus]_seq43	0.0392286	0.126855	0.568763	4.63559	Ccdc88c
XP_006516423.1_PREDICTED:_autophagy-related_protein_2_homolog_B_isoform_X1_[Mus_musculus]_seq15	0.0296619	0.0827413	0.509437	3.69813	Atg2b
XP_006516423.1_PREDICTED:_autophagy-related_protein_2_homolog_B_isoform_X1_[Mus_musculus]_seq28	0.00304815	-0.189502	0.501059	6.67766	Atg2b
XP_006516446.1_PREDICTED:_EF-hand_calcium-binding_domain-containing_protein_11_isoform_X2_[Mus_musculus]_seq3	0.169589	1.38406	0.584296	5.03293	Efcab11
XP_006517226.1_PREDICTED:_protein_patched_homolog_1_isoform_X3_[Mus_musculus]_seq27	0.0596074	0.858702	0.507122	9.72266	Ptch1
XP_006517250.1_PREDICTED:_non-canonical_poly(A)_RNA_polymerase_PAPD7_isoform_X3_[Mus_musculus]_seq11	0.0259244	0.144131	0.307497	3.93773	Papd7
XP_006517311.1_PREDICTED:_zinc_finger_protein_72_isoform_X1_[Mus_musculus]_seq9	0.00510455	-0.183699	0.544104	3.75989	Zfp72
XP_006518630.1_PREDICTED:_glutamate_receptor_ionotropic__delta-1_isoform_X4_[Mus_musculus]_seq10	0.0254843	0.00184164	0.303542	3.06683	Grid1
XP_006518630.1_PREDICTED:_glutamate_receptor_ionotropic__delta-1_isoform_X4_[Mus_musculus]_seq6	0.0418442	0.200274	0.329458	3.57798	Grid1
XP_006518656.1_PREDICTED:_calcium-activated_potassium_channel_subunit_alpha-1_isoform_X3_[Mus_musculus]_seq24	0.0247902	0.996818	0.341684	16.6998	Kcnma1
XP_006518684.1_PREDICTED:_kinesin-like_protein_KIF13B_isoform_X4_[Mus_musculus]_seq2	0.0324071	0.0820035	0.335424	3.04622	Kif13b
XP_006518802.1_PREDICTED:_vinexin_isoform_X3_[Mus_musculus]_seq1	0.0505985	0.230105	0.337964	3.71679	Sorbs3
XP_006519642.1_PREDICTED:_rho_guanine_nucleotide_exchange_factor_3_isoform_X1_[Mus_musculus]_seq4	0.0583626	0.137632	0.514241	3.43137	Arhgef3
XP_006519828.1_PREDICTED:_anthrax_toxin_receptor-like_isoform_X2_[Mus_musculus]_seq2	0	-0.179375	0.318007	4.48138	Gm30083
XP_006520352.1_PREDICTED:_TRIO_and_F-actin-binding_protein_isoform_X6_[Mus_musculus]_seq6	0.0799207	0.363338	0.435691	3.60233	Triobp
XP_006520535.1_PREDICTED:_heat_shock_factor_protein_1_isoform_X2_[Mus_musculus]_seq3	0.0426954	0.266512	0.492042	6.20974	Hsf1
XP_006520995.1_PREDICTED:_apolipoprotein_L2_isoform_X1_[Mus_musculus]_seq1	0.00738636	0.202578	0.300636	15.8156	Apol8
XP_006521058.1_PREDICTED:_3-mercaptopyruvate_sulfurtransferase_isoform_X1_[Mus_musculus]_seq1	0.0054529	-0.0808218	0.491163	5.96497	Mpst
XP_006521177.1_PREDICTED:_keratin_Kb40_isoform_X1_[Mus_musculus]_seq10	0.0207193	0.547831	0.632477	20.5636	Krt78
XP_006521177.1_PREDICTED:_keratin_Kb40_isoform_X1_[Mus_musculus]_seq9	0	-0.10278	0.632742	9.40273	Krt78
XP_006521221.1_PREDICTED:_85/88_kDa_calcium-independent_phospholipase_A2_isoform_X1_[Mus_musculus]_seq5	0.0879354	0.77787	0.407182	4.72882	Pla2g6
XP_006521461.1_PREDICTED:_serine/threonine-protein_phosphatase_6_regulatory_subunit_2_isoform_X1_[Mus_musculus]_seq20	0.173675	0.498237	1.01071	4.50903	Ppp6r2
XP_006522002.1_PREDICTED:_eukaryotic_translation_initiation_factor_4_gamma_1_isoform_X3_[Mus_musculus]_seq5	0.0875358	0.432108	0.424307	3.44953	Eif4g1
XP_006522125.2_PREDICTED:_transmembrane_protein_44_isoform_X5_[Mus_musculus]_seq12	0.098922	0.241328	0.899054	3.8723	Tmem44
XP_006522417.1_PREDICTED:_structure-specific_endonuclease_subunit_SLX4_isoform_X3_[Mus_musculus]_seq29	0.0107699	-0.0321974	0.436996	7.43183	Slx4
XP_006522582.1_PREDICTED:_IQ_domain-containing_protein_G_isoform_X2_[Mus_musculus]_seq4	0.0236125	-0.0331488	0.51026	3.83447	Iqcg
XP_006522680.1_PREDICTED:_uncharacterized_protein_C16orf90_homolog_isoform_X1_[Mus_musculus]_seq4	0.0271268	-0.102841	0.659848	4.69983	1700037C18Rik
XP_006522799.2_PREDICTED:_DNA_polymerase_theta_isoform_X4_[Mus_musculus]_seq22	0	-0.163568	0.549567	8.01866	Polq
XP_006522940.1_PREDICTED:_ATP_synthase-coupling_factor_6__mitochondrial_isoform_X1_[Mus_musculus]_seq2	0.0261442	0.000546283	0.555002	4.88037	Atp5j
XP_006523376.1_PREDICTED:_t-complex_protein_10b_isoform_X1_[Mus_musculus]_seq8	0.158033	1.05668	0.656047	4.76659	Tcp10b
XP_006523706.1_PREDICTED:_tyrosine-protein_kinase_Fer_isoform_X2_[Mus_musculus]_seq10	0.0890615	1.04693	0.359285	4.87325	Fer
XP_006523941.1_PREDICTED:_receptor-type_tyrosine-protein_phosphatase_S_isoform_X4_[Mus_musculus]_seq12	0.022418	0.063113	0.305973	4.25645	Ptprs
XP_006523941.1_PREDICTED:_receptor-type_tyrosine-protein_phosphatase_S_isoform_X4_[Mus_musculus]_seq23	0.0128725	-0.0862794	0.360089	3.78896	Ptprs
XP_006524137.1_PREDICTED:_protein_Wiz_isoform_X13_[Mus_musculus]_seq2	0.0215644	-0.11445	0.528727	3.35755	Wiz
XP_006524137.1_PREDICTED:_protein_Wiz_isoform_X13_[Mus_musculus]_seq3	0.0435157	1.46796	0.525063	19.833	Wiz
XP_006524262.1_PREDICTED:_mitogen-activated_protein_kinase_kinase_kinase_kinase_3_isoform_X7_[Mus_musculus]_seq10	0.0377411	-0.0923718	0.523641	3.36221	Map4k3
XP_006524312.1_PREDICTED:_copine-5_isoform_X1_[Mus_musculus]_seq4	0.0313483	0.0965203	0.456152	5.30535	Cpne5
XP_006525593.1_PREDICTED:_adenomatous_polyposis_coli_protein_isoform_X2_[Mus_musculus]_seq53	0.088581	0.931334	0.323715	4.71885	Apc
XP_006525853.1_PREDICTED:_supervillin_isoform_X1_[Mus_musculus]_seq12	0.0437961	-0.0446457	0.61326	4.11796	Svil
XP_006526546.1_PREDICTED:_neuropilin_and_tolloid-like_protein_1_isoform_X2_[Mus_musculus]_seq5	0.0676391	0.808235	1.22673	19.5488	Neto1
XP_006526647.1_PREDICTED:_KN_motif_and_ankyrin_repeat_domain-containing_protein_1_isoform_X1_[Mus_musculus]_seq10	0.0171521	-0.0123371	0.466167	3.64077	Kank1
XP_006526650.1_PREDICTED:_KN_motif_and_ankyrin_repeat_domain-containing_protein_1_isoform_X5_[Mus_musculus]_seq5	0.012491	-0.0362589	0.331339	3.76908	Kank1
XP_006526820.1_PREDICTED:_paired_box_protein_Pax-2_isoform_X10_[Mus_musculus]_seq9	0.020096	0.287171	0.362163	8.52779	Pax2
XP_006526863.1_PREDICTED:_sorbin_and_SH3_domain-containing_protein_1_isoform_X16_[Mus_musculus]_seq10	0.0152037	0.527991	0.322648	13.8977	Sorbs1
XP_006526863.1_PREDICTED:_sorbin_and_SH3_domain-containing_protein_1_isoform_X16_[Mus_musculus]_seq9	0.0197021	0.0051144	0.602471	5.64799	Sorbs1
XP_006526867.1_PREDICTED:_sorbin_and_SH3_domain-containing_protein_1_isoform_X24_[Mus_musculus]_seq9	0.0399019	0.209517	0.555473	5.1253	Sorbs1
XP_006527141.1_PREDICTED:_monocarboxylate_transporter_12_isoform_X1_[Mus_musculus]_seq6	0	-0.192266	0.416685	6.58825	Slc16a12
XP_006527344.1_PREDICTED:_probable_global_transcription_activator_SNF2L2_isoform_X1_[Mus_musculus]_seq2	0.562402	2.31415	0.769498	3.2818	Smarca2
XP_006527448.1_PREDICTED:_RNA-binding_protein_20_isoform_X3_[Mus_musculus]_seq6	0.0104171	0.622361	0.327641	24.3719	Rbm20
XP_006527527.1_PREDICTED:_coiled-coil_domain-containing_protein_88B_isoform_X3_[Mus_musculus]_seq8	0.0261231	-0.101154	0.55977	3.84026	Ccdc88b
XP_006527642.1_PREDICTED:_TBC1_domain_family_member_25_isoform_X1_[Mus_musculus]_seq2	0	-0.115576	0.32068	6.79973	Tbc1d25
XP_006527851.1_PREDICTED:_plexin-B3_isoform_X8_[Mus_musculus]_seq5	0.00260974	-0.310359	0.652716	8.03395	Plxnb3
XP_006528663.1_PREDICTED:_armadillo_repeat-containing_X-linked_protein_2_isoform_X1_[Mus_musculus]_seq4	0.00544854	-0.0908981	0.354334	6.35093	Armcx2
XP_006528828.1_PREDICTED:_Nance-Horan_syndrome_protein_isoform_X1_[Mus_musculus]_seq33	0.0318461	-0.0701942	1.05488	4.35808	Nhs
XP_006529590.1_PREDICTED:_2-5A-dependent_ribonuclease_isoform_X1_[Mus_musculus]_seq5	0.00813517	0.148644	0.400154	14.9148	Rnasel
XP_006529853.1_PREDICTED:_ankyrin_repeat_and_SOCS_box_protein_1_isoform_X2_[Mus_musculus]_seq2	0	-0.123132	0.388228	6.17659	Asb1
XP_006530054.1_PREDICTED:_putative_ciliary_rootlet_coiled-coil_protein_2_isoform_X7_[Mus_musculus]_seq20	0.0025876	-0.158253	0.399738	4.86151	Crocc2
XP_006530198.1_PREDICTED:_citron_Rho-interacting_kinase_isoform_X3_[Mus_musculus]_seq26	0.00962405	-0.0304698	0.782007	4.9438	Cit
XP_006530204.1_PREDICTED:_citron_Rho-interacting_kinase_isoform_X9_[Mus_musculus]_seq25	0.16433	0.232549	1.20168	3.79706	Cit
XP_006530210.1_PREDICTED:_citron_Rho-interacting_kinase_isoform_X16_[Mus_musculus]_seq36	0.0136789	-0.177006	0.669855	6.38128	Cit
XP_006530210.1_PREDICTED:_citron_Rho-interacting_kinase_isoform_X16_[Mus_musculus]_seq8	0.174859	1.60532	0.445696	4.79226	Cit
XP_006530360.1_PREDICTED:_F-box_only_protein_21_isoform_X1_[Mus_musculus]_seq1	0	-0.152258	0.34214	4.32532	Fbxo21
XP_006530457.1_PREDICTED:_kinase_suppressor_of_Ras_2_isoform_X2_[Mus_musculus]_seq7	0.0404074	0.741317	0.363247	8.75897	Ksr2
XP_006530538.1_PREDICTED:_MORN_repeat-containing_protein_3_isoform_X1_[Mus_musculus]_seq5	0.046201	-0.0287166	0.699118	3.60421	Morn3
XP_006530590.1_PREDICTED:_puratrophin-1_isoform_X5_[Mus_musculus]_seq26	0.0948081	0.851168	0.35729	4.07782	Plekhg4
XP_006531228.1_PREDICTED:_protein_NLRC5_isoform_X2_[Mus_musculus]_seq41	0	-0.0924501	0.377688	49.9607	Nlrc5
XP_006531803.1_PREDICTED:_splicing_factor_1_isoform_X8_[Mus_musculus]_seq13	0.0132299	-0.166473	0.342851	3.36192	Sf1
XP_006531834.1_PREDICTED:_splicing_factor_3B_subunit_2_isoform_X1_[Mus_musculus]_seq2	0.017271	0.0179451	0.389763	6.04931	Sf3b2
XP_006531919.1_PREDICTED:_N-terminal_kinase-like_protein_isoform_X1_[Mus_musculus]_seq14	0.0296295	0.0384743	0.892508	7.15733	Scyl1
XP_006531920.1_PREDICTED:_N-terminal_kinase-like_protein_isoform_X2_[Mus_musculus]_seq14	0	-0.159357	1.22211	10.6807	Scyl1
XP_006532057.1_PREDICTED:_serine/threonine-protein_kinase_LMTK1_isoform_X3_[Mus_musculus]_seq31	0	-0.119736	0.340727	43.3295	Aatk
XP_006532920.1_PREDICTED:_NACHT__LRR_and_PYD_domains-containing_protein_3_isoform_X1_[Mus_musculus]_seq5	0.0101491	0.0225987	0.348106	7.16078	Nlrp3
XP_006532952.1_PREDICTED:_chromodomain-helicase-DNA-binding_protein_3_isoform_X12_[Mus_musculus]_seq7	0.122764	0.43166	0.83399	4.4725	Chd3
XP_006533495.1_PREDICTED:_myosin_phosphatase_Rho-interacting_protein_isoform_X4_[Mus_musculus]_seq38	0	-0.23681	0.440499	3.42029	Mprip
XP_006533496.1_PREDICTED:_myosin_phosphatase_Rho-interacting_protein_isoform_X5_[Mus_musculus]_seq37	0.0173559	-0.192504	0.730337	3.34985	Mprip
XP_006533579.1_PREDICTED:_securin_isoform_X1_[Mus_musculus]_seq4	0.00261213	-0.179898	0.3138	4.70914	Pttg1
XP_006534376.1_PREDICTED:_protein_KIAA0100_isoform_X2_[Mus_musculus]_seq30	0.0135572	0.141728	0.403771	9.39542	2610507B11Rik
XP_006534694.1_PREDICTED:_E3_ubiquitin-protein_ligase_RNF213_isoform_X2_[Mus_musculus]_seq46	0.0025876	-0.1079	0.326868	4.15095	Rnf213
XP_006534802.1_PREDICTED:_centromere_protein_C_isoform_X4_[Mus_musculus]_seq8	0.0843599	0.723399	0.499438	4.81228	Cenpc1
XP_006534929.1_PREDICTED:_YTH_domain-containing_protein_1_isoform_X5_[Mus_musculus]_seq14	0.043066	0.415778	0.327021	4.7207	Ythdc1
XP_006535618.1_PREDICTED:_ubiquitin_carboxyl-terminal_hydrolase_13_isoform_X4_[Mus_musculus]_seq4	0	-0.109109	0.49528	35.2266	Usp13
XP_006537539.1_PREDICTED:_midasin_isoform_X1_[Mus_musculus]_seq119	0.0434324	0.245371	0.986172	9.39648	Mdn1
XP_006537833.1_PREDICTED:_talin-1_isoform_X1_[Mus_musculus]_seq2	0.00281819	-0.115773	0.306484	6.38818	Tln1
XP_006538056.1_PREDICTED:_coiled-coil_domain-containing_protein_171_isoform_X5_[Mus_musculus]_seq21	0.014688	-0.0386742	0.30165	4.25045	Ccdc171
XP_006538073.1_PREDICTED:_uncharacterized_family_31_glucosidase_KIAA1161_isoform_X1_[Mus_musculus]_seq14	0.0555216	0.436059	0.376704	4.28837	AI464131
XP_006538692.1_PREDICTED:_paired_box_protein_Pax-7_isoform_X1_[Mus_musculus]_seq11	0.0303282	0.214223	0.359178	5.64527	Pax7
XP_006538952.1_PREDICTED:_trans-2-enoyl-CoA_reductase__mitochondrial_isoform_X2_[Mus_musculus]_seq2	0.0698826	-0.067408	0.728215	3.69462	Mecr
XP_006538952.1_PREDICTED:_trans-2-enoyl-CoA_reductase__mitochondrial_isoform_X2_[Mus_musculus]_seq3	0.107726	0.758962	0.367333	3.51142	Mecr
XP_006538976.2_PREDICTED:_protein_4.1_isoform_X20_[Mus_musculus]_seq4	0.0410934	0.229747	0.334775	3.77832	Epb41
XP_006538996.1_PREDICTED:_chromodomain-helicase-DNA-binding_protein_5_isoform_X6_[Mus_musculus]_seq10	0.070353	0.294196	0.527826	4.11427	Chd5
XP_006539275.1_PREDICTED:_PGC-1_and_ERR-induced_regulator_in_muscle_protein_1_isoform_X1_[Mus_musculus]_seq15	0	-0.19857	0.460983	8.67433	Perm1
XP_006539620.1_PREDICTED:_heterogeneous_nuclear_ribonucleoprotein_L_isoform_X2_[Mus_musculus]_seq11	0.0193987	-0.0480587	0.556015	3.63392	Hnrnpl
XP_006539723.1_PREDICTED:_POU_domain__class_2__transcription_factor_2_isoform_X12_[Mus_musculus]_seq7	0.0209614	0.0455718	0.367573	5.05632	Pou2f2
XP_006539724.1_PREDICTED:_POU_domain__class_2__transcription_factor_2_isoform_X13_[Mus_musculus]_seq7	0.021888	-0.0053682	0.543449	8.65714	Pou2f2
XP_006540360.1_PREDICTED:_zinc_finger_protein_507_isoform_X1_[Mus_musculus]_seq16	0	-0.220112	0.863616	3.40347	Zfp507
XP_006540431.1_PREDICTED:_protein_capicua_homolog_isoform_X5_[Mus_musculus]_seq6	0	0	0.362139	inf	Cic
XP_006540500.1_PREDICTED:_spectrin_beta_chain__non-erythrocytic_4_isoform_X2_[Mus_musculus]_seq16	0.012892	-0.102052	0.438071	3.99895	Sptbn4
XP_006540515.1_PREDICTED:_uncharacterized_protein_Gm36210_[Mus_musculus]_seq5	0.0255986	2.41021	0.704833	71.235	Gm36210
XP_006540534.1_PREDICTED:_basic_helix-loop-helix_and_HMG_box_domain-containing_protein_1_isoform_X8_[Mus_musculus]_seq3	0	-0.126956	0.390011	4.06793	Gm4969
XP_006540603.1_PREDICTED:_glutamate-rich_WD_repeat-containing_protein_1_isoform_X2_[Mus_musculus]_seq1	0.0190938	0.0802609	0.314682	3.56654	Grwd1
XP_006541472.1_PREDICTED:_NF-kappa-B-repressing_factor_isoform_X1_[Mus_musculus]_seq11	0.0157411	-0.0605971	0.423313	5.08315	Nkrf
XP_006541555.1_PREDICTED:_teneurin-1_isoform_X3_[Mus_musculus]_seq2	0.0559586	0.31685	1.09808	11.4362	Tenm1
XP_011236664.1_PREDICTED:_oxygen-regulated_protein_1_isoform_X1_[Mus_musculus]_seq21	0.00505761	-0.0527678	0.652913	5.03032	Rp1
XP_011236811.1_PREDICTED:_zinc_finger_protein_Helios_isoform_X7_[Mus_musculus]_seq4	0.00691027	0.0924385	0.532154	25.8629	Ikzf2
XP_011236955.1_PREDICTED:_collagen_alpha-4(IV)_chain_isoform_X2_[Mus_musculus]_seq19	0.180899	0.770453	0.57902	3.07435	Col4a4
XP_011236966.1_PREDICTED:_E3_ubiquitin-protein_ligase_TRIP12_isoform_X8_[Mus_musculus]_seq11	0.00996983	-0.0337882	0.37615	3.99651	Trip12
XP_011238149.1_PREDICTED:_ninein-like_protein_isoform_X8_[Mus_musculus]_seq14	0.0552055	0.245527	0.57601	5.78333	Ninl
XP_011238167.1_PREDICTED:_oxysterol-binding_protein-related_protein_6_isoform_X4_[Mus_musculus]_seq10	0.251593	1.10146	1.00201	5.32206	Osbpl6
XP_011238223.1_PREDICTED:_cadherin-4_isoform_X1_[Mus_musculus]_seq9	0.0464844	0.0245722	0.513724	4.01347	Cdh4
XP_011238518.1_PREDICTED:_nexilin_isoform_X5_[Mus_musculus]_seq3	0.0306502	0.0425944	0.385542	3.21264	Nexn
XP_011238603.1_PREDICTED:_tripartite_motif-containing_protein_2_isoform_X6_[Mus_musculus]_seq5	0.0410396	0.0921527	0.691641	5.05936	Trim2
XP_011238805.1_PREDICTED:_thyroid_hormone_receptor-associated_protein_3_isoform_X1_[Mus_musculus]_seq16	0.00510455	-0.133132	0.403295	4.06936	Thrap3
XP_011238846.1_PREDICTED:_zinc_finger_and_SCAN_domain-containing_protein_20_isoform_X2_[Mus_musculus]_seq24	0.013521	0.0746113	0.388773	4.79926	Zscan20
XP_011238884.1_PREDICTED:_potassium_voltage-gated_channel_subfamily_KQT_member_4_isoform_X1_[Mus_musculus]_seq11	0.0915907	0.245988	1.81506	8.44405	Kcnq4
XP_011238915.1_PREDICTED:_adenine_DNA_glycosylase_isoform_X3_[Mus_musculus]_seq4	0.0211959	0.137887	0.427657	7.59872	Mutyh
XP_011239181.1_PREDICTED:_huntingtin-interacting_protein_1_isoform_X2_[Mus_musculus]_seq10	0.049844	-0.0405387	1.12428	4.77619	Hip1
XP_011239527.1_PREDICTED:_homeobox_protein_Hox-A3_isoform_X1_[Mus_musculus]_seq9	0.0358919	0.57021	0.49808	11.6783	Hoxa3
XP_011239759.1_PREDICTED:_zinc_finger_protein_746_isoform_X8_[Mus_musculus]_seq6	0.143321	0.421181	0.634376	3.14158	Zfp746
XP_011239794.1_PREDICTED:_testis-expressed_sequence_37_protein_isoform_X2_[Mus_musculus]_seq4	0.0650967	0.25646	0.417024	3.10165	Tex37
XP_011239978.1_PREDICTED:_fibroblast_growth_factor_receptor_2_isoform_X9_[Mus_musculus]_seq17	0.0265017	0.130572	0.306096	3.69701	Fgfr2
XP_011239978.1_PREDICTED:_fibroblast_growth_factor_receptor_2_isoform_X9_[Mus_musculus]_seq3	0.00543032	-0.126037	0.43131	4.80249	Fgfr2
XP_011239979.1_PREDICTED:_fibroblast_growth_factor_receptor_2_isoform_X11_[Mus_musculus]_seq16	0.00792273	-0.182899	0.568591	3.38745	Fgfr2
XP_011240090.1_PREDICTED:_teneurin-4_isoform_X2_[Mus_musculus]_seq54	0.0457152	0.164064	0.683397	4.14418	Tenm4
XP_011240130.1_PREDICTED:_C2_domain-containing_protein_3_isoform_X1_[Mus_musculus]_seq45	0.0765793	0.773804	0.306001	3.80097	C2cd3
XP_011240130.1_PREDICTED:_C2_domain-containing_protein_3_isoform_X1_[Mus_musculus]_seq46	0.0318787	-0.0536899	0.670458	5.42883	C2cd3
XP_011240360.1_PREDICTED:_microcephalin_isoform_X5_[Mus_musculus]_seq18	0	-0.173603	0.332506	7.19638	Mcph1
XP_011241188.1_PREDICTED:_centrosomal_protein_of_63_kDa_isoform_X11_[Mus_musculus]_seq5	0.0268038	0.0826426	0.381042	3.14476	Cep63
XP_011241470.1_PREDICTED:_utrophin_isoform_X5_[Mus_musculus]_seq23	0.035132	0.208267	0.335011	3.3919	Utrn
XP_011241601.1_PREDICTED:_ankyrin-3_isoform_X10_[Mus_musculus]_seq20	0.0203579	-0.0548983	0.300019	3.04299	Ank3
XP_011241888.1_PREDICTED:_zinc_finger_protein_433_isoform_X1_[Mus_musculus]_seq5	0.114043	0.280749	0.563247	3.15474	Zfp433
XP_011242006.1_PREDICTED:_DNA-binding_protein_Ikaros_isoform_X6_[Mus_musculus]_seq4	0.0026187	-0.086822	0.454192	18.3891	Ikzf1
XP_011242078.1_PREDICTED:_MORC_family_CW-type_zinc_finger_protein_2A_isoform_X2_[Mus_musculus]_seq9	0.0203526	-0.0294833	0.337294	3.08134	Morc2a
XP_011242124.1_PREDICTED:_myelin_transcription_factor_1-like_protein_isoform_X1_[Mus_musculus]_seq19	0.00263471	-0.194886	0.332502	3.5809	Myt1l
XP_011242133.1_PREDICTED:_myelin_transcription_factor_1-like_protein_isoform_X4_[Mus_musculus]_seq10	0.046069	0.0610762	0.709262	4.06927	Myt1l
XP_011242133.1_PREDICTED:_myelin_transcription_factor_1-like_protein_isoform_X4_[Mus_musculus]_seq11	0	-0.130032	0.307324	14.3587	Myt1l
XP_011242133.1_PREDICTED:_myelin_transcription_factor_1-like_protein_isoform_X4_[Mus_musculus]_seq18	0.0526627	0.131178	0.555148	4.8548	Myt1l
XP_011242158.1_PREDICTED:_thyroid_peroxidase_isoform_X1_[Mus_musculus]_seq16	0.0175845	0.340764	0.50526	16.6576	Tpo
XP_011242736.2_PREDICTED:_LOW_QUALITY_PROTEIN:_zinc_finger_protein_484_[Mus_musculus]_seq4	0.0236969	0.115663	0.306215	3.00161	Gm19334
XP_011242935.1_PREDICTED:_baculoviral_IAP_repeat-containing_protein_1e_isoform_X5_[Mus_musculus]_seq3	0.017218	0.3977	0.453105	15.2682	Naip5
XP_011242962.1_PREDICTED:_cell_division_cycle_protein_20_homolog_B_isoform_X2_[Mus_musculus]_seq11	0	-0.281092	0.37913	5.5725	Cdc20b
XP_011242979.1_PREDICTED:_transmembrane_protein_171_isoform_X1_[Mus_musculus]_seq4	0.0431121	0.0873732	0.547644	4.15428	Tmem171
XP_011243459.1_PREDICTED:_zinc_finger_CCCH_domain-containing_protein_13_isoform_X7_[Mus_musculus]_seq12	0.0193156	-0.035559	0.431888	5.36041	Zc3h13
XP_011243580.1_PREDICTED:_uncharacterized_protein_Gm10378_isoform_X1_[Mus_musculus]_seq8	0.00505761	-0.0312806	0.388619	5.70206	Gm10378
XP_011244395.1_PREDICTED:_Down_syndrome_cell_adhesion_molecule_homolog_isoform_X2_[Mus_musculus]_seq6	0.0122427	-0.160884	0.463277	4.02865	Dscam
XP_011244449.1_PREDICTED:_protein_dopey-2_isoform_X8_[Mus_musculus]_seq12	0.012732	0.257858	0.313009	10.1619	Dopey2
XP_011244709.1_PREDICTED:_disks_large-associated_protein_1_isoform_X4_[Mus_musculus]_seq14	0.106082	0.709622	0.397072	3.86346	Dlgap1
XP_011244756.1_PREDICTED:_coiled-coil_alpha-helical_rod_protein_1_isoform_X5_[Mus_musculus]_seq3	0.0361204	0.25527	0.364069	4.01455	Cchcr1
XP_011244846.1_PREDICTED:_protein_cramped-like_isoform_X3_[Mus_musculus]_seq25	0.045529	0.276472	0.362918	4.41802	Cramp1l
XP_011245481.1_PREDICTED:_sorbin_and_SH3_domain-containing_protein_1_isoform_X13_[Mus_musculus]_seq10	0.0570361	0.0615187	0.625277	3.26675	Sorbs1
XP_011245499.1_PREDICTED:_sorbin_and_SH3_domain-containing_protein_1_isoform_X44_[Mus_musculus]_seq17	0.0278692	0.0534204	0.787843	5.65853	Sorbs1
XP_011245875.1_PREDICTED:_transcriptional_regulator_ATRX_isoform_X11_[Mus_musculus]_seq12	0.0443406	0.9203	0.359011	9.27493	Atrx
XP_011246478.1_PREDICTED:_homeobox_protein_cut-like_2_isoform_X4_[Mus_musculus]_seq28	0.0626865	0.975953	0.360416	6.87576	Cux2
XP_011246593.1_PREDICTED:_protein_CBFA2T3_isoform_X1_[Mus_musculus]_seq10	0	-0.0924501	0.912485	3.68112	Cbfa2t3
XP_011246939.1_PREDICTED:_type_2_DNA_topoisomerase_6_subunit_B-like_isoform_X4_[Mus_musculus]_seq4	0.0326441	-0.00611856	2.55896	11.3041	Gm960
XP_011247091.1_PREDICTED:_myosin_light_chain_4_isoform_X1_[Mus_musculus]_seq4	0.0402441	1.01583	0.37626	11.2202	Myl4
XP_011247932.1_PREDICTED:_zinc_finger_protein_431-like_isoform_X2_[Mus_musculus]_seq4	0.0218659	0.730855	0.571845	24.0557	Gm35315
XP_011248566.1_PREDICTED:_trans-2-enoyl-CoA_reductase__mitochondrial_isoform_X3_[Mus_musculus]_seq2	0.0775429	0.912935	0.322201	4.18621	Mecr
XP_011248822.1_PREDICTED:_sodium/potassium-transporting_ATPase_subunit_alpha-3_isoform_X3_[Mus_musculus]_seq20	0.0175155	0.0149215	0.347511	3.57412	Atp1a3
XP_011248998.1_PREDICTED:_protein_capicua_homolog_isoform_X3_[Mus_musculus]_seq10	0.0117035	-0.0903076	0.661138	3.90686	Cic
XP_017167992.1_PREDICTED:_putative_protein_arginine_N-methyltransferase_9_isoform_X1_[Mus_musculus]_seq5	0.0025876	-0.188526	0.318762	4.26735	Prmt9
XP_017168008.1_PREDICTED:_chromodomain-helicase-DNA-binding_protein_9_isoform_X3_[Mus_musculus]_seq59	0.0198312	0.0170364	0.341677	3.75972	Chd9
XP_017168018.1_PREDICTED:_acid_ceramidase_isoform_X1_[Mus_musculus]_seq7	0.0167611	-0.0981462	0.696214	3.04675	Asah1
XP_017168018.1_PREDICTED:_acid_ceramidase_isoform_X1_[Mus_musculus]_seq8	0.0559696	0.292905	0.447756	3.64487	Asah1
XP_017168178.1_PREDICTED:_sorbin_and_SH3_domain-containing_protein_2_isoform_X13_[Mus_musculus]_seq11	0.123906	0.330092	0.587316	3.21445	Sorbs2
XP_017168201.1_PREDICTED:_voltage-dependent_R-type_calcium_channel_subunit_alpha-1E_isoform_X8_[Mus_musculus]_seq48	0.102503	0.308042	0.763591	3.99469	Cacna1e
XP_017168349.1_PREDICTED:_centromere_protein_T_isoform_X3_[Mus_musculus]_seq9	0.0653548	0.467515	0.417706	4.55736	Cenpt
XP_017168539.1_PREDICTED:_RNA_polymerase_II_transcription_factor_SIII_subunit_A3-like_[Mus_musculus]_seq3	0	-0.201587	0.318989	11.0273	Gm46063
XP_017168585.1_PREDICTED:_cadherin_EGF_LAG_seven-pass_G-type_receptor_3_isoform_X2_[Mus_musculus]_seq75	0.154287	0.519128	0.843584	3.97602	Celsr3
XP_017168588.1_PREDICTED:_amyotrophic_lateral_sclerosis_2_chromosomal_region_candidate_gene_12_protein_homolog_[Mus_musculus]_seq7	0	-0.161328	0.37153	19.089	Gm28802
XP_017168603.1_PREDICTED:_2-oxoisovalerate_dehydrogenase_subunit_beta__mitochondrial_isoform_X2_[Mus_musculus]_seq4	0.0233095	0.0116295	0.500086	4.63519	Bckdhb
XP_017168967.1_PREDICTED:_golgin_subfamily_A_member_4_isoform_X8_[Mus_musculus]_seq24	0.100932	0.0946052	0.846722	3.33818	Golga4
XP_017169024.1_PREDICTED:_L-aminoadipate-semialdehyde_dehydrogenase-phosphopantetheinyl_transferase_isoform_X2_[Mus_musculus]_seq2	0.0204989	0.301452	0.303838	6.92428	Aasdhppt
XP_017169191.1_PREDICTED:_helicase_ARIP4_isoform_X1_[Mus_musculus]_seq8	0.0533084	0.960931	0.358966	7.63526	Rad54l2
XP_017169536.1_PREDICTED:_nesprin-1_isoform_X16_[Mus_musculus]_seq187	0.0196918	-0.00285047	0.331493	3.82657	Syne1
XP_017169536.1_PREDICTED:_nesprin-1_isoform_X16_[Mus_musculus]_seq188	0.0390984	-0.00932991	1.58592	9.25111	Syne1
XP_017169593.1_PREDICTED:_R3H_domain-containing_protein_2_isoform_X3_[Mus_musculus]_seq15	0.00510455	-0.326842	0.58371	3.80816	R3hdm2
XP_017169791.1_PREDICTED:_keratin__type_I_cuticular_Ha6_isoform_X1_[Mus_musculus]_seq4	0.00791455	0.148022	0.471458	17.0812	Krt36
XP_017169791.1_PREDICTED:_keratin__type_I_cuticular_Ha6_isoform_X1_[Mus_musculus]_seq5	0.00409209	-0.000706765	0.530994	16.6989	Krt36
XP_017170358.1_PREDICTED:_LOW_QUALITY_PROTEIN:_uncharacterized_protein_C22orf31_homolog_[Mus_musculus]_seq2	0.0480954	0.393496	0.34534	4.12839	Gm30172
XP_017170366.1_PREDICTED:_uncharacterized_protein_LOC105242472_[Mus_musculus]_seq41	0.0109239	-0.0280192	0.373395	3.94412	LOC105242472
XP_017170493.1_PREDICTED:_grainyhead-like_protein_1_homolog_isoform_X3_[Mus_musculus]_seq1	0.0210314	-0.10009	0.560186	5.66924	Grhl1
XP_017170614.1_PREDICTED:_BTB/POZ_domain-containing_protein_6_isoform_X2_[Mus_musculus]_seq3	0	-0.125867	0.345168	4.14853	Btbd6
XP_017170954.1_PREDICTED:_CUGBP_Elav-like_family_member_2_isoform_X14_[Mus_musculus]_seq8	0.0383666	0.0578709	0.669121	6.28033	Celf2
XP_017171047.1_PREDICTED:_zinc_finger_protein_80_isoform_X1_[Mus_musculus]_seq8	0.068919	0.195765	0.515835	3.89371	Zfp808
XP_017171169.1_PREDICTED:_zinc_finger_protein_431-like_isoform_X2_[Mus_musculus]_seq4	0.0752411	-0.0139494	1.03884	3.33481	Gm19428
XP_017171470.1_PREDICTED:_A-kinase_anchor_protein_11_isoform_X3_[Mus_musculus]_seq26	0.0293708	0.352225	0.581626	8.71338	Akap11
XP_017171730.1_PREDICTED:_dynein_heavy_chain_12__axonemal_isoform_X1_[Mus_musculus]_seq12	0.0563426	0.153568	0.665348	3.35498	Dnah12
XP_017171767.1_PREDICTED:_leucine-rich_repeat_extensin-like_protein_3_isoform_X2_[Mus_musculus]_seq6	0.0990114	1.14473	0.533803	7.23807	Gm43305
XP_017172189.1_PREDICTED:_ryanodine_receptor_3_isoform_X1_[Mus_musculus]_seq6	0.0437268	0.295338	0.474493	5.53948	Ryr3
XP_017172454.1_PREDICTED:_golgin_subfamily_B_member_1_isoform_X3_[Mus_musculus]_seq50	0.00959277	-0.162416	0.336382	3.33586	Golgb1
XP_017172459.1_PREDICTED:_interphotoreceptor_matrix_proteoglycan_2_isoform_X1_[Mus_musculus]_seq17	0.0560203	0.26291	0.381843	3.47361	Impg2
XP_017172607.1_PREDICTED:_leucine-zipper-like_transcriptional_regulator_1_isoform_X3_[Mus_musculus]_seq11	0.00409209	0.0743417	0.432916	19.0175	Lztr1
XP_017172628.1_PREDICTED:_titin_isoform_X1_[Mus_musculus]_seq625	0.0191647	0.537423	0.436609	16.4304	Ttn
XP_017172636.1_PREDICTED:_tyrosine-protein_kinase_receptor_TYRO3_isoform_X1_[Mus_musculus]_seq9	0.0102045	-0.167705	0.323112	3.21452	Tyro3
XP_017172731.1_PREDICTED:_tyrosine-protein_kinase_Fer_isoform_X3_[Mus_musculus]_seq8	0.0314208	-0.0259721	0.521256	5.61551	Fer
XP_017172812.1_PREDICTED:_3-phosphoinositide-dependent_protein_kinase_1_isoform_X1_[Mus_musculus]_seq3	0	-0.165912	0.336283	9.5602	Pdpk1
XP_017172956.1_PREDICTED:_copine-5_isoform_X2_[Mus_musculus]_seq1	0.0306796	0.698667	0.407317	12.0555	Cpne5
XP_017173082.1_PREDICTED:_pre-mRNA-splicing_regulator_WTAP_isoform_X2_[Mus_musculus]_seq1	0.0267549	0.36607	0.519479	10.8866	Wtap
XP_017173217.1_PREDICTED:_S1_RNA-binding_domain-containing_protein_1_isoform_X2_[Mus_musculus]_seq15	0.0366524	-0.189774	1.10268	3.37013	Srbd1
XP_017173581.1_PREDICTED:_sorbin_and_SH3_domain-containing_protein_1_isoform_X25_[Mus_musculus]_seq18	0.237954	0.717386	1.214	4.97104	Sorbs1
XP_017173581.1_PREDICTED:_sorbin_and_SH3_domain-containing_protein_1_isoform_X25_[Mus_musculus]_seq19	0.175808	0.468997	0.89714	3.81027	Sorbs1
XP_017173641.1_PREDICTED:_transient_receptor_potential_cation_channel_subfamily_M_member_6_isoform_X1_[Mus_musculus]_seq39	0.0104921	-0.153373	0.528307	4.86574	Trpm6
XP_017173745.1_PREDICTED:_syntaphilin_isoform_X2_[Mus_musculus]_seq7	0.0346178	0.123292	0.324554	3.36011	Snph
XP_017174199.1_PREDICTED:_X-linked_lymphocyte-regulated_protein_PM1-like_[Mus_musculus]_seq2	0.0117035	-0.0602947	0.611349	6.2457	Gm20794
XP_017174404.1_PREDICTED:_eIF-2-alpha_kinase_GCN2_isoform_X5_[Mus_musculus]_seq1	0.013521	-0.0890431	0.452117	3.50059	Eif2ak4
XP_017174466.1_PREDICTED:_uncharacterized_protein_C1orf167_homolog_isoform_X7_[Mus_musculus]_seq6	0.0360169	0.132932	0.548173	5.32993	Gm13201
XP_017174726.1_PREDICTED:_nuclear_receptor_coactivator_2_isoform_X2_[Mus_musculus]_seq12	0	-0.100517	0.336865	3.12549	Ncoa2
XP_017175007.1_PREDICTED:_rho_guanine_nucleotide_exchange_factor_11_isoform_X7_[Mus_musculus]_seq15	0.0296619	0.00101072	0.546245	3.46525	Arhgef11
XP_017175321.1_PREDICTED:_adhesion_G_protein-coupled_receptor_L2_isoform_X39_[Mus_musculus]_seq19	0.0116042	-0.0304095	0.413408	4.23175	Adgrl2
XP_017175358.1_PREDICTED:_usherin_isoform_X1_[Mus_musculus]_seq30	0.0364631	0.101995	0.615204	3.29502	Ush2a
XP_017175553.1_PREDICTED:_receptor-type_tyrosine-protein_phosphatase_delta_isoform_X23_[Mus_musculus]_seq26	0.0726741	0.922689	0.300416	4.36183	Ptprd
XP_017175604.1_PREDICTED:_protein_unc-13_homolog_B_isoform_X1_[Mus_musculus]_seq12	0.0280543	0.0533549	0.975692	5.5863	Unc13b
XP_017175657.1_PREDICTED:_eukaryotic_translation_initiation_factor_4_gamma_3_isoform_X22_[Mus_musculus]_seq4	0.0646604	0.179064	0.451323	3.08401	Eif4g3
XP_017175657.1_PREDICTED:_eukaryotic_translation_initiation_factor_4_gamma_3_isoform_X22_[Mus_musculus]_seq7	0.07896	0.0674054	0.673021	3.43229	Eif4g3
XP_017175734.1_PREDICTED:_chromodomain-helicase-DNA-binding_protein_5_isoform_X8_[Mus_musculus]_seq8	0.0452156	0.107533	0.657153	5.18844	Chd5
XP_017175734.1_PREDICTED:_chromodomain-helicase-DNA-binding_protein_5_isoform_X8_[Mus_musculus]_seq9	0.0702464	0.522729	0.451719	4.63232	Chd5
XP_017175756.1_PREDICTED:_dynein__axonemal__heavy_chain_7B_isoform_X14_[Mus_musculus]_seq67	0.021633	0.000642982	0.342688	3.17908	Dnah7b
XP_017175767.1_PREDICTED:_forkhead-associated_domain-containing_protein_1_isoform_X11_[Mus_musculus]_seq17	0.164907	0.692961	0.821735	5.02587	Fhad1
XP_017176076.1_PREDICTED:_A-kinase_anchor_protein_9_isoform_X8_[Mus_musculus]_seq76	0.0529457	0.151067	0.369251	3.28706	Akap9
XP_017176460.1_PREDICTED:_cohesin_subunit_SA-3_isoform_X3_[Mus_musculus]_seq14	0.00262538	-0.172517	0.393523	3.13054	Stag3
XP_017176583.1_PREDICTED:_zinc_finger_protein_431_isoform_X2_[Mus_musculus]_seq9	0.00563575	-0.110343	0.407767	5.35832	Zfp932
XP_017176992.1_PREDICTED:_collagen_alpha-1(XXVIII)_chain_isoform_X2_[Mus_musculus]_seq9	0.09515	0.549755	0.433501	3.11706	Col28a1
XP_017177257.1_PREDICTED:_SET_domain-containing_protein_5_isoform_X1_[Mus_musculus]_seq11	0.0316902	0.200336	0.387996	3.92769	Setd5
XP_017177260.1_PREDICTED:_SET_domain-containing_protein_5_isoform_X5_[Mus_musculus]_seq8	0.102895	0.075013	0.954895	3.24649	Setd5
XP_017177454.1_PREDICTED:_cytoplasmic_polyadenylation_element-binding_protein_1_isoform_X7_[Mus_musculus]_seq5	0.0222006	0.096399	0.600514	9.22376	Cpeb1
XP_017177658.1_PREDICTED:_zinc_finger_protein_939_isoform_X4_[Mus_musculus]_seq1	0	-0.09245	0.425238	16.8576	Zfp939
XP_017177777.1_PREDICTED:_mitogen-activated_protein_kinase_kinase_kinase_10_isoform_X2_[Mus_musculus]_seq16	0.038353	0.0489816	0.573731	4.98734	Map3k10
XP_017177778.1_PREDICTED:_mitogen-activated_protein_kinase_kinase_kinase_10_isoform_X3_[Mus_musculus]_seq16	0.011084	-0.112283	0.373554	4.2394	Map3k10

## Sheet: Supplementary Table 5
Supplementary Table 5. Aire-/- specific peptides
Peptide	Mean log10(FC) in NOD	Mean z-score NOD	Mean log10(FC) in Aire-/-	Mean z-score in Aire-/-	Protein
NP_001001885.1_transmembrane_protein_151A_[Mus_musculus]_seq10	0.169212	0.995563	0.488198	3.57606	Tmem151a
NP_001003917.2_autophagy-related_protein_9A_isoform_a_[Mus_musculus]_seq9	0.0904558	0.675934	0.434293	3.79194	Atg9a
NP_001004164.2_N-acetylglucosamine-1-phosphotransferase_subunits_alpha/beta_[Mus_musculus]_seq16	0.0611678	0.413333	0.315182	3.5152	Gnptab
NP_001004366.1_signal_peptide__CUB_and_EGF-like_domain-containing_protein_3_precursor_[Mus_musculus]_seq21	0.0948887	1.03175	0.588501	8.13109	Scube3
NP_001004366.1_signal_peptide__CUB_and_EGF-like_domain-containing_protein_3_precursor_[Mus_musculus]_seq22	0.0791008	2.23187	0.597753	18.4546	Scube3
NP_001012309.1_nuclear_speckle_splicing_regulatory_protein_1_[Mus_musculus]_seq4	0.0442721	0.734079	0.492961	10.694	Nsrp1
NP_001013781.1_GAS2-like_protein_2_[Mus_musculus]_seq20	0.164447	1.1045	0.900261	7.27642	Gas2l2
NP_001019683.1_protein_FAM149B1_isoform_1_[Mus_musculus]_seq10	0.00975619	-0.00567427	0.332366	8.14416	Fam149b
NP_001019773.2_centrosomal_protein_of_170_kDa_protein_B_[Mus_musculus]_seq5	0.193581	0.858794	0.826949	4.28443	Cep170b
NP_001020554.1_uncharacterized_protein_LOC574404_[Mus_musculus]_seq12	0.0471317	0.725492	0.303301	5.89079	Gm14685
NP_001025164.1_zinc_finger_CCCH_domain-containing_protein_18_isoform_a_[Mus_musculus]_seq10	0.0532251	0.24863	0.314727	3.01095	Zc3h18
NP_001028383.2_uncharacterized_protein_CXorf67_homolog_isoform_2_[Mus_musculus]_seq1	0.00609416	-0.24532	0.450056	3.96841	AU022751
NP_001028383.2_uncharacterized_protein_CXorf67_homolog_isoform_2_[Mus_musculus]_seq10	0.0314102	-0.1218	0.810579	4.70117	AU022751
NP_001028383.2_uncharacterized_protein_CXorf67_homolog_isoform_2_[Mus_musculus]_seq11	0	-0.149246	0.507873	10.0383	AU022751
NP_001028383.2_uncharacterized_protein_CXorf67_homolog_isoform_2_[Mus_musculus]_seq3	0.0246649	-0.00732966	0.452929	3.52024	AU022751
NP_001028413.2_uncharacterized_protein_LOC211208_[Mus_musculus]_seq22	0.00312914	-0.152009	0.367133	6.17131	Gm382
NP_001028414.1_ceroid-lipofuscinosis_neuronal_protein_5_homolog_precursor_[Mus_musculus]_seq4	0.0295591	0.34237	0.302069	5.94478	Cln5
NP_001028493.1_transmembrane_protein_231_[Mus_musculus]_seq5	0.503244	2.29943	0.807679	3.89395	Tmem231
NP_001028617.2_GRB2-associated_and_regulator_of_MAPK_protein_[Mus_musculus]_seq16	0.179999	1.31252	0.721218	6.42637	Garem1
NP_001028720.1_dynein_assembly_factor_3__axonemal_[Mus_musculus]_seq11	0.0112686	-0.0950828	0.306547	5.02385	Dnaaf3
NP_001030295.1_N-lysine_methyltransferase_SETD6_[Mus_musculus]_seq4	0	-0.169893	0.582803	24.4209	Setd6
NP_001030295.1_N-lysine_methyltransferase_SETD6_[Mus_musculus]_seq5	0.00932887	0.0684773	0.378069	10.305	Setd6
NP_001031370.1_nuclear_receptor-binding_factor_2_[Mus_musculus]_seq2	0.0456739	2.80832	0.303933	19.5053	Nrbf2
NP_001034239.1_CD44_antigen_isoform_b_precursor_[Mus_musculus]_seq8	0.00161033	0.00468825	0.325489	22.7571	Cd44
NP_001034577.1_ligand-dependent_nuclear_receptor-interacting_factor_1_isoform_1_[Mus_musculus]_seq11	0.0138434	-0.103834	0.352342	4.71336	Lrif1
NP_001034584.1_cilia-_and_flagella-associated_protein_65_[Mus_musculus]_seq11	0.0830106	0.569138	0.457112	4.96788	Cfap65
NP_001034634.2_myosin-2_[Mus_musculus]_seq1	0.0263757	1.49589	0.542211	34.1565	Myh2
NP_001035790.1_uncharacterized_protein_C11orf16_homolog_[Mus_musculus]_seq7	0.00646082	0.016513	0.332881	9.81504	BC051019
NP_001038986.1_serine_protease_38_precursor_[Mus_musculus]_seq5	0.0658223	2.71034	0.409029	17.8302	Prss38
NP_001074533.1_PDZ_domain-containing_protein_2_[Mus_musculus]_seq45	0.0470759	0.0980713	0.366245	3.23358	Pdzd2
NP_001074660.1_echinoderm_microtubule-associated_protein-like_5_[Mus_musculus]_seq41	0.25216	2.52977	0.307054	3.12521	Eml5
NP_001074719.1_myosin-13_[Mus_musculus]_seq25	0.00174407	-0.197495	0.34638	3.99744	Myh13
NP_001074791.1_unconventional_myosin-Vc_[Mus_musculus]_seq30	0.0472009	0.368445	0.303352	3.47076	Myo5c
NP_001074801.1_sodium/hydrogen_exchanger_5_precursor_[Mus_musculus]_seq15	0.028357	1.17462	0.466157	22.1574	Slc9a5
NP_001074806.1_signal-induced_proliferation-associated_1-like_protein_2_[Mus_musculus]_seq39	0.318674	2.85536	0.455595	4.19885	Sipa1l2
NP_001074857.1_RIMS-binding_protein_2_isoform_1_[Mus_musculus]_seq13	0.0493189	1.84631	0.448397	18.8389	Rimbp2
NP_001074861.1_midasin_[Mus_musculus]_seq96	0.0164183	0.0729835	0.360782	5.8138	Mdn1
NP_001074894.1_RNA-binding_protein_24_[Mus_musculus]_seq2	0.147193	1.48981	0.349516	3.90089	Rbm24
NP_001075133.1_fatty_acid_desaturase_2-like_protein_FADS2P1_[Mus_musculus]_seq2	0.0136144	0.0652235	0.374447	8.25863	4833423E24Rik
NP_001077375.1_mineralocorticoid_receptor_[Mus_musculus]_seq18	0.0205737	0.210566	0.320781	6.98093	Nr3c2
NP_001078840.1_striated_muscle-specific_serine/threonine-protein_kinase_isoform_3_[Mus_musculus]_seq11	0.192536	1.41863	0.606324	5.35756	Speg
NP_001078840.1_striated_muscle-specific_serine/threonine-protein_kinase_isoform_3_[Mus_musculus]_seq12	0.107961	0.509693	0.454619	3.41905	Speg
NP_001078840.1_striated_muscle-specific_serine/threonine-protein_kinase_isoform_3_[Mus_musculus]_seq8	0.117497	0.459802	0.490084	3.15758	Speg
NP_001078840.1_striated_muscle-specific_serine/threonine-protein_kinase_isoform_3_[Mus_musculus]_seq9	0.15887	0.498187	0.625885	3.19048	Speg
NP_001079018.1_metalloprotease_TIKI2_precursor_[Mus_musculus]_seq10	0.106618	0.929558	0.418348	4.2805	Trabd2b
NP_001093101.1_SH2_domain-containing_protein_5_[Mus_musculus]_seq1	0.0653254	0.681492	0.483296	6.35721	Sh2d5
NP_001096641.1_unconventional_myosin-XV_isoform_3_[Mus_musculus]_seq74	0.0791397	0.930609	0.361867	5.26318	Myo15
NP_001103227.1_copper-transporting_ATPase_1_isoform_1_[Mus_musculus]_seq11	0.230933	1.15285	0.57946	3.28319	Atp7a
NP_001103376.1_double-stranded_RNA-binding_protein_Staufen_homolog_1_isoform_1_[Mus_musculus]_seq7	0.0245109	0.256103	0.63636	12.5262	Stau1
NP_001103376.1_double-stranded_RNA-binding_protein_Staufen_homolog_1_isoform_1_[Mus_musculus]_seq8	0.0966264	0.814129	0.628308	7.17523	Stau1
NP_001104742.1_double-stranded_RNA-binding_protein_Staufen_homolog_2_isoform_2_[Mus_musculus]_seq7	0.0343544	0.401218	0.72225	14.2198	Stau2
NP_001104786.2_receptor-type_tyrosine-protein_phosphatase_C_isoform_1_precursor_[Mus_musculus]_seq19	0	-0.247801	0.407604	3.91511	Ptprc
NP_001106950.1_ferric-chelate_reductase_1_precursor_[Mus_musculus]_seq8	0.0481344	0.244011	0.313509	3.26401	Frrs1
NP_001107017.1_LIM_domain_and_actin-binding_protein_1_isoform_a_[Mus_musculus]_seq12	0.178089	1.38545	0.357226	3.0951	Lima1
NP_001108137.1_formin-binding_protein_1-like_isoform_1_[Mus_musculus]_seq13	0.0828656	0.936136	0.346807	4.44576	Fnbp1l
NP_001108546.1_cilia-_and_flagella-associated_protein_221_[Mus_musculus]_seq18	0.101564	0.301355	0.580685	3.15178	Cfap221
NP_001123624.1_rho_guanine_nucleotide_exchange_factor_1_isoform_c_[Mus_musculus]_seq9	0.292117	1.93891	0.542427	3.83851	Arhgef1
NP_001128205.1_uncharacterized_protein_C1orf94_homolog_[Mus_musculus]_seq8	0.1497	2.33942	0.351782	5.87076	CK137956
NP_001128205.1_uncharacterized_protein_C1orf94_homolog_[Mus_musculus]_seq9	0.0430933	0.752454	0.372546	7.77511	CK137956
NP_001138907.1_leucine-rich_repeat-containing_protein_74B_isoform_2_[Mus_musculus]_seq7	0.0326016	0.290743	0.450723	6.07113	Lrrc74b
NP_001139430.1_rootletin_isoform_2_[Mus_musculus]_seq7	0.0337972	-0.162552	0.594098	3.39073	Crocc
NP_001153063.1_casein_kinase_I_isoform_gamma-2_isoform_2_[Mus_musculus]_seq1	0.0316639	0.112654	0.301987	3.02373	Csnk1g2
NP_001153414.1_pleckstrin_homology_domain-containing_family_G_member_1_[Mus_musculus]_seq3	0.176295	1.70833	0.308187	3.20129	Plekhg1
NP_001156570.1_trichohyalin_[Mus_musculus]_seq25	0.0596374	0.316298	0.789137	6.85996	Tchh
NP_001156598.1_conserved_oligomeric_Golgi_complex_subunit_5_[Mus_musculus]_seq10	0.094433	1.13291	0.370663	5.22859	Cog5
NP_001156756.1_zinc_finger_and_BTB_domain-containing_protein_5_[Mus_musculus]_seq4	0.0175125	-0.0931838	0.413845	3.1033	Zbtb5
NP_001156756.1_zinc_finger_and_BTB_domain-containing_protein_5_[Mus_musculus]_seq5	0.00499641	-0.214007	0.401596	3.12538	Zbtb5
NP_001156850.1_protein_TALPID3_isoform_1_[Mus_musculus]_seq16	0.0844692	0.499955	0.439062	3.65968	2700049A03Rik
NP_001157014.1_plectin_isoform_1c2alpha3alpha_[Mus_musculus]_seq13	0	-0.157189	0.37324	47.7109	Plec
NP_001157031.1_leucine-rich_repeat_and_IQ_domain-containing_protein_1_isoform_1_[Mus_musculus]_seq6	0.0893449	0.657234	0.3962	4.23054	Lrriq1
NP_001157082.1_NHS-like_protein_2_[Mus_musculus]_seq5	0.162963	1.39747	0.320769	3.03674	Nhsl2
NP_001157265.1_uncharacterized_protein_KIAA1211_[Mus_musculus]_seq27	0.110986	1.38933	0.463457	6.72583	C530008M17Rik
NP_001157656.1_lipolysis-stimulated_lipoprotein_receptor_isoform_2_precursor_[Mus_musculus]_seq11	0.153525	1.83059	0.393442	5.07634	Lsr
NP_001157657.1_lipolysis-stimulated_lipoprotein_receptor_isoform_3_precursor_[Mus_musculus]_seq9	0.170256	1.89295	0.402082	4.69498	Lsr
NP_001158053.1_uncharacterized_protein_LOC234413_[Mus_musculus]_seq9	0.163177	0.880215	0.525852	3.59852	Zfp961
NP_001158055.1_putative_tyrosine-protein_phosphatase_auxilin_isoform_a_[Mus_musculus]_seq18	0.0460386	0.292955	0.383728	4.48423	Dnajc6
NP_001158135.1_protein_SOGA1_[Mus_musculus]_seq37	0.0822119	0.53408	0.660613	6.11111	Soga1
NP_001159391.1_membrane-anchored_junction_protein_[Mus_musculus]_seq3	0.0825932	2.16328	0.493366	14.2332	Majin
NP_001159391.1_membrane-anchored_junction_protein_[Mus_musculus]_seq4	0.106563	0.544932	0.436869	3.46295	Majin
NP_001159880.1_ankycorbin_[Mus_musculus]_seq19	0.207293	2.01612	0.407396	4.27254	Rai14
NP_001159905.1_uncharacterized_protein_CXorf67_homolog_isoform_1_[Mus_musculus]_seq5	0.0614659	1.42911	0.303128	8.37558	AU022751
NP_001161218.1_dynein_heavy_chain_17__axonemal_[Mus_musculus]_seq54	0.123307	1.89209	0.457565	7.49193	Dnah17
NP_001161690.1_lysine-rich_nucleolar_protein_1_isoform_2_[Mus_musculus]_seq4	0.0579835	0.55224	0.508387	7.13078	Knop1
NP_001162029.1_uncharacterized_protein_KIAA1107_isoform_2_[Mus_musculus]_seq3	0.355405	1.91778	0.585588	3.30182	A830010M20Rik
NP_001162143.1_G2_and_S_phase-expressed_protein_1_[Mus_musculus]_seq7	0.153676	2.08298	0.323234	4.62978	Gtse1
NP_001164112.1_RUN_and_FYVE_domain-containing_protein_4_isoform_1_[Mus_musculus]_seq8	0.0107755	-0.0600711	0.355808	6.47092	Rufy4
NP_001164618.1_transcriptional_coactivator_YAP1_isoform_1_[Mus_musculus]_seq6	0.049749	0.26393	0.719612	7.41828	Yap1
NP_001165151.1_myelin_transcription_factor_1_isoform_4_[Mus_musculus]_seq16	0.0511819	1.34017	0.347252	10.174	Myt1
NP_001171007.1_PR_domain-containing_protein_11_[Mus_musculus]_seq5	0.00325652	-0.172515	0.46099	7.36509	Prdm11
NP_001171139.1_spectrin_alpha_chain__non-erythrocytic_1_isoform_3_[Mus_musculus]_seq46	0	-0.138513	0.546102	22.0693	Sptan1
NP_001182200.1_testis-expressed_protein_13C_[Mus_musculus]_seq13	0.0677343	0.827218	0.357653	5.37366	Tex13c1
NP_001185898.1_intersectin-2_isoform_3_[Mus_musculus]_seq6	0.0291718	0.0717603	0.342069	3.38296	Itsn2
NP_001186065.1_microtubule-actin_cross-linking_factor_1_isoform_1_[Mus_musculus]_seq81	0.0138747	-0.0700076	0.419635	4.41207	Macf1
NP_001186362.1_DNA_(cytosine-5)-methyltransferase_1_isoform_4_[Mus_musculus]_seq30	0.0587793	0.397165	0.304997	3.53154	Dnmt1
NP_001191973.1_protein_Jumonji_[Mus_musculus]_seq24	0	-0.161493	0.476981	53.9055	Jarid2
NP_001192170.1_histone_acetyltransferase_KAT6B_[Mus_musculus]_seq38	0.0401406	0.0828491	0.572616	5.18356	Kat6b
NP_001192203.1_Crx_opposite_strand_transcript_1_isoform_c_[Mus_musculus]_seq1	0.0399962	0.202418	0.357144	3.58554	Crxos
NP_001193590.1_transmembrane_protein_200C_[Mus_musculus]_seq13	0.188304	1.58939	1.14705	10.945	Tmem200c
NP_001239152.1_next_to_BRCA1_gene_1_protein_isoform_3_[Mus_musculus]_seq21	0.0458477	1.56817	0.357887	13.9268	Nbr1
NP_001239389.1_cytoplasmic_FMR1-interacting_protein_2_[Mus_musculus]_seq5	0.0271218	1.41597	0.319334	18.6229	Cyfip2
NP_001240643.1_mitochondrial_peptide_methionine_sulfoxide_reductase_isoform_2_[Mus_musculus]_seq4	0.0451314	0.311763	0.688928	8.14808	Msra
NP_001243037.2_E3_ubiquitin-protein_ligase_MIB2_isoform_2_[Mus_musculus]_seq6	0.102745	0.434418	0.538829	3.83939	Mib2
NP_001257358.1_hydroxy-delta-5-steroid_dehydrogenase__3_beta-_and_steroid_delta-isomerase-like_[Mus_musculus]_seq2	0.00322559	-0.132615	0.431194	3.44011	Gm10681
NP_001257828.1_RNA_and_export_factor-binding_protein_2-like_[Mus_musculus]_seq5	0.0431341	0.126121	0.351791	3.03983	Gm6763
NP_001258402.1_signal_peptide__CUB_and_EGF-like_domain-containing_protein_1_isoform_c_precursor_[Mus_musculus]_seq19	0.0409751	0.859075	0.390614	8.9784	Scube1
NP_001258402.1_signal_peptide__CUB_and_EGF-like_domain-containing_protein_1_isoform_c_precursor_[Mus_musculus]_seq20	0.034574	0.998004	0.452327	15.3997	Scube1
NP_001258516.1_epidermal_growth_factor_receptor_kinase_substrate_8_isoform_2_[Mus_musculus]_seq2	0.0308247	0.393739	0.401717	7.11175	Eps8
NP_001268774.1_annexin_A8_isoform_2_[Mus_musculus]_seq4	0.0375781	0.205583	0.600212	5.59437	Anxa8
NP_001268943.1_5_6-dihydroxyindole-2-carboxylic_acid_oxidase_precursor_[Mus_musculus]_seq2	0.134348	1.48908	1.37607	16.923	Tyrp1
NP_001268971.1_endophilin-B1_isoform_3_[Mus_musculus]_seq7	0.0224843	0.0902958	0.347303	5.33774	Sh3glb1
NP_001271298.1_cyclic_AMP-dependent_transcription_factor_ATF-2_isoform_2_[Mus_musculus]_seq1	0.00484688	-0.169106	0.319242	4.36471	Atf2
NP_001271357.1_smoothelin_isoform_b_[Mus_musculus]_seq14	0.031297	0.600049	0.43482	11.2612	Smtn
NP_001271453.1_chitotriosidase-1_isoform_2_precursor_[Mus_musculus]_seq9	0.113734	1.08499	0.543944	6.15884	Chit1
NP_001272448.1_oxysterols_receptor_LXR-beta_isoform_b_[Mus_musculus]_seq3	0	-0.181758	0.374272	11.9957	Nr1h2
NP_001272927.1_protein_regulator_of_cytokinesis_1_isoform_3_[Mus_musculus]_seq1	0.0351269	0.361585	0.55639	7.89244	Prc1
NP_001275593.1_NKG2-A/NKG2-B_type_II_integral_membrane_protein_isoform_3_[Mus_musculus]_seq1	0.059984	0.0736987	0.729836	3.70966	Klrc1
NP_001276584.1_FH1/FH2_domain-containing_protein_3_isoform_3_[Mus_musculus]_seq1	0.0169865	0.401047	0.331968	12.3175	Fhod3
NP_001276584.1_FH1/FH2_domain-containing_protein_3_isoform_3_[Mus_musculus]_seq12	0.241235	2.58156	0.99847	12.0256	Fhod3
NP_001276691.1_retinoic_acid_receptor_beta_isoform_beta4_[Mus_musculus]_seq3	0.0238487	0.155906	0.307541	4.6141	Rarb
NP_001277203.1_angiomotin_isoform_2_[Mus_musculus]_seq12	0.323734	1.19104	0.739483	3.19048	Amot
NP_001277398.1_sodium/potassium-transporting_ATPase_subunit_alpha-3_[Mus_musculus]_seq16	0.0396761	0.483425	0.404399	7.50297	Atp1a3
NP_001277556.1_potassium-transporting_ATPase_alpha_chain_1_isoform_1_[Mus_musculus]_seq16	0.0192068	0.140753	0.301175	4.88063	Atp4a
NP_001277676.1_T-box_transcription_factor_TBX22_isoform_3_[Mus_musculus]_seq5	0.119896	1.28201	0.52682	6.38174	Tbx22
NP_001278157.1_slit_homolog_2_protein_isoform_b_precursor_[Mus_musculus]_seq20	0.00321727	-0.125034	0.329271	4.54219	Slit2
NP_001280552.1_high_mobility_group_protein_B3_[Mus_musculus]_seq4	0.0472722	0.438557	0.68352	10.308	Hmgb3
NP_001280701.1_palladin_isoform_1_[Mus_musculus]_seq3	0.0228691	0.0825217	0.423668	6.6086	Palld
NP_001291650.1_ectonucleoside_triphosphate_diphosphohydrolase_1_isoform_1_[Mus_musculus]_seq7	0.0751431	1.82646	0.99812	26.4448	Entpd1
NP_001292202.1_mRNA-capping_enzyme_isoform_2_[Mus_musculus]_seq6	0.0999793	1.97501	0.318387	6.91717	Rngtt
NP_001293057.1_SH2B_adapter_protein_3_isoform_2_[Mus_musculus]_seq12	0.244762	2.24871	0.928773	9.19208	Sh2b3
NP_001297458.1_zinc_finger_B-box_domain-containing_protein_1_isoform_2_[Mus_musculus]_seq4	0.00916516	-0.125816	0.611436	6.79671	Zbbx
NP_001297458.1_zinc_finger_B-box_domain-containing_protein_1_isoform_2_[Mus_musculus]_seq5	0.041805	1.3702	0.437041	16.226	Zbbx
NP_001297595.1_zinc_finger_MIZ_domain-containing_protein_1_isoform_2_[Mus_musculus]_seq8	0.403101	1.66093	1.10454	4.82155	Zmiz1
NP_001297607.1_latent-transforming_growth_factor_beta-binding_protein_4_isoform_3_precursor_[Mus_musculus]_seq23	0.0529539	0.789412	0.360959	6.69543	Ltbp4
NP_001300693.1_protein_Shroom4_isoform_2_[Mus_musculus]_seq7	0.532247	2.73731	0.827811	4.34319	Shroom4
NP_001300693.1_protein_Shroom4_isoform_2_[Mus_musculus]_seq8	0.616443	2.89668	1.06738	5.12833	Shroom4
NP_001300845.1_serine/threonine-protein_kinase_PLK3_isoform_2_[Mus_musculus]_seq8	0.0156389	1.52295	0.362903	37.393	Plk3
NP_031418.1_actin__aortic_smooth_muscle_[Mus_musculus]_seq1	0.160454	2.77923	0.516965	9.48105	Acta2
NP_031450.2_aggrecan_core_protein_precursor_[Mus_musculus]_seq13	0.18183	1.56729	0.505528	4.78175	Acan
NP_031525.2_serine-protein_kinase_ATM_[Mus_musculus]_seq5	0.0553785	0.80462	0.349966	5.80106	Atm
NP_031760.2_collagen_alpha-3(IV)_chain_precursor_[Mus_musculus]_seq21	0.0592324	1.64576	0.345282	10.9941	Col4a3
NP_031792.1_protocadherin_alpha-4_precursor_[Mus_musculus]_seq19	0.0237547	-0.0320387	0.40554	6.0913	Pcdha4
NP_031794.3_C-reactive_protein_precursor_[Mus_musculus]_seq5	0.129452	2.79013	0.554872	12.7988	Crp
NP_031864.2_dolichyl-diphosphooligosaccharide--protein_glycosyltransferase_48_kDa_subunit_precursor_[Mus_musculus]_seq3	0.100951	0.488512	0.644634	4.14889	Ddost
NP_032024.2_ferrochelatase__mitochondrial_[Mus_musculus]_seq8	0.0389515	0.83183	0.301342	7.58862	Fech
NP_032331.2_basement_membrane-specific_heparan_sulfate_proteoglycan_core_protein_precursor_[Mus_musculus]_seq36	0.0469718	0.725799	0.326217	6.26299	Hspg2
NP_032385.1_interleukin-17_receptor_A_precursor_[Mus_musculus]_seq15	0.0597503	2.09444	0.306982	11.3339	Il17ra
NP_032507.2_laminin_subunit_alpha-2_precursor_[Mus_musculus]_seq8	0.148895	1.25509	0.472747	4.66441	Lama2
NP_032509.2_laminin_subunit_beta-2_precursor_[Mus_musculus]_seq23	0.0607811	0.226753	0.888757	6.90659	Lamb2
NP_032509.2_laminin_subunit_beta-2_precursor_[Mus_musculus]_seq24	0.037967	1.17541	0.567069	20.4234	Lamb2
NP_032550.2_lumican_precursor_[Mus_musculus]_seq6	0.0247666	0.00984451	0.39356	3.50803	Lum
NP_032563.2_alpha-methylacyl-CoA_racemase_[Mus_musculus]_seq2	0.020605	0.129821	0.40093	7.12611	Amacr
NP_032571.2_melanoma_antigen_family_B__3_[Mus_musculus]_seq5	0.0798292	0.839355	0.305795	4.02218	Mageb3
NP_032579.2_achaete-scute_homolog_1_[Mus_musculus]_seq5	0.0341963	0.54599	0.459806	9.39813	Ascl1
NP_032652.3_C-type_mannose_receptor_2_precursor_[Mus_musculus]_seq22	0.111993	1.15488	0.322703	3.87826	Mrc2
NP_032735.3_N-myc_proto-oncogene_protein_[Mus_musculus]_seq5	0.0404821	2.1269	0.376526	21.1462	Mycn
NP_032740.3_neurogenic_locus_notch_homolog_protein_1_precursor_[Mus_musculus]_seq58	0.0567237	1.38283	0.325808	8.93111	Notch1
NP_032829.1_high_affinity_cAMP-specific_and_IBMX-insensitive_3'_5'-cyclic_phosphodiesterase_8A_[Mus_musculus]_seq1	0.0448281	0.198408	0.388602	3.8504	Pde8a
NP_032855.2_progesterone_receptor_[Mus_musculus]_seq7	0.0288848	0.0960406	0.304396	4.18891	Pgr
NP_033114.3_DNA-directed_RNA_polymerase_I_subunit_RPA1_[Mus_musculus]_seq38	0.0867984	0.348165	0.535672	3.31774	Polr1a
NP_033173.2_protein_transport_protein_Sec23A_[Mus_musculus]_seq8	0.101401	2.42579	0.470723	11.7347	Sec23a
NP_033211.2_SCL-interrupting_locus_protein_homolog_isoform_1_[Mus_musculus]_seq19	0.0396899	-0.0795872	0.483764	3.25547	Stil
NP_033211.2_SCL-interrupting_locus_protein_homolog_isoform_1_[Mus_musculus]_seq26	0.120526	0.571281	0.704442	5.30037	Stil
NP_033235.3_sodium-dependent_noradrenaline_transporter_[Mus_musculus]_seq5	0.0150747	-0.0681124	0.440935	4.89853	Slc6a2
NP_033310.2_signal_transducer_and_transcription_activator_6_[Mus_musculus]_seq11	0.0187981	0.0392224	0.310453	4.82353	Stat6
NP_033328.3_switch-associated_protein_70_[Mus_musculus]_seq11	0.0266885	-0.0217841	0.608757	4.54934	Swap70
NP_033331.2_synaptophysin_[Mus_musculus]_seq6	0.122157	1.46045	1.10601	14.3114	Syp
NP_033497.1_uridine_5'-monophosphate_synthase_[Mus_musculus]_seq6	0.0410092	0.664322	0.52368	10.0853	Umps
NP_033734.3_acetylcholine_receptor_subunit_gamma_precursor_[Mus_musculus]_seq1	0.0105686	0.0320459	0.406989	8.17743	Chrng
NP_033780.2_A-kinase_anchor_protein_3_[Mus_musculus]_seq18	0.0348753	0.0605725	0.403146	3.34945	Akap3
NP_033806.2_aldehyde_oxidase_1_[Mus_musculus]_seq15	0.0857659	0.210595	1.13736	5.67431	Aox1
NP_033921.3_abnormal_spindle-like_microcephaly-associated_protein_homolog_[Mus_musculus]_seq60	0.0642034	0.463163	0.370068	3.91455	Aspm
NP_033978.1_ectonucleoside_triphosphate_diphosphohydrolase_1_isoform_2_[Mus_musculus]_seq6	0.0298735	0.525224	0.906727	20.1091	Entpd1
NP_034091.1_protocadherin_alpha-10_precursor_[Mus_musculus]_seq5	0.0882162	1.38844	0.572299	10.3216	Pcdha10
NP_034154.2_L-dopachrome_tautomerase_precursor_[Mus_musculus]_seq4	0	-0.1278	0.316289	3.32772	Dct
NP_034253.3_eukaryotic_translation_initiation_factor_3_subunit_A_[Mus_musculus]_seq29	0.237832	1.94604	0.451109	4.01123	Eif3a
NP_034397.1_ganglioside-induced_differentiation-associated_protein_1_[Mus_musculus]_seq2	0.0231127	0.0975779	0.429363	6.08626	Gdap1
NP_034501.2_granzyme_C_preproprotein_[Mus_musculus]_seq3	0.080077	0.708506	0.304782	3.28627	Gzmc
NP_034532.3_heart-_and_neural_crest_derivatives-expressed_protein_2_[Mus_musculus]_seq2	0.0755493	2.73415	0.403423	15.1769	Hand2
NP_034623.1_intercellular_adhesion_molecule_1_precursor_[Mus_musculus]_seq10	0.0408395	0.191263	0.721819	6.92947	Icam1
NP_034627.3_isocitrate_dehydrogenase_[NADP]_cytoplasmic_[Mus_musculus]_seq4	0.0132133	0.462474	0.340493	15.9785	Idh1
NP_034785.1_importin_subunit_alpha-1_[Mus_musculus]_seq8	0.185313	2.48079	0.623046	8.85477	Kpna2
NP_034889.1_melanoma_antigen__family_B__1_[Mus_musculus]_seq7	0.102719	0.721488	0.363999	3.09269	Mageb1
NP_034920.2_maternal_embryonic_leucine_zipper_kinase_[Mus_musculus]_seq9	0.109988	0.541534	0.859271	7.11875	Melk
NP_035001.2_baculoviral_IAP_repeat-containing_protein_1f_[Mus_musculus]_seq17	0.0551637	0.501411	0.314398	3.44988	Naip6
NP_035019.1_nebulin_[Mus_musculus]_seq105	0.0469898	0.607883	0.350122	6.23302	Neb
NP_035087.3_N-glycosylase/DNA_lyase_[Mus_musculus]_seq6	0.0683365	1.5319	0.566038	13.8205	Ogg1
NP_035183.2_protein_RRP5_homolog_[Mus_musculus]_seq24	0.0631148	0.303882	0.329434	3.00685	Pdcd11
NP_035247.2_plectin_isoform_1c_[Mus_musculus]_seq60	0.0351435	0.0627226	0.424765	3.77716	Plec
NP_035291.4_mitogen-activated_protein_kinase_11_[Mus_musculus]_seq8	0.139546	0.642235	1.142	7.46944	Mapk11
NP_035343.2_receptor-type_tyrosine-protein_phosphatase_F_precursor_[Mus_musculus]_seq18	0.18424	1.55565	0.418982	3.97322	Ptprf
NP_035413.1_oxygen-regulated_protein_1_isoform_1_[Mus_musculus]_seq45	0.0170042	0.161343	0.343863	6.9692	Rp1
NP_035482.1_semaphorin-7A_precursor_[Mus_musculus]_seq4	0.10294	0.80887	0.494362	4.80863	Sema7a
NP_035489.2_pulmonary_surfactant-associated_protein_C_precursor_[Mus_musculus]_seq1	0.0926733	0.336502	0.986843	5.88401	Sftpc
NP_035617.1_signal_transducer_and_activator_of_transcription_4_[Mus_musculus]_seq17	0.0717579	1.13668	0.324603	6.1687	Stat4
NP_035647.2_synaptonemal_complex_protein_3_[Mus_musculus]_seq5	0.0458925	0.33925	0.347266	3.75522	Sycp3
NP_035797.1_ubiquitin-like_modifier-activating_enzyme_1_Y_[Mus_musculus]_seq2	0.0122984	0.466685	0.346176	17.3514	Uba1y
NP_035844.2_tyrosine-protein_kinase_BAZ1B_[Mus_musculus]_seq23	0.107979	2.22694	0.341614	7.43641	Baz1b
NP_035871.2_zonadhesin_precursor_[Mus_musculus]_seq117	0.0477663	0.320487	0.454891	5.62968	Zan
NP_035966.2_laminin_subunit_gamma-3_precursor_[Mus_musculus]_seq18	0.274833	1.81882	1.51095	11.001	Lamc3
NP_035973.1_extended_synaptotagmin-1_[Mus_musculus]_seq12	0	-0.151403	0.320458	18.2352	Esyt1
NP_036009.1_protein_Red_[Mus_musculus]_seq1	0.253959	1.92854	0.401552	3.29463	Ik
NP_036064.3_steroid_hormone_receptor_ERR2_isoform_1_[Mus_musculus]_seq8	0	-0.126967	0.472609	45.8428	Esrrb
NP_036066.2_alpha-ketoglutarate-dependent_dioxygenase_FTO_[Mus_musculus]_seq9	0.0223898	0.337942	0.38189	9.67956	Fto
NP_038504.1_androgen_receptor_[Mus_musculus]_seq17	0.0660647	0.102558	0.705294	3.19829	Ar
NP_038513.1_complement_component_C9_precursor_[Mus_musculus]_seq5	0.0677211	1.46766	0.37691	8.84292	C9
NP_038541.1_erythrocyte_membrane_protein_band_4.2_[Mus_musculus]_seq11	0.0208705	0.139139	0.864883	18.2663	Epb42
NP_038541.1_erythrocyte_membrane_protein_band_4.2_[Mus_musculus]_seq8	0.0280407	0.473247	0.385726	8.55276	Epb42
NP_038703.3_spectrin_beta_chain__erythrocytic_[Mus_musculus]_seq10	0.265396	1.26634	0.666737	3.69777	Sptb
NP_038707.2_seminal_vesicle_secretory_protein_6_precursor_[Mus_musculus]_seq2	0.0387876	-0.0493999	0.676187	4.19362	Svs6
NP_038718.2_angiopoietin-1_receptor_isoform_1_precursor_[Mus_musculus]_seq15	0.00647379	-0.118951	0.465635	3.23318	Tek
NP_038729.1_UDP-glucuronosyltransferase_1-2_precursor_[Mus_musculus]_seq11	0.0150876	-0.0680928	0.497858	6.24292	Ugt1a2
NP_038958.2_alpha-aminoadipic_semialdehyde_synthase__mitochondrial_[Mus_musculus]_seq11	0.257124	2.78289	0.571035	6.71448	Aass
NP_058578.3_U4/U6.U5_tri-snRNP-associated_protein_1_[Mus_musculus]_seq8	0.247832	1.59469	1.05887	7.99469	Sart1
NP_059086.3_semenogelin_I_precursor_[Mus_musculus]_seq6	0.168814	2.74156	0.945124	16.2939	Svs2
NP_059086.3_semenogelin_I_precursor_[Mus_musculus]_seq8	0.604678	2.39878	1.82099	7.70277	Svs2
NP_061267.1_plexin-C1_precursor_[Mus_musculus]_seq35	0.078593	2.63224	0.310022	10.9741	Plxnc1
NP_062311.1_condensin_complex_subunit_3_[Mus_musculus]_seq21	0.0391822	1.11842	0.355325	11.103	Ncapg
NP_062332.2_nephrin_precursor_[Mus_musculus]_seq5	0.125744	1.0311	0.527503	5.12473	Nphs1
NP_062351.2_polyglutamine-binding_protein_1_isoform_1_[Mus_musculus]_seq5	0.0266315	0.147198	0.632211	7.13157	Pqbp1
NP_062369.1_AMME_syndrome_candidate_gene_1_protein_homolog_[Mus_musculus]_seq6	0.00629926	0.0257286	0.392685	8.44646	Ammecr1
NP_062379.3_growth/differentiation_factor_2_preproprotein_[Mus_musculus]_seq5	0.073641	1.28543	0.397958	8.00708	Gdf2
NP_062420.2_RNA-binding_protein_38_[Mus_musculus]_seq2	0.191689	2.27974	0.500864	6.35006	Rbm38
NP_062516.2_DNA_repair_protein_REV1_[Mus_musculus]_seq22	0.088064	1.04654	0.6631	10.3998	Rev1
NP_062714.1_forkhead_box_protein_O3_[Mus_musculus]_seq16	0	-0.106522	0.306565	18.9145	Foxo3
NP_062738.2_angiomotin-like_protein_2_[Mus_musculus]_seq9	0.206949	1.78757	0.40909	3.68182	Amotl2
NP_062759.2_actin-related_protein_10_[Mus_musculus]_seq6	0.0170769	0.388655	0.533185	15.7674	Actr10
NP_062804.1_protein_arginine_N-methyltransferase_1_isoform_1_[Mus_musculus]_seq8	0.00917625	-0.0354662	0.512095	8.77021	Prmt1
NP_063922.2_RNA-binding_protein_14_[Mus_musculus]_seq15	0.0674556	0.916413	0.397128	6.25746	Rbm14
NP_064350.2_malonyl-CoA_decarboxylase__mitochondrial_[Mus_musculus]_seq7	0.117824	2.5314	0.44731	10.151	Mlycd
NP_064436.2_signal_peptide__CUB_and_EGF-like_domain-containing_protein_2_precursor_[Mus_musculus]_seq21	0.0182483	2.26934	0.305441	40.0498	Scube2
NP_067338.2_seminal_vesicle_secretion_3_alpha_isoform_1_precursor_[Mus_musculus]_seq2	0.123291	1.74271	0.746989	11.7406	Svs3a
NP_067338.2_seminal_vesicle_secretion_3_alpha_isoform_1_precursor_[Mus_musculus]_seq4	0.402089	1.66865	1.19849	5.4868	Svs3a
NP_068695.1_alpha-actinin-4_[Mus_musculus]_seq8	0.0286586	1.11157	0.438973	20.1671	Actn4
NP_071299.3_interphotoreceptor_matrix_proteoglycan_1_precursor_[Mus_musculus]_seq17	0.176151	1.36639	0.622045	5.71605	Impg1
NP_071313.1_synaptic_vesicle_glycoprotein_2A_[Mus_musculus]_seq3	0.0502884	0.614318	0.381272	5.92952	Sv2a
NP_071858.3_transient_receptor_potential_cation_channel_subfamily_V_member_6_[Mus_musculus]_seq17	0.103989	0.557614	0.497411	3.73938	Trpv6
NP_073725.2_sushi__von_Willebrand_factor_type_A__EGF_and_pentraxin_domain-containing_protein_1_precursor_[Mus_musculus]_seq54	0.252323	1.73248	0.454073	3.38163	Svep1
NP_075633.2_non-POU_domain-containing_octamer-binding_protein_[Mus_musculus]_seq2	0.0814217	2.2821	0.519223	15.2503	Nono
NP_075698.1_lymphokine-activated_killer_T-cell-originated_protein_kinase_[Mus_musculus]_seq6	0.0953864	0.731099	0.435016	3.81882	Pbk
NP_075794.3_ubiquitin-associated_protein_1_isoform_1_[Mus_musculus]_seq10	0.0680723	1.30462	0.313602	6.92368	Ubap1
NP_075886.1_magnesium-dependent_phosphatase_1_[Mus_musculus]_seq3	0.117234	2.48698	0.387708	8.80116	Mdp1
NP_075997.1_phosducin-like_protein_2_isoform_1_[Mus_musculus]_seq2	0.0703069	0.572251	0.34702	3.68953	Pdcl2
NP_076087.2_AT-rich_interactive_domain-containing_protein_5B_[Mus_musculus]_seq3	0.0297713	0.107465	0.470749	6.56172	Arid5b
NP_076115.3_inhibitor_of_growth_protein_3_isoform_1_[Mus_musculus]_seq1	0.00797745	0.115806	0.362769	10.6375	Ing3
NP_077158.1_TBC1_domain_family_member_20_[Mus_musculus]_seq5	0.0377415	0.83631	0.708307	18.2061	Tbc1d20
NP_079658.2_macoilin_[Mus_musculus]_seq5	0.0561274	1.20077	0.521914	12.7601	Tmem57
NP_079870.1_zinc_finger_matrin-type_protein_2_[Mus_musculus]_seq5	0.102819	1.48906	0.635781	9.68681	Zmat2
NP_079875.2_protein_CMSS1_[Mus_musculus]_seq3	0.0234004	0.80588	0.352083	13.6601	Cmss1
NP_080006.3_leucine-rich_repeat_serine/threonine-protein_kinase_2_[Mus_musculus]_seq34	0.0219093	1.08727	0.339867	19.434	Lrrk2
NP_080076.1_protein_phosphatase_inhibitor_2_[Mus_musculus]_seq3	0.230826	1.46944	0.529291	3.63864	Ppp1r2
NP_080232.3_uncharacterized_protein_C14orf105_homolog_[Mus_musculus]_seq5	0.112209	2.16779	0.433888	9.49747	1700011H14Rik
NP_080406.1_signal_recognition_particle_receptor_subunit_alpha_[Mus_musculus]_seq11	0.170853	1.61194	0.74073	7.69165	Srpr
NP_080463.3_ankyrin_repeat_and_zinc_finger_domain-containing_protein_1_isoform_1_[Mus_musculus]_seq4	0.0193861	-0.0477691	0.338488	3.49285	Ankzf1
NP_080497.1_liprin-beta-1_isoform_2_[Mus_musculus]_seq21	0.0443021	0.00248203	0.759692	3.96907	Ppfibp1
NP_080497.1_liprin-beta-1_isoform_2_[Mus_musculus]_seq22	0.0306509	0.121109	0.729116	10.1924	Ppfibp1
NP_080498.1_coiled-coil_domain-containing_protein_39_[Mus_musculus]_seq16	0.0979431	1.11808	0.590148	8.10289	Ccdc39
NP_080610.1_gastric_triacylglycerol_lipase_precursor_[Mus_musculus]_seq8	0	-0.197268	0.515318	13.1814	Lipf
NP_080621.1_MANSC_domain-containing_protein_1_precursor_[Mus_musculus]_seq9	0.0247213	0.272251	0.391569	8.30913	Mansc1
NP_080652.2_plexin-D1_precursor_[Mus_musculus]_seq12	0.0740628	1.50584	0.753919	17.1982	Plxnd1
NP_080736.2_serpin_I2_precursor_[Mus_musculus]_seq9	0.0237977	0.221674	0.369232	7.05218	Serpini2
NP_080752.2_U2_snRNP-associated_SURP_motif-containing_protein_isoform_2_[Mus_musculus]_seq1	0.0149541	-0.12983	0.35	3.52042	U2surp
NP_080868.1_uncharacterized_protein_C11orf74_homolog_[Mus_musculus]_seq5	0.0175915	0.266785	0.471639	12.8831	B230118H07Rik
NP_080875.3_cingulin-like_protein_1_[Mus_musculus]_seq4	0.125027	1.21369	0.613468	7.55905	Cgnl1
NP_081024.3_integrator_complex_subunit_1_[Mus_musculus]_seq41	0.0402255	0.591621	0.33316	6.04337	Ints1
NP_081048.1_cdc42_effector_protein_2_[Mus_musculus]_seq5	0.111333	0.629408	1.16788	10.224	Cdc42ep2
NP_081086.2_DNA_mismatch_repair_protein_Mlh1_isoform_1_[Mus_musculus]_seq8	0.371795	2.28822	0.604836	3.88071	Mlh1
NP_081125.2_myotubularin-related_protein_14_[Mus_musculus]_seq12	0.068631	0.511865	0.598436	6.69205	Mtmr14
NP_081125.2_myotubularin-related_protein_14_[Mus_musculus]_seq13	0.0378242	0.0566555	0.354086	3.24182	Mtmr14
NP_081425.2_WD_repeat-containing_protein_20_[Mus_musculus]_seq4	0.00632739	-0.0564823	0.30984	5.87537	Wdr20
NP_081703.1_TATA-binding_protein-associated_factor_2N_[Mus_musculus]_seq1	0.00161033	-0.201846	0.489039	5.54515	Taf15
NP_081773.1_enhancer_of_polycomb_homolog_1_isoform_2_[Mus_musculus]_seq2	0.0575295	0.544564	0.723273	9.609	Epc1
NP_081773.1_enhancer_of_polycomb_homolog_1_isoform_2_[Mus_musculus]_seq3	0.0533128	0.232894	0.454691	3.93473	Epc1
NP_081859.1_spermatogenesis-associated_protein_16_isoform_1_[Mus_musculus]_seq11	0.00483253	-0.0950123	0.680064	7.38712	Spata16
NP_081906.1_coiled-coil_domain-containing_protein_105_[Mus_musculus]_seq5	0.0492541	0.787545	0.343492	6.77361	Ccdc105
NP_081974.3_ERI1_exoribonuclease_2_[Mus_musculus]_seq10	0.0319659	0.290486	0.577825	9.09803	Eri2
NP_082069.1_amelotin_precursor_[Mus_musculus]_seq3	0.343257	1.63894	0.731867	3.78723	Amtn
NP_082069.1_amelotin_precursor_[Mus_musculus]_seq4	0.510682	1.78878	0.918214	3.33551	Amtn
NP_082130.1_transmembrane_protein_248_[Mus_musculus]_seq2	0.0283896	0.150143	0.50648	7.49724	Tmem248
NP_082335.1_zinc_finger_protein_654_isoform_2_[Mus_musculus]_seq8	0.0977266	0.782196	0.341251	3.25894	Zfp654
NP_082350.3_ATP-dependent_RNA_helicase_DDX42_[Mus_musculus]_seq21	0.0189937	0.0782251	0.316793	5.42563	Ddx42
NP_082510.1_RNA-binding_protein_33_[Mus_musculus]_seq20	0.010881	-0.00855842	0.359389	7.28913	Rbm33
NP_083067.1_cap-specific_mRNA_(nucleoside-2'-O-)-methyltransferase_1_[Mus_musculus]_seq2	0.0032043	-0.107251	0.619718	14.2245	Cmtr1
NP_083216.1_clavesin-1_[Mus_musculus]_seq3	0	-0.132933	0.401686	36.558	Clvs1
NP_083313.1_protein_O-mannose_kinase_[Mus_musculus]_seq6	0	-0.235249	0.32862	7.17339	Pomk
NP_083555.1_selenocysteine_insertion_sequence-binding_protein_2_isoform_1_[Mus_musculus]_seq7	0.274024	2.45876	0.330977	3.0289	Secisbp2
NP_083567.1_activating_signal_cointegrator_1_complex_subunit_2_[Mus_musculus]_seq16	0.280045	2.94555	0.968481	10.7322	Ascc2
NP_083613.2_E1A-binding_protein_p400_isoform_1_[Mus_musculus]_seq69	0.191318	0.932921	0.95342	5.42868	Ep400
NP_083745.1_homeobox_protein_goosecoid-2_[Mus_musculus]_seq2	0.0840728	0.406206	0.535963	3.70536	Gsc2
NP_083805.1_solute_carrier_family_35_member_D3_[Mus_musculus]_seq9	0.0225693	0.00820747	0.534675	6.51953	Slc35d3
NP_084302.1_methylcrotonoyl-CoA_carboxylase_beta_chain__mitochondrial_[Mus_musculus]_seq5	0.00623339	0.556183	0.379729	39.4213	Mccc2
NP_084510.2_WD_repeat-containing_protein_76_isoform_a_[Mus_musculus]_seq5	0.0450682	0.374906	0.55254	7.72704	Wdr76
NP_109633.2_zinc_finger_homeobox_protein_4_[Mus_musculus]_seq52	0.0515448	0.239839	0.361577	3.39462	Zfhx4
NP_112462.1_A-kinase_anchor_protein_12_[Mus_musculus]_seq31	0.0625734	0.650733	0.518625	7.18856	Akap12
NP_113551.2_testis-expressed_protein_15_[Mus_musculus]_seq16	0	-0.154605	0.311968	52.4489	Tex15
NP_114075.1_5'-AMP-activated_protein_kinase_subunit_beta-1_[Mus_musculus]_seq4	0.0218706	-0.0141866	0.416671	3.83714	Prkab1
NP_114075.1_5'-AMP-activated_protein_kinase_subunit_beta-1_[Mus_musculus]_seq5	0.0613844	0.933679	0.42597	8.49768	Prkab1
NP_114078.1_taste_receptor_type_1_member_3_precursor_[Mus_musculus]_seq6	0	-0.13679	0.322941	5.43518	Tas1r3
NP_114079.1_taste_receptor_type_1_member_2_precursor_[Mus_musculus]_seq6	0.0349397	0.111383	0.316595	3.05539	Tas1r2
NP_258438.1_uncharacterized_protein_C6orf47_homolog_[Mus_musculus]_seq3	0.0202502	0.306531	0.302573	8.29595	D17H6S53E
NP_291051.1_proline-rich_protein_PRCC_[Mus_musculus]_seq8	0.0101553	0.0542689	0.396046	12.9567	Prcc
NP_291070.1_protocadherin_gamma-A9_precursor_[Mus_musculus]_seq5	0.21007	1.55592	0.41361	3.38843	Pcdhga9
NP_291070.1_protocadherin_gamma-A9_precursor_[Mus_musculus]_seq8	0.0120669	-0.103694	0.351603	3.44142	Pcdhga9
NP_291070.1_protocadherin_gamma-A9_precursor_[Mus_musculus]_seq9	0.00946738	-0.0540564	0.347079	6.86729	Pcdhga9
NP_444328.1_leiomodin-2_[Mus_musculus]_seq1	0.04817	0.521452	0.420479	6.64531	Lmod2
NP_444499.1_DNA_repair_protein_RAD51_homolog_3_isoform_2_[Mus_musculus]_seq1	0.0914958	0.70552	0.446997	4.71449	Rad51c
NP_473394.3_G-protein_coupled_receptor_98_precursor_[Mus_musculus]_seq58	0.0712244	0.638191	0.318829	3.9165	Adgrv1
NP_542374.2_caskin-2_[Mus_musculus]_seq15	0.163839	1.11716	0.418955	3.26134	Caskin2
NP_570614.2_sorting_nexin-18_[Mus_musculus]_seq4	0.0128592	0.00770411	0.362515	5.22244	Snx18
NP_597844.1_protein_phosphatase_1_regulatory_subunit_14C_[Mus_musculus]_seq2	0.0762922	0.368242	0.411074	3.18044	Ppp1r14c
NP_598494.2_CXADR-like_membrane_protein_precursor_[Mus_musculus]_seq4	0.131628	1.144	0.490988	4.99822	Clmp
NP_598739.1_CKLF-like_MARVEL_transmembrane_domain-containing_protein_7_isoform_1_[Mus_musculus]_seq3	0.102332	2.26676	0.316271	7.37144	Cmtm7
NP_598850.1_protein_scribble_homolog_isoform_1_[Mus_musculus]_seq12	0.203345	1.81424	0.473996	4.78844	Scrib
NP_598862.1_26S_proteasome_non-ATPase_regulatory_subunit_2_[Mus_musculus]_seq15	0.00609416	-0.166578	0.511534	3.1576	Psmd2
NP_598909.2_carnosine_synthase_1_[Mus_musculus]_seq10	0.0821375	1.21809	0.363135	6.6163	Carns1
NP_612178.2_adenylate_cyclase_type_3_isoform_1_[Mus_musculus]_seq14	0.07311	1.36033	0.856516	18.9037	Adcy3
NP_613067.1_ES1_protein_homolog__mitochondrial_precursor_[Mus_musculus]_seq4	0.0484771	0.78086	0.42141	8.22403	D10Jhu81e
NP_619602.1_protocadherin_alpha-9_precursor_[Mus_musculus]_seq8	0.0236136	0.159173	0.380782	5.37535	Pcdha9
NP_631877.2_adhesion_G_protein-coupled_receptor_E4_precursor_[Mus_musculus]_seq5	0.00807115	0.547112	0.432145	35.7561	Adgre4
NP_659097.2_epiplakin_[Mus_musculus]_seq16	0.0580503	2.17537	0.41987	16.3104	Eppk1
NP_659099.2_rap_guanine_nucleotide_exchange_factor_3_isoform_2_[Mus_musculus]_seq8	0.0211513	0.363408	0.351043	9.38491	Rapgef3
NP_659149.1_sodium/potassium-transporting_ATPase_subunit_alpha-1_precursor_[Mus_musculus]_seq1	0.0923698	0.695324	1.60523	17.2391	Atp1a1
NP_659149.1_sodium/potassium-transporting_ATPase_subunit_alpha-1_precursor_[Mus_musculus]_seq15	0.0404433	0.036761	0.6143	5.2141	Atp1a1
NP_659149.1_sodium/potassium-transporting_ATPase_subunit_alpha-1_precursor_[Mus_musculus]_seq16	0.0239195	0.502685	0.495509	14.1636	Atp1a1
NP_659149.1_sodium/potassium-transporting_ATPase_subunit_alpha-1_precursor_[Mus_musculus]_seq2	0	-0.158608	0.488047	4.99119	Atp1a1
NP_659156.1_sestrin-2_[Mus_musculus]_seq1	0.0298071	0.17178	0.327401	4.28039	Sesn2
NP_663351.3_lysophosphatidylcholine_acyltransferase_1_[Mus_musculus]_seq11	0.0111703	0.203286	0.343277	11.7645	Lpcat1
NP_663368.3_YTH_domain-containing_family_protein_2_[Mus_musculus]_seq12	0.270544	2.79596	0.690761	7.42364	Ythdf2
NP_663384.2_chromosome_transmission_fidelity_protein_18_homolog_[Mus_musculus]_seq21	0.0198984	0.00777328	0.483147	4.97778	Chtf18
NP_663392.2_aminopeptidase_B_isoform_1_[Mus_musculus]_seq12	0.0306042	0.0439037	0.462669	3.48146	Rnpep
NP_666197.1_amyloid_beta_A4_precursor_protein-binding_family_B_member_3_[Mus_musculus]_seq3	0.0146596	0.501195	0.352559	16.6226	Apbb3
NP_666326.1_tyrosine_aminotransferase_[Mus_musculus]_seq7	0.0319271	0.253536	0.414357	6.10629	Tat
NP_666358.2_retinitis_pigmentosa_1-like_1_protein_[Mus_musculus]_seq10	0.0797928	1.87623	0.901686	23.8828	Rp1l1
NP_666387.1_olfactory_receptor_1402_[Mus_musculus]_seq7	0.0538018	0.922136	0.365986	7.43327	Olfr1402
NP_680088.1_pulmonary_surfactant-associated_protein_B_isoform_1_precursor_[Mus_musculus]_seq8	0.263361	1.30745	1.52781	9.04162	Sftpb
NP_680088.1_pulmonary_surfactant-associated_protein_B_isoform_1_precursor_[Mus_musculus]_seq9	0.0387456	0.335379	0.406568	4.76567	Sftpb
NP_690025.2_OTU_domain-containing_protein_6B_[Mus_musculus]_seq3	0.279459	1.89894	0.748956	5.46971	Otud6b
NP_733485.1_protein_CREG2_precursor_[Mus_musculus]_seq6	0.0193891	0.0318176	0.604389	5.24372	Creg2
NP_742119.1_zinc_finger_CCCH_domain-containing_protein_3_[Mus_musculus]_seq18	0.045928	0.953874	0.335326	8.32809	Zc3h3
NP_766059.1_inter-alpha-trypsin_inhibitor_heavy_chain_H5_precursor_[Mus_musculus]_seq6	0.0106348	0.562308	0.598936	40.3393	Itih5
NP_766066.2_TBC1_domain_family_member_25_isoform_1_[Mus_musculus]_seq9	0.21416	2.21977	0.334204	3.57651	Tbc1d25
NP_766103.2_zinc_finger_B-box_domain-containing_protein_1_isoform_1_[Mus_musculus]_seq5	0.00916516	-0.209277	0.519427	4.4177	Zbbx
NP_766213.1_INO80_complex_subunit_C_[Mus_musculus]_seq1	0.362607	1.8562	1.16055	6.50172	Ino80c
NP_766271.2_pogo_transposable_element_with_ZNF_domain_isoform_1_[Mus_musculus]_seq32	0.0725089	0.612169	0.31672	3.87194	Pogz
NP_766400.1_5-hydroxytryptamine_receptor_2A_[Mus_musculus]_seq2	0.0341747	0.00229659	0.761371	3.00869	Htr2a
NP_766465.1_PRAME_family_member_8_[Mus_musculus]_seq10	0	-0.212373	0.340802	5.81975	Pramef8
NP_766476.2_seminal_vesicle-secreted_protein_I_precursor_[Mus_musculus]_seq8	0.159493	2.83372	0.913165	17.0914	Svs1
NP_766513.2_kelch-like_protein_31_[Mus_musculus]_seq14	0.104742	0.720503	0.601565	5.17058	Klhl31
NP_766609.2_phosphorylase_b_kinase_regulatory_subunit_alpha__skeletal_muscle_isoform_isoform_2_[Mus_musculus]_seq15	0.235733	1.89605	1.89481	17.1653	Phka1
NP_778153.2_cadherin-22_precursor_[Mus_musculus]_seq4	0.0394964	0.37568	0.309287	4.79366	Cdh22
NP_780375.2_putative_DMBT1-like_protein_precursor_[Mus_musculus]_seq3	0.0291496	0.521941	0.365756	8.73932	5430419D17Rik
NP_780469.1_myosin-10_[Mus_musculus]_seq22	0.0575092	0.357999	0.323818	3.25471	Myh10
NP_780544.1_transcription_initiation_factor_IIA_subunit_1_isoform_2_[Mus_musculus]_seq7	0.102951	1.09024	0.636296	8.39385	Gtf2a1
NP_780559.2_cation_channel_sperm-associated_protein_subunit_delta_precursor_[Mus_musculus]_seq13	0.0234215	0.0556421	0.568571	7.84204	Catsperd
NP_780728.3_BTB/POZ_domain-containing_protein_KCTD8_[Mus_musculus]_seq10	0.0561643	0.78848	0.358296	5.6902	Kctd8
NP_783571.2_perilipin-1_[Mus_musculus]_seq1	0.428278	1.41714	1.8967	6.97322	Plin1
NP_783571.2_perilipin-1_[Mus_musculus]_seq2	0.10821	0.314862	1.53088	5.65046	Plin1
NP_783571.2_perilipin-1_[Mus_musculus]_seq3	0.130584	0.225718	1.8483	4.8105	Plin1
NP_789742.2_Hermansky-Pudlak_syndrome_6_protein_homolog_[Mus_musculus]_seq4	0.123283	2.33095	0.78604	15.7455	Hps6
NP_789816.2_exophilin-5_[Mus_musculus]_seq41	0.0286168	0.649036	0.464928	14.5884	Exph5
NP_795961.3_SUMO-interacting_motif-containing_protein_1_[Mus_musculus]_seq8	0.130273	0.761151	0.460324	3.52732	Simc1
NP_796063.3_transforming_acidic_coiled-coil-containing_protein_1_long_isoform_[Mus_musculus]_seq16	0.0886151	1.05436	0.363751	5.1074	Tacc1
NP_796063.3_transforming_acidic_coiled-coil-containing_protein_1_long_isoform_[Mus_musculus]_seq17	0.0973442	0.747662	0.365708	3.32076	Tacc1
NP_796085.3_coiled-coil_domain-containing_protein_66_[Mus_musculus]_seq11	0.326246	2.00508	0.805199	5.44174	Ccdc66
NP_796241.3_DDB1-_and_CUL4-associated_factor_5_[Mus_musculus]_seq6	0.0809122	1.73588	0.327114	7.63159	Dcaf5
NP_796314.2_synaptopodin_isoform_A_[Mus_musculus]_seq15	0.101461	0.898686	0.392709	4.24785	Synpo
NP_796314.2_synaptopodin_isoform_A_[Mus_musculus]_seq16	0.145812	0.92276	0.537832	4.08878	Synpo
NP_796343.2_myosin-8_[Mus_musculus]_seq1	0.00589866	0.0109129	0.455906	11.7553	Myh8
NP_796353.3_rho_GTPase-activating_protein_32_isoform_2_[Mus_musculus]_seq10	0.086993	0.606098	0.346653	3.32932	Arhgap32
NP_796363.2_melanoma_inhibitory_activity_protein_3_precursor_[Mus_musculus]_seq10	0.00825293	-0.352884	0.580974	3.24642	Mia3
NP_808272.2_specifically_androgen-regulated_gene_protein_[Mus_musculus]_seq11	0.0282052	0.245404	0.307233	6.22149	AA986860
NP_808469.1_spermatogenesis-associated_protein_32_[Mus_musculus]_seq6	0.020945	0.11222	0.384568	4.71566	Spata32
NP_808552.2_GC-rich_sequence_DNA-binding_factor_2_[Mus_musculus]_seq9	1.08327	2.89835	1.1482	3.09235	Gcfc2
NP_840061.1_HMG_domain-containing_protein_3_isoform_1_[Mus_musculus]_seq17	0.0180794	0.140137	0.32582	5.70556	Hmgxb3
NP_848492.1_sodium/potassium-transporting_ATPase_subunit_alpha-2_precursor_[Mus_musculus]_seq16	0.0176657	-0.130032	0.578605	6.54668	Atp1a2
NP_848493.1_probable_G-protein_coupled_receptor_153_[Mus_musculus]_seq10	0.124035	1.75472	0.444686	6.82187	Gpr153
NP_849209.1_trifunctional_enzyme_subunit_alpha__mitochondrial_precursor_[Mus_musculus]_seq1	0.20726	2.76692	0.452479	6.20958	Hadha
NP_849229.2_uncharacterized_protein_LOC101197_[Mus_musculus]_seq4	0.0901623	0.306084	0.554594	3.08721	Zfp956
NP_852060.2_peroxidasin_homolog_precursor_[Mus_musculus]_seq30	0.195709	1.81183	0.518003	5.40766	Pxdn
NP_852077.1_zinc_finger_BED_domain-containing_protein_4_[Mus_musculus]_seq7	0.02541	0.0966511	0.314819	3.90214	Zbed4
NP_861538.1_relaxin-3_receptor_2_[Mus_musculus]_seq7	0.0106873	0.0672129	0.333132	6.60701	Rxfp4
NP_862898.1_metabotropic_glutamate_receptor_3_precursor_[Mus_musculus]_seq5	0.0491781	0.417212	0.307244	3.60359	Grm3
NP_898914.3_tonsoku-like_protein_[Mus_musculus]_seq2	0.138392	2.57647	0.424462	8.29267	Tonsl
NP_898996.2_ankyrin_repeat_domain-containing_protein_SOWAHA_precursor_[Mus_musculus]_seq7	0.00632417	-0.137504	0.34603	4.55842	Sowaha
NP_899044.3_protocadherin_Fat_4_precursor_[Mus_musculus]_seq100	0.0166174	2.72879	0.368322	63.1153	Fat4
NP_919326.1_protein_FAM160B2_[Mus_musculus]_seq4	0.023342	0.15182	0.300796	3.28466	Fam160b2
NP_940807.1_creatine_kinase_S-type__mitochondrial_precursor_[Mus_musculus]_seq6	0.111999	2.11998	0.45999	9.24472	Ckmt2
NP_941052.1_solute_carrier_family_22_member_20_[Mus_musculus]_seq2	0.221859	1.93811	1.26387	12.4196	Slc22a20
NP_941052.1_solute_carrier_family_22_member_20_[Mus_musculus]_seq3	0.0733171	2.40571	0.721141	25.7378	Slc22a20
NP_942004.1_collagen_alpha-1(XXV)_chain_isoform_2_[Mus_musculus]_seq7	0.0749355	0.743076	0.410501	5.10811	Col25a1
NP_955008.2_zinc_finger_protein_341_[Mus_musculus]_seq18	0.0814776	1.09255	0.500056	8.07321	Zfp341
NP_958809.3_DENN_domain-containing_protein_4B_[Mus_musculus]_seq23	0.0201705	-0.0900067	0.32172	3.00935	Dennd4b
NP_997088.2_immunoglobulin_superfamily_member_3_precursor_[Mus_musculus]_seq25	0.00489422	0.112115	0.350185	19.3634	Igsf3
NP_997098.2_E3_ubiquitin-protein_ligase_MYCBP2_[Mus_musculus]_seq103	0	-0.0998773	0.392905	12.4478	Mycbp2
NP_997126.2_mucin-19_precursor_[Mus_musculus]_seq17	0.123245	1.84578	0.46087	7.34626	Muc19
NP_997160.1_myb/SANT-like_DNA-binding_domain-containing_protein_1_isoform_1_[Mus_musculus]_seq4	0.0367527	0.15672	0.38419	4.43372	Msantd1
NP_997591.1_synaptogyrin-1_isoform_1a_[Mus_musculus]_seq4	0.107016	1.55134	0.773197	11.9541	Syngr1
NP_997591.1_synaptogyrin-1_isoform_1a_[Mus_musculus]_seq5	0.0492224	0.637587	0.841863	14.7775	Syngr1
XP_006495745.1_PREDICTED:_dystonin_isoform_X21_[Mus_musculus]_seq21	0.0904789	0.825378	0.374602	4.50525	Dst
XP_006495756.1_PREDICTED:_receptor_tyrosine-protein_kinase_erbB-4_isoform_X2_[Mus_musculus]_seq28	0.0875321	0.639271	0.461001	4.83605	Erbb4
XP_006495812.1_PREDICTED:_microtubule-associated_protein_2_isoform_X1_[Mus_musculus]_seq4	0.0591935	2.13582	0.521726	20.7343	Map2
XP_006496130.1_PREDICTED:_E3_ubiquitin-protein_ligase_HECW2_isoform_X1_[Mus_musculus]_seq25	0.0442979	0.103546	0.464592	3.06465	Hecw2
XP_006496137.1_PREDICTED:_serine/threonine-protein_phosphatase_6_regulatory_ankyrin_repeat_subunit_B_isoform_X5_[Mus_musculus]_seq4	0.208277	1.17896	0.838662	5.51193	Ankrd44
XP_006496173.1_PREDICTED:_uncharacterized_protein_KIAA2012_homolog_isoform_X21_[Mus_musculus]_seq9	0.0905889	0.362576	0.460598	3.69608	Gm973
XP_006496273.1_PREDICTED:_SPATS2-like_protein_isoform_X2_[Mus_musculus]_seq3	0.124359	0.739318	0.513028	4.16281	Spats2l
XP_006496292.1_PREDICTED:_protein_FAM135A_isoform_X1_[Mus_musculus]_seq16	0.100831	0.769368	0.329991	3.34254	Fam135a
XP_006496294.1_PREDICTED:_protein_FAM135A_isoform_X2_[Mus_musculus]_seq23	0.0344836	0.252734	0.335629	4.49564	Fam135a
XP_006496638.1_PREDICTED:_A-kinase_anchor_protein_SPHKAP_isoform_X1_[Mus_musculus]_seq26	0.0312885	0.312468	0.357059	6.39787	Sphkap
XP_006496640.1_PREDICTED:_A-kinase_anchor_protein_SPHKAP_isoform_X3_[Mus_musculus]_seq12	0.071169	0.772075	0.327187	4.2611	Sphkap
XP_006496828.1_PREDICTED:_SUN_domain-containing_ossification_factor_isoform_X7_[Mus_musculus]_seq25	0.134652	1.48629	0.596957	7.90643	Suco
XP_006496937.1_PREDICTED:_sodium/potassium-transporting_ATPase_subunit_alpha-4_isoform_X1_[Mus_musculus]_seq8	0.045624	1.14218	0.354559	10.1046	Atp1a4
XP_006496969.1_PREDICTED:_tenascin-N_isoform_X2_[Mus_musculus]_seq12	0.154414	2.28923	0.505878	8.08066	Tnn
XP_006497423.1_PREDICTED:_interleukin-15_receptor_subunit_alpha_isoform_X3_[Mus_musculus]_seq2	0.0301223	0.768028	0.337769	10.6734	Il15ra
XP_006497555.1_PREDICTED:_scm-like_with_four_MBT_domains_protein_2_isoform_X1_[Mus_musculus]_seq9	0.123326	2.2043	0.37285	7.24708	Sfmbt2
XP_006497671.1_PREDICTED:_serine/threonine-protein_phosphatase_2A_activator_isoform_X1_[Mus_musculus]_seq1	0.0181648	0.133428	0.411572	8.66678	Ptpa
XP_006497821.1_PREDICTED:_nebulin_isoform_X8_[Mus_musculus]_seq129	0.0542442	0.367512	0.419664	5.02484	Neb
XP_006497873.1_PREDICTED:_spectrin_alpha_chain__non-erythrocytic_1_isoform_X2_[Mus_musculus]_seq47	0.0260112	0.143634	0.709953	11.3383	Sptan1
XP_006497878.1_PREDICTED:_spectrin_alpha_chain__non-erythrocytic_1_isoform_X6_[Mus_musculus]_seq37	0.0417156	0.0236636	0.765949	5.09051	Sptan1
XP_006497878.1_PREDICTED:_spectrin_alpha_chain__non-erythrocytic_1_isoform_X6_[Mus_musculus]_seq46	0.020842	-0.214242	0.581309	3.00896	Sptan1
XP_006497878.1_PREDICTED:_spectrin_alpha_chain__non-erythrocytic_1_isoform_X6_[Mus_musculus]_seq47	0.0647743	0.346318	0.475243	3.97493	Sptan1
XP_006497994.1_PREDICTED:_protein_zer-1_homolog_isoform_X2_[Mus_musculus]_seq4	0	-0.140621	0.315314	11.8979	Zer1
XP_006498137.1_PREDICTED:_centriolin_isoform_X4_[Mus_musculus]_seq27	0.0205017	0.380737	0.414054	11.5488	Cntrl
XP_006498240.1_PREDICTED:_telomere-associated_protein_RIF1_isoform_X1_[Mus_musculus]_seq20	0.039909	0.273403	0.309056	3.21499	Rif1
XP_006498350.1_PREDICTED:_adenylate_kinase_8_isoform_X1_[Mus_musculus]_seq1	0.0368784	0.699706	0.311867	7.12055	Ak8
XP_006498438.1_PREDICTED:_uncharacterized_protein_C9orf50_homolog_isoform_X3_[Mus_musculus]_seq1	0.162103	1.65049	0.579731	6.87393	1700001O22Rik
XP_006498582.1_PREDICTED:_zinc_finger_protein_831_isoform_X1_[Mus_musculus]_seq38	0.0512049	0.274528	0.341922	3.8547	Zfp831
XP_006498596.1_PREDICTED:_sorting_nexin-21_isoform_X4_[Mus_musculus]_seq1	0.0554388	0.388252	0.354728	3.98878	Snx21
XP_006498646.1_PREDICTED:_sodium_channel_protein_type_2_subunit_alpha_isoform_X4_[Mus_musculus]_seq21	0.0997688	1.25658	0.485972	7.50193	Scn2a
XP_006498708.1_PREDICTED:_CD44_antigen_isoform_X1_[Mus_musculus]_seq12	0.0202029	0.183749	0.367686	6.15454	Cd44
XP_006498810.1_PREDICTED:_fibrillin-1_isoform_X2_[Mus_musculus]_seq62	0.112028	0.573866	0.417744	3.2032	Fbn1
XP_006498830.1_PREDICTED:_glutamate_decarboxylase_1_isoform_X3_[Mus_musculus]_seq3	0.106509	1.89981	0.658691	13.0923	Gad1
XP_006499008.1_PREDICTED:_1-phosphatidylinositol_4_5-bisphosphate_phosphodiesterase_beta-4_isoform_X9_[Mus_musculus]_seq21	0.067829	0.26842	0.526653	4.54603	Plcb4
XP_006499105.1_PREDICTED:_zinc_finger_protein_106_isoform_X1_[Mus_musculus]_seq29	0.0634068	0.844776	0.307468	5.18109	Zfp106
XP_006499552.1_PREDICTED:_sodium-coupled_monocarboxylate_transporter_2_isoform_X1_[Mus_musculus]_seq10	0.053563	0.80086	0.646171	12.7722	Slc5a12
XP_006499552.1_PREDICTED:_sodium-coupled_monocarboxylate_transporter_2_isoform_X1_[Mus_musculus]_seq9	0.00161526	-0.148125	0.318764	12.0935	Slc5a12
XP_006499741.1_PREDICTED:_kelch-like_protein_23_isoform_X1_[Mus_musculus]_seq11	0.0698217	0.40174	0.486144	3.81374	Klhl23
XP_006499741.1_PREDICTED:_kelch-like_protein_23_isoform_X1_[Mus_musculus]_seq12	0.0276867	0.137785	0.386009	4.52854	Klhl23
XP_006500262.1_PREDICTED:_adipocyte_plasma_membrane-associated_protein_isoform_X2_[Mus_musculus]_seq4	0.0307549	0.27266	0.33781	5.36347	Apmap
XP_006500314.1_PREDICTED:_O-acetyl-ADP-ribose_deacetylase_MACROD2_isoform_X8_[Mus_musculus]_seq2	0.120768	1.30232	0.706052	8.7738	Macrod2
XP_006500471.1_PREDICTED:_ninein-like_protein_isoform_X3_[Mus_musculus]_seq11	0.0823798	0.404414	0.413439	3.74134	Ninl
XP_006500679.1_PREDICTED:_death-inducer_obliterator_1_isoform_X1_[Mus_musculus]_seq42	0.122794	1.92466	0.396917	6.91278	Dido1
XP_006500988.1_PREDICTED:_synaptopodin-2_isoform_X1_[Mus_musculus]_seq4	0.118688	0.566565	0.486509	3.54779	Synpo2
XP_006501321.1_PREDICTED:_zinc_finger_B-box_domain-containing_protein_1_isoform_X2_[Mus_musculus]_seq7	0.0266309	-0.118477	0.541459	3.12864	Zbbx
XP_006501418.1_PREDICTED:_DENN_domain-containing_protein_4B_isoform_X2_[Mus_musculus]_seq22	0.0645297	0.494165	0.306269	3.38897	Dennd4b
XP_006501530.1_PREDICTED:_immunoglobulin_superfamily_member_10_isoform_X1_[Mus_musculus]_seq28	0	-0.19354	0.31433	11.2322	Igsf10
XP_006501590.1_PREDICTED:_neurobeachin_isoform_X12_[Mus_musculus]_seq53	0.0572622	0.396424	0.34208	3.59795	Nbea
XP_006501648.1_PREDICTED:_mediator_of_RNA_polymerase_II_transcription_subunit_12-like_protein_isoform_X1_[Mus_musculus]_seq48	0.157178	1.37323	0.374598	3.6875	Med12l
XP_006501650.1_PREDICTED:_mediator_of_RNA_polymerase_II_transcription_subunit_12-like_protein_isoform_X3_[Mus_musculus]_seq47	0.229401	1.53999	0.445524	3.27009	Med12l
XP_006502001.1_PREDICTED:_glutathione_S-transferase_C-terminal_domain-containing_protein_isoform_X1_[Mus_musculus]_seq12	0.0918357	1.45165	0.407759	7.50173	Gstcd
XP_006502030.1_PREDICTED:_intraflagellar_transport_protein_80_homolog_isoform_X3_[Mus_musculus]_seq6	0.00650455	-0.0181358	0.37107	5.84286	Ift80
XP_006502383.1_PREDICTED:_late_cornified_envelope_protein_6A_isoform_X1_[Mus_musculus]_seq1	0.272442	2.2304	0.647477	5.69433	Lce6a
XP_006502432.1_PREDICTED:_Fc_receptor-like_S__scavenger_receptor_isoform_X1_[Mus_musculus]_seq5	0.236911	2.87996	0.371313	4.6575	Fcrls
XP_006502802.2_PREDICTED:_epidermal_growth_factor_receptor_substrate_15_isoform_X2_[Mus_musculus]_seq11	0.0606701	0.881763	0.358532	6.52763	Eps15
XP_006502997.1_PREDICTED:_nuclease-sensitive_element-binding_protein_1_isoform_X2_[Mus_musculus]_seq5	0.182658	1.92158	0.531172	6.13028	Ybx1
XP_006503203.1_PREDICTED:_erythroid_membrane-associated_protein_isoform_X3_[Mus_musculus]_seq14	0.0447951	0.0393728	0.38225	3.16959	Ermap
XP_006503243.1_PREDICTED:_ubiquitin_carboxyl-terminal_hydrolase_24_isoform_X5_[Mus_musculus]_seq16	0.131575	0.869842	0.459356	3.74866	Usp24
XP_006503582.1_PREDICTED:_A-kinase_anchor_protein_9_isoform_X2_[Mus_musculus]_seq77	0.111823	2.41147	0.481681	11.0979	Akap9
XP_006503647.2_PREDICTED:_protein_piccolo_isoform_X3_[Mus_musculus]_seq36	0.00161033	-0.287255	0.315047	3.13338	Pclo
XP_006504035.1_PREDICTED:_serine/threonine-protein_phosphatase_2A_55_kDa_regulatory_subunit_B_gamma_isoform_isoform_X2_[Mus_musculus]_seq9	0.0687441	0.703117	0.466632	5.99822	Ppp2r2c
XP_006504117.1_PREDICTED:_biorientation_of_chromosomes_in_cell_division_protein_1-like_1_isoform_X6_[Mus_musculus]_seq58	0.0967384	0.32405	0.66684	3.92445	Bod1l
XP_006504429.3_PREDICTED:_calcium-binding_protein_8_isoform_X1_[Mus_musculus]_seq2	0.0898859	1.09878	0.501296	7.51965	Caln1
XP_006504430.1_PREDICTED:_calcium-binding_protein_8_isoform_X2_[Mus_musculus]_seq1	0.0467931	0.962742	0.386081	8.90273	Caln1
XP_006504430.1_PREDICTED:_calcium-binding_protein_8_isoform_X2_[Mus_musculus]_seq2	0.0378505	0.273885	0.343482	4.33882	Caln1
XP_006504674.1_PREDICTED:_PERQ_amino_acid-rich_with_GYF_domain-containing_protein_1_isoform_X6_[Mus_musculus]_seq1	0.0751286	2.30175	0.762946	24.8509	Gigyf1
XP_006504723.1_PREDICTED:_cAMP-dependent_protein_kinase_type_I-beta_regulatory_subunit_isoform_X1_[Mus_musculus]_seq3	0.0285308	0.448911	0.313917	6.12078	Prkar1b
XP_006504775.1_PREDICTED:_protein_sidekick-1_isoform_X1_[Mus_musculus]_seq34	0.0440825	0.295829	0.488636	6.02743	Sdk1
XP_006504810.1_PREDICTED:_IQ_domain-containing_protein_E_isoform_X10_[Mus_musculus]_seq2	0.429672	1.92559	0.723147	3.40967	Iqce
XP_006504994.1_PREDICTED:_protein_furry_homolog_isoform_X7_[Mus_musculus]_seq62	0.0464219	0.465122	0.459764	6.85994	Fry
XP_006505229.1_PREDICTED:_inhibitor_of_growth_protein_3_isoform_X1_[Mus_musculus]_seq1	0.192526	1.7553	1.00733	10.1929	Ing3
XP_006505395.1_PREDICTED:_tetraspanin-9_isoform_X2_[Mus_musculus]_seq3	0.0450913	0.419633	0.344749	4.56178	Tspan9
XP_006505408.2_PREDICTED:_caldesmon_isoform_X2_[Mus_musculus]_seq10	0.0299312	0.134905	0.402	5.7685	Cald1
XP_006505408.2_PREDICTED:_caldesmon_isoform_X2_[Mus_musculus]_seq17	0.0903822	0.509501	0.481565	4.11091	Cald1
XP_006505571.1_PREDICTED:_epidermal_growth_factor_receptor_kinase_substrate_8_isoform_X3_[Mus_musculus]_seq1	0.0704353	0.459283	0.609793	6.62614	Eps8
XP_006506117.1_PREDICTED:_Alstrom_syndrome_protein_1_homolog_isoform_X6_[Mus_musculus]_seq23	0.0177264	0.370462	0.386581	14.4397	Alms1
XP_006506117.1_PREDICTED:_Alstrom_syndrome_protein_1_homolog_isoform_X6_[Mus_musculus]_seq24	0.0213144	0.153462	0.65109	11.2488	Alms1
XP_006506134.1_PREDICTED:_SCO-spondin_isoform_X10_[Mus_musculus]_seq82	0.0306574	-0.044513	0.526076	3.77976	Sspo
XP_006506361.1_PREDICTED:_protein_FAM188B_isoform_X2_[Mus_musculus]_seq8	0.224229	2.49051	1.24154	15.4538	Mindy4
XP_006506712.1_PREDICTED:_mitochondrial_glutamate_carrier_2_isoform_X1_[Mus_musculus]_seq3	0.0345412	0.833152	0.460499	12.2475	Slc25a18
XP_006506819.1_PREDICTED:_TRPM8_channel-associated_factor_1_isoform_X2_[Mus_musculus]_seq11	0.0543482	0.361799	0.479907	4.54874	Tcaf1
XP_006506860.1_PREDICTED:_intraflagellar_transport_protein_122_homolog_isoform_X1_[Mus_musculus]_seq10	0.0221918	0.383219	0.337977	8.86823	Ift122
XP_006506873.1_PREDICTED:_ATP-dependent_RNA_helicase_DQX1_isoform_X2_[Mus_musculus]_seq12	0.132456	1.13062	0.454617	4.42673	Dqx1
XP_006506886.1_PREDICTED:_myotubularin-related_protein_14_isoform_X1_[Mus_musculus]_seq13	0.00629926	0.0576692	0.321076	9.66331	Mtmr14
XP_006507036.1_PREDICTED:_protein_CASC1_isoform_X7_[Mus_musculus]_seq6	0.116524	0.561767	0.446064	3.34133	Casc1
XP_006507136.1_PREDICTED:_protein_FAM60A_isoform_X1_[Mus_musculus]_seq7	0.054129	0.427278	0.500536	5.85962	Fam60a
XP_006507165.1_PREDICTED:_liprin-beta-1_isoform_X7_[Mus_musculus]_seq22	0.0338327	0.331982	0.675562	11.9326	Ppfibp1
XP_006507301.1_PREDICTED:_aryl_hydrocarbon_receptor_nuclear_translocator_2_isoform_X1_[Mus_musculus]_seq16	0.158299	2.03864	0.506702	6.93357	Arnt2
XP_006507303.1_PREDICTED:_aryl_hydrocarbon_receptor_nuclear_translocator_2_isoform_X3_[Mus_musculus]_seq15	0.275412	2.82739	0.698993	7.7132	Arnt2
XP_006507346.1_PREDICTED:_B-lymphocyte_antigen_CD19_isoform_X2_[Mus_musculus]_seq5	0.0700491	0.528405	0.329502	3.40694	Cd19
XP_006507682.1_PREDICTED:_BRCA2-interacting_transcriptional_repressor_EMSY_isoform_X5_[Mus_musculus]_seq24	0.0873736	0.395089	0.70513	5.19202	Emsy
XP_006507805.1_PREDICTED:_proline-rich_protein_14_isoform_X1_[Mus_musculus]_seq2	0.0362055	0.0548374	0.366751	3.03704	Prr14
XP_006507875.1_PREDICTED:_teneurin-4_isoform_X10_[Mus_musculus]_seq22	0.0821301	0.142545	0.836155	4.4586	Tenm4
XP_006507958.1_PREDICTED:_nuclear_pore_complex_protein_Nup98-Nup96_isoform_X1_[Mus_musculus]_seq26	0.0391961	0.275234	0.358008	4.51203	Nup98
XP_006508269.1_PREDICTED:_ERI1_exoribonuclease_2_isoform_X1_[Mus_musculus]_seq4	0.00161526	-0.138103	0.314556	6.11239	Eri2
XP_006508269.1_PREDICTED:_ERI1_exoribonuclease_2_isoform_X1_[Mus_musculus]_seq5	0.120782	1.27002	0.585636	7.24682	Eri2
XP_006508420.1_PREDICTED:_synaptotagmin-like_protein_2_isoform_X3_[Mus_musculus]_seq18	0.00482013	-0.190773	0.391561	7.53323	Sytl2
XP_006508842.1_PREDICTED:_unconventional_myosin-XVI_isoform_X2_[Mus_musculus]_seq13	0.0106386	0.936435	0.340445	33.4747	Myo16
XP_006509039.1_PREDICTED:_testis-expressed_sequence_15_protein_isoform_X1_[Mus_musculus]_seq22	0.0340719	-0.0688534	0.784039	4.18844	Tex15
XP_006509039.1_PREDICTED:_testis-expressed_sequence_15_protein_isoform_X1_[Mus_musculus]_seq23	0.0531159	-0.260455	0.94096	3.16389	Tex15
XP_006509154.1_PREDICTED:_Werner_syndrome_ATP-dependent_helicase_homolog_isoform_X1_[Mus_musculus]_seq26	0.0107915	0.263011	0.373388	12.4744	Wrn
XP_006509210.1_PREDICTED:_transforming_acidic_coiled-coil-containing_protein_1_isoform_X4_[Mus_musculus]_seq6	0.186933	1.39184	0.465369	3.94937	Tacc1
XP_006509335.1_PREDICTED:_protocadherin_Fat_1_isoform_X4_[Mus_musculus]_seq97	0.0593091	0.274509	0.358602	3.21206	Fat1
XP_006509365.1_PREDICTED:_pericentriolar_material_1_protein_isoform_X5_[Mus_musculus]_seq27	0.0808214	0.362524	0.662764	5.04107	Pcm1
XP_006509775.1_PREDICTED:_microtubule-associated_serine/threonine-protein_kinase_3_isoform_X11_[Mus_musculus]_seq29	0.105184	0.449925	0.526854	3.67212	Mast3
XP_006509801.1_PREDICTED:_SURP_and_G-patch_domain-containing_protein_1_isoform_X1_[Mus_musculus]_seq4	0	-0.114583	0.310177	7.54355	Sugp1
XP_006509813.1_PREDICTED:_uncharacterized_protein_C19orf44_homolog_isoform_X2_[Mus_musculus]_seq2	0.0255266	1.47064	0.377472	23.7358	1700030K09Rik
XP_006509847.1_PREDICTED:_single-stranded_DNA-binding_protein_4_isoform_X1_[Mus_musculus]_seq5	0.0786501	0.472689	0.406984	4.07881	Ssbp4
XP_006509904.1_PREDICTED:_glutamate_receptor_4_isoform_X1_[Mus_musculus]_seq9	0.0106076	0.317355	0.432661	19.9176	Gria4
XP_006510144.1_PREDICTED:_platelet-activating_factor_acetylhydrolase_IB_subunit_beta_isoform_X1_[Mus_musculus]_seq3	0.0421446	1.58744	0.365976	14.4955	Pafah1b2
XP_006510435.1_PREDICTED:_protocadherin_Fat_3_isoform_X4_[Mus_musculus]_seq102	0.134659	2.62057	0.465852	9.59144	Fat3
XP_006510665.1_PREDICTED:_CXADR-like_membrane_protein_isoform_X1_[Mus_musculus]_seq5	0.0835081	1.12048	0.423347	6.28498	Clmp
XP_006510761.1_PREDICTED:_condensin-2_complex_subunit_D3_isoform_X3_[Mus_musculus]_seq24	0.078607	0.562473	0.488243	4.55043	Ncapd3
XP_006510809.1_PREDICTED:_plastin-1_isoform_X1_[Mus_musculus]_seq8	0.00481181	-0.196627	0.420004	4.01203	Pls1
XP_006510811.1_PREDICTED:_plastin-1_isoform_X2_[Mus_musculus]_seq6	0.0783409	0.846041	0.42295	5.7127	Pls1
XP_006510890.1_PREDICTED:_unconventional_myosin-Va_isoform_X1_[Mus_musculus]_seq34	0.0247043	0.177673	0.321918	5.03505	Myo5a
XP_006510951.1_PREDICTED:_semaphorin-7A_isoform_X1_[Mus_musculus]_seq1	0.0719387	2.74192	0.354344	14.2211	Sema7a
XP_006511147.2_PREDICTED:_dmX-like_protein_2_isoform_X2_[Mus_musculus]_seq38	0.022362	-0.0661151	0.603278	4.46708	Dmxl2
XP_006511516.1_PREDICTED:_kinesin-like_protein_KIF23_isoform_X2_[Mus_musculus]_seq19	0.0489802	0.34672	0.550484	6.92627	Kif23
XP_006511517.1_PREDICTED:_kinesin-like_protein_KIF23_isoform_X3_[Mus_musculus]_seq17	0.00311987	-0.175184	0.336277	4.96719	Kif23
XP_006511544.1_PREDICTED:_uveal_autoantigen_with_coiled-coil_domains_and_ankyrin_repeats_isoform_X2_[Mus_musculus]_seq26	0.0116563	-0.227577	0.355135	3.22916	Uaca
XP_006511856.1_PREDICTED:_DALR_anticodon-binding_domain-containing_protein_3_isoform_X3_[Mus_musculus]_seq8	0	-0.105057	0.324475	8.93519	Dalrd3
XP_006512180.1_PREDICTED:_zinc_finger_protein_445_isoform_X1_[Mus_musculus]_seq12	0.00734627	-0.0692117	0.364467	4.57864	Zfp445
XP_006512220.1_PREDICTED:_deleted_in_lung_and_esophageal_cancer_protein_1_homolog_isoform_X6_[Mus_musculus]_seq26	0.128733	2.09069	0.310557	5.23089	Dlec1
XP_006512631.1_PREDICTED:_mannosyl-oligosaccharide_1_2-alpha-mannosidase_IA_isoform_X1_[Mus_musculus]_seq12	0.0493191	0.182349	0.462851	3.95757	Man1a
XP_006512780.1_PREDICTED:_utrophin_isoform_X8_[Mus_musculus]_seq2	0.0512043	1.83287	0.318949	11.9967	Utrn
XP_006512889.1_PREDICTED:_plasma_alpha-L-fucosidase_isoform_X1_[Mus_musculus]_seq9	0.0244861	0.0913852	0.328385	3.84479	Fuca2
XP_006513149.1_PREDICTED:_transducin-like_enhancer_protein_6_isoform_X3_[Mus_musculus]_seq5	0.0144485	-0.0144981	0.379812	3.54153	Tle6
XP_006513182.1_PREDICTED:_muellerian-inhibiting_factor_isoform_X1_[Mus_musculus]_seq9	0.0222072	1.46294	0.464737	34.1757	Amh
XP_006513236.1_PREDICTED:_collagen_alpha-1(XVIII)_chain_isoform_X1_[Mus_musculus]_seq40	0.0268108	0.948139	0.409647	16.7774	Col18a1
XP_006513680.1_PREDICTED:_SH3_domain-containing_RING_finger_protein_3_isoform_X2_[Mus_musculus]_seq15	0.114566	1.68945	0.406538	6.65904	Sh3rf3
XP_006514111.1_PREDICTED:_rho-related_BTB_domain-containing_protein_1_isoform_X1_[Mus_musculus]_seq16	0.248196	2.42886	0.322949	3.21163	Rhobtb1
XP_006514650.1_PREDICTED:_DNA_polymerase_delta_subunit_2_isoform_X1_[Mus_musculus]_seq7	0.0117094	-0.187027	0.337976	3.20803	Pold2
XP_006515056.1_PREDICTED:_laminin_subunit_beta-1_isoform_X1_[Mus_musculus]_seq38	0.00910295	-0.235966	0.32391	3.33147	Lamb1
XP_006515103.1_PREDICTED:_flap_endonuclease_GEN_homolog_1_isoform_X1_[Mus_musculus]_seq2	0.0293316	1.12058	0.403085	17.5062	Gen1
XP_006515103.1_PREDICTED:_flap_endonuclease_GEN_homolog_1_isoform_X1_[Mus_musculus]_seq3	0.0579263	0.228546	0.599582	4.92979	Gen1
XP_006515295.1_PREDICTED:_WD_repeat-containing_protein_35_isoform_X1_[Mus_musculus]_seq18	0.0300777	0.482637	0.304787	6.35059	Wdr35
XP_006515451.1_PREDICTED:_alpha-actinin-1_isoform_X5_[Mus_musculus]_seq11	0.227811	2.19328	0.400779	4.04915	Actn1
XP_006515455.1_PREDICTED:_zinc_finger_and_BTB_domain-containing_protein_25_isoform_X2_[Mus_musculus]_seq5	0.0185224	0.651559	0.360151	15.4681	Zbtb25
XP_006515637.2_PREDICTED:_protein_numb_homolog_isoform_X3_[Mus_musculus]_seq10	0.515071	2.99872	0.561218	3.30222	Numb
XP_006515777.1_PREDICTED:_CLOCK-interacting_pacemaker_isoform_X4_[Mus_musculus]_seq7	0.00312914	-0.252237	0.357743	6.72049	Cipc
XP_006516104.1_PREDICTED:_brain-enriched_guanylate_kinase-associated_protein_isoform_X3_[Mus_musculus]_seq1	0.049926	0.338461	0.30813	3.29724	Begain
XP_006516106.1_PREDICTED:_brain-enriched_guanylate_kinase-associated_protein_isoform_X6_[Mus_musculus]_seq12	0.0250356	-0.113849	0.583182	4.28301	Begain
XP_006516229.1_PREDICTED:_RNA-binding_protein_25_isoform_X1_[Mus_musculus]_seq12	0.221993	1.69444	0.398916	3.33014	Rbm25
XP_006516287.2_PREDICTED:_inverted_formin-2_isoform_X1_[Mus_musculus]_seq26	0.0527142	0.263819	0.507919	4.91136	Inf2
XP_006516625.1_PREDICTED:_lysosomal-trafficking_regulator_isoform_X2_[Mus_musculus]_seq79	0.0555364	0.204429	0.804832	6.21071	Lyst
XP_006517251.1_PREDICTED:_lysophosphatidylcholine_acyltransferase_1_isoform_X1_[Mus_musculus]_seq10	0.0525547	2.28676	0.334923	15.856	Lpcat1
XP_006517251.1_PREDICTED:_lysophosphatidylcholine_acyltransferase_1_isoform_X1_[Mus_musculus]_seq9	0.0214813	0.0482481	0.424778	5.11996	Lpcat1
XP_006517429.1_PREDICTED:_FAST_kinase_domain-containing_protein_3__mitochondrial_isoform_X3_[Mus_musculus]_seq10	0.116445	1.82383	0.31395	5.21434	Fastkd3
XP_006517465.1_PREDICTED:_transmembrane_protein_161B_isoform_X1_[Mus_musculus]_seq1	0.0124424	0.0454604	0.327702	4.8665	Tmem161b
XP_006517503.1_PREDICTED:_kinesin-like_protein_KIF27_isoform_X5_[Mus_musculus]_seq14	0.0974607	1.84826	0.529506	10.9542	Kif27
XP_006518378.1_PREDICTED:_uncharacterized_protein_C10orf71_homolog_isoform_X1_[Mus_musculus]_seq17	0.103615	1.85781	0.803989	15.5035	3425401B19Rik
XP_006518560.1_PREDICTED:_calcium/calmodulin-dependent_protein_kinase_type_II_subunit_gamma_isoform_X10_[Mus_musculus]_seq6	0.0325297	0.145498	0.343935	3.80386	Camk2g
XP_006518683.1_PREDICTED:_kinesin-like_protein_KIF13B_isoform_X2_[Mus_musculus]_seq13	0.0327292	0.332607	0.418904	6.70357	Kif13b
XP_006518740.1_PREDICTED:_myosin-6_isoform_X1_[Mus_musculus]_seq30	0.0141768	0.135951	0.339953	8.8803	Myh6
XP_006518740.1_PREDICTED:_myosin-6_isoform_X1_[Mus_musculus]_seq43	0.121851	0.219688	0.795373	3.11939	Myh6
XP_006518898.1_PREDICTED:_disks_large-associated_protein_5_isoform_X3_[Mus_musculus]_seq14	0.0275143	0.116938	0.320783	5.28706	Dlgap5
XP_006518898.1_PREDICTED:_disks_large-associated_protein_5_isoform_X3_[Mus_musculus]_seq15	0.111928	0.651003	0.676372	5.5761	Dlgap5
XP_006518912.1_PREDICTED:_centromere_protein_J_isoform_X1_[Mus_musculus]_seq12	0.0657459	0.277805	0.376036	3.04991	Cenpj
XP_006519007.1_PREDICTED:_ERC_protein_2_isoform_X14_[Mus_musculus]_seq11	0.0607507	1.05493	0.468964	10.2139	Erc2
XP_006519197.1_PREDICTED:_zinc_finger_MIZ_domain-containing_protein_1_isoform_X1_[Mus_musculus]_seq8	0.142847	0.519205	0.639602	3.17209	Zmiz1
XP_006519243.2_PREDICTED:_LIM_domain_only_protein_7_isoform_X6_[Mus_musculus]_seq13	0.244137	2.40872	0.613239	6.30558	Lmo7
XP_006519243.2_PREDICTED:_LIM_domain_only_protein_7_isoform_X6_[Mus_musculus]_seq33	0.323634	1.84794	0.778778	4.9461	Lmo7
XP_006519243.2_PREDICTED:_LIM_domain_only_protein_7_isoform_X6_[Mus_musculus]_seq6	0.0438409	2.62078	0.329157	20.8227	Lmo7
XP_006519254.1_PREDICTED:_LIM_domain_only_protein_7_isoform_X15_[Mus_musculus]_seq1	0.153825	1.82039	0.379631	4.90117	Lmo7
XP_006519332.1_PREDICTED:_histone_acetyltransferase_KAT6B_isoform_X4_[Mus_musculus]_seq38	0.086643	0.606255	0.834219	8.07707	Kat6b
XP_006519348.1_PREDICTED:_exostosin-like_3_isoform_X1_[Mus_musculus]_seq14	0.0483046	0.0269771	1.02936	5.44657	Extl3
XP_006519548.1_PREDICTED:_cell_growth_regulator_with_RING_finger_domain_protein_1_isoform_X1_[Mus_musculus]_seq7	0.00916516	2.73404	0.304449	93.7983	Cgrrf1
XP_006519654.1_PREDICTED:_APC_membrane_recruitment_protein_2_isoform_X2_[Mus_musculus]_seq9	0.054371	1.52069	0.836587	26.6227	Amer2
XP_006519773.1_PREDICTED:_F-box_only_protein_34_isoform_X1_[Mus_musculus]_seq4	0.137177	1.5101	0.321398	3.70407	Fbxo34
XP_006520057.1_PREDICTED:_nipped-B-like_protein_isoform_X1_[Mus_musculus]_seq51	0.0213066	0.248018	0.461704	7.74822	Nipbl
XP_006520065.1_PREDICTED:_uncharacterized_protein_C5orf42_homolog_isoform_X5_[Mus_musculus]_seq29	0.0771246	0.568582	0.303941	3.15235	2410089E03Rik
XP_006520121.1_PREDICTED:_zinc_finger_RNA-binding_protein_isoform_X2_[Mus_musculus]_seq16	0.194397	2.42933	0.494596	6.67344	Zfr
XP_006520475.1_PREDICTED:_plexin-B2_isoform_X1_[Mus_musculus]_seq34	0.00916516	-0.0560768	0.350726	6.92356	Plxnb2
XP_006520822.1_PREDICTED:_WASH_complex_subunit_strumpellin_isoform_X1_[Mus_musculus]_seq24	0.0129056	0.0261149	0.348882	4.40667	Washc5
XP_006521885.1_PREDICTED:_solute_carrier_family_12_member_8_isoform_X2_[Mus_musculus]_seq11	0	-0.20094	0.346171	3.75147	Slc12a8
XP_006522027.1_PREDICTED:_cilia-_and_flagella-associated_protein_44_isoform_X3_[Mus_musculus]_seq4	0.124682	2.75149	0.541687	12.6568	Cfap44
XP_006522260.1_PREDICTED:_probable_cation-transporting_ATPase_13A5_isoform_X2_[Mus_musculus]_seq21	0.0190032	0.0353564	0.303115	3.40718	Atp13a5
XP_006523554.1_PREDICTED:_cysteine-rich_protein_3_isoform_X3_[Mus_musculus]_seq3	0.0796755	1.11616	0.380761	6.04867	Crip3
XP_006523591.1_PREDICTED:_baculoviral_IAP_repeat-containing_protein_6_isoform_X10_[Mus_musculus]_seq59	0.2169	1.00787	0.524447	3.0078	Birc6
XP_006523600.1_PREDICTED:_epithelial_discoidin_domain-containing_receptor_1_isoform_X1_[Mus_musculus]_seq14	0.0998293	0.931737	0.533404	6.45629	Ddr1
XP_006523601.1_PREDICTED:_epithelial_discoidin_domain-containing_receptor_1_isoform_X2_[Mus_musculus]_seq13	0.0967288	1.65206	0.745489	14.5531	Ddr1
XP_006523673.1_PREDICTED:_band_4.1-like_protein_3_isoform_X7_[Mus_musculus]_seq2	0.00717213	-0.0107844	0.331769	7.83654	Epb41l3
XP_006523673.1_PREDICTED:_band_4.1-like_protein_3_isoform_X7_[Mus_musculus]_seq8	0.516377	2.93625	0.725359	4.27613	Epb41l3
XP_006523673.1_PREDICTED:_band_4.1-like_protein_3_isoform_X7_[Mus_musculus]_seq9	0.330099	2.35833	0.51555	3.87402	Epb41l3
XP_006523735.1_PREDICTED:_complement_factor_B_isoform_X2_[Mus_musculus]_seq16	0.0669264	0.384677	0.360759	3.03977	Cfb
XP_006523775.1_PREDICTED:_inositol_1_4_5-trisphosphate_receptor_type_3_isoform_X1_[Mus_musculus]_seq3	0.0440654	0.519963	0.338502	5.43343	Itpr3
XP_006524019.1_PREDICTED:_uncharacterized_protein_C6orf222_homolog_isoform_X1_[Mus_musculus]_seq9	0.0451583	0.177791	0.355347	4.08725	4930539E08Rik
XP_006524086.1_PREDICTED:_rab11_family-interacting_protein_3_isoform_X1_[Mus_musculus]_seq5	0.00650887	-0.0977378	0.315061	4.81707	Rab11fip3
XP_006524374.1_PREDICTED:_membrane-associated_tyrosine-_and_threonine-specific_cdc2-inhibitory_kinase_isoform_X2_[Mus_musculus]_seq5	0.0521097	0.220046	0.362916	3.36403	Pkmyt1
XP_006524387.1_PREDICTED:_signal_peptide__CUB_and_EGF-like_domain-containing_protein_3_isoform_X2_[Mus_musculus]_seq21	0.061896	0.260767	0.555972	3.74013	Scube3
XP_006524416.1_PREDICTED:_latent-transforming_growth_factor_beta-binding_protein_1_isoform_X8_[Mus_musculus]_seq1	0.043519	0.365441	0.389305	4.34195	Ltbp1
XP_006524477.1_PREDICTED:_RAS_protein_activator_like-3_isoform_X3_[Mus_musculus]_seq24	0.0160472	0.48874	0.319646	12.2145	Rasal3
XP_006524954.1_PREDICTED:_serine/threonine-protein_phosphatase_4_regulatory_subunit_1_isoform_X1_[Mus_musculus]_seq10	0.124011	0.620395	0.488237	3.39739	Ppp4r1
XP_006525116.1_PREDICTED:_sperm_acrosome_membrane-associated_protein_6_isoform_X1_[Mus_musculus]_seq3	0.00630711	-0.0763659	0.33733	5.87288	Spaca6
XP_006525247.1_PREDICTED:_G_patch_domain_and_ankyrin_repeat-containing_protein_1_isoform_X1_[Mus_musculus]_seq7	0.051954	0.541339	0.376717	5.0165	Gpank1
XP_006525250.1_PREDICTED:_tenascin-X_isoform_X3_[Mus_musculus]_seq45	0.0725688	1.19213	0.417746	7.87598	Tnxb
XP_006525571.1_PREDICTED:_CUGBP_Elav-like_family_member_4_isoform_X2_[Mus_musculus]_seq3	0.0857433	0.803211	0.369587	4.71815	Celf4
XP_006525593.1_PREDICTED:_adenomatous_polyposis_coli_protein_isoform_X2_[Mus_musculus]_seq54	0.262322	1.80905	0.514915	3.89881	Apc
XP_006525599.1_PREDICTED:_adenomatous_polyposis_coli_protein_isoform_X6_[Mus_musculus]_seq52	0.125354	1.20623	0.310636	3.44536	Apc
XP_006525944.1_PREDICTED:_SH3_domain_and_tetratricopeptide_repeat-containing_protein_2_isoform_X1_[Mus_musculus]_seq27	0.050273	-0.0744342	0.93938	3.23707	Sh3tc2
XP_006526670.2_PREDICTED:_F-box/WD_repeat-containing_protein_1A_isoform_X1_[Mus_musculus]_seq4	0.0670124	0.212251	0.576386	3.8404	Btrc
XP_006526682.1_PREDICTED:_ectonucleoside_triphosphate_diphosphohydrolase_1_isoform_X1_[Mus_musculus]_seq3	0.0905603	2.51438	0.662631	19.8774	Entpd1
XP_006526682.1_PREDICTED:_ectonucleoside_triphosphate_diphosphohydrolase_1_isoform_X1_[Mus_musculus]_seq4	0.00630711	0.0358027	0.652582	26.4321	Entpd1
XP_006526993.1_PREDICTED:_myelin_regulatory_factor_isoform_X5_[Mus_musculus]_seq17	0.201083	2.38887	0.41628	5.23925	Myrf
XP_006527022.1_PREDICTED:_transient_receptor_potential_cation_channel_subfamily_M_member_3_isoform_X6_[Mus_musculus]_seq20	0.220102	1.6886	0.580668	5.05333	Trpm3
XP_006527029.1_PREDICTED:_transient_receptor_potential_cation_channel_subfamily_M_member_3_isoform_X13_[Mus_musculus]_seq20	0.0138796	0.00602992	0.40998	5.89783	Trpm3
XP_006527302.1_PREDICTED:_dnaJ_homolog_subfamily_C_member_4_isoform_X3_[Mus_musculus]_seq3	0.0327513	0.999267	0.338827	11.9915	Dnajc4
XP_006527464.1_PREDICTED:_centrosomal_protein_of_55_kDa_isoform_X1_[Mus_musculus]_seq6	0.0326054	0.198439	0.371923	4.8144	Cep55
XP_006527504.1_PREDICTED:_survival_of_motor_neuron-related-splicing_factor_30_isoform_X2_[Mus_musculus]_seq5	0.228894	1.61003	0.673423	5.48392	Smndc1
XP_006528327.1_PREDICTED:_cylicin-1_isoform_X1_[Mus_musculus]_seq1	0.0496749	0.425837	0.483168	5.63272	Cylc1
XP_006528637.1_PREDICTED:_pramel3_family_member_isoform_X1_[Mus_musculus]_seq5	0.142279	1.83072	0.351421	4.81148	AV320801
XP_006528757.1_PREDICTED:_rho_GTPase-activating_protein_6_isoform_X1_[Mus_musculus]_seq20	0.284617	1.44206	0.601851	3.53645	Arhgap6
XP_006528947.1_PREDICTED:_FERM_and_PDZ_domain-containing_protein_4_isoform_X1_[Mus_musculus]_seq26	0.068328	0.317312	0.411517	3.63679	Frmpd4
XP_006528987.1_PREDICTED:_SH3_domain-containing_kinase-binding_protein_1_isoform_X1_[Mus_musculus]_seq14	0.0789113	0.558439	0.334392	3.18548	Sh3kbp1
XP_006529103.1_PREDICTED:_maestro_heat-like_repeat-containing_protein_family_member_2A_isoform_X1_[Mus_musculus]_seq34	0.187656	1.56464	0.691182	6.61344	Mroh2a
XP_006529289.1_PREDICTED:_transient_receptor_potential_cation_channel_subfamily_M_member_8_isoform_X1_[Mus_musculus]_seq11	0.0981795	0.738803	0.481306	4.37789	Trpm8
XP_006529292.1_PREDICTED:_transient_receptor_potential_cation_channel_subfamily_M_member_8_isoform_X3_[Mus_musculus]_seq13	0.0824223	0.498354	0.387021	3.24752	Trpm8
XP_006529294.1_PREDICTED:_melanophilin_isoform_X1_[Mus_musculus]_seq5	0.181065	0.545542	1.05041	5.3206	Mlph
XP_006529432.1_PREDICTED:_neuron_navigator_1_isoform_X1_[Mus_musculus]_seq22	0.0895653	0.363985	0.454282	3.15362	Nav1
XP_006529442.1_PREDICTED:_neuron_navigator_1_isoform_X10_[Mus_musculus]_seq15	0.0219364	0.0558503	0.409248	3.83633	Nav1
XP_006529442.1_PREDICTED:_neuron_navigator_1_isoform_X10_[Mus_musculus]_seq32	0.0443073	0.478705	0.350477	5.83176	Nav1
XP_006529443.1_PREDICTED:_neuron_navigator_1_isoform_X11_[Mus_musculus]_seq5	0.0476523	0.489681	0.448446	5.75917	Nav1
XP_006529467.1_PREDICTED:_cilia-_and_flagella-associated_protein_221_isoform_X3_[Mus_musculus]_seq13	0.041981	0.355926	0.478961	6.51617	Cfap221
XP_006529531.1_PREDICTED:_PERQ_amino_acid-rich_with_GYF_domain-containing_protein_2_isoform_X5_[Mus_musculus]_seq1	0.0934662	2.48448	0.630719	18.1347	Gigyf2
XP_006529563.1_PREDICTED:_inositol_hexakisphosphate_and_diphosphoinositol-pentakisphosphate_kinase_2_isoform_X13_[Mus_musculus]_seq13	0.0707528	0.448123	0.604057	5.78695	Ppip5k2
XP_006529594.1_PREDICTED:_phosphatidylinositol_4-phosphate_3-kinase_C2_domain-containing_subunit_beta_isoform_X1_[Mus_musculus]_seq30	0.0227033	0.017142	0.575086	5.94148	Pik3c2b
XP_006529596.1_PREDICTED:_phosphatidylinositol_4-phosphate_3-kinase_C2_domain-containing_subunit_beta_isoform_X2_[Mus_musculus]_seq3	0	-0.208339	0.308617	5.36882	Pik3c2b
XP_006529617.1_PREDICTED:_pleckstrin_homology_domain-containing_family_A_member_6_isoform_X17_[Mus_musculus]_seq18	0.112284	1.4568	0.325642	4.7267	Plekha6
XP_006529671.1_PREDICTED:_cadherin-7_isoform_X1_[Mus_musculus]_seq3	0.0765339	0.664417	0.374858	4.16578	Cdh7
XP_006529970.1_PREDICTED:_centrosome-associated_protein_350_isoform_X7_[Mus_musculus]_seq9	0.0305482	1.07867	0.303212	12.6775	Cep350
XP_006530093.1_PREDICTED:_uncharacterized_protein_KIAA1614_homolog_isoform_X1_[Mus_musculus]_seq22	0.0507013	0.399014	0.630667	7.66771	BC034090
XP_006530480.1_PREDICTED:_CAP-Gly_domain-containing_linker_protein_1_isoform_X11_[Mus_musculus]_seq26	0.0398869	0.122501	0.405586	3.56799	Clip1
XP_006530559.1_PREDICTED:_mediator_of_RNA_polymerase_II_transcription_subunit_13-like_isoform_X1_[Mus_musculus]_seq22	0.0759336	0.629874	0.322861	3.42617	Med13l
XP_006530559.1_PREDICTED:_mediator_of_RNA_polymerase_II_transcription_subunit_13-like_isoform_X1_[Mus_musculus]_seq38	0.173551	1.87007	0.570193	6.73498	Med13l
XP_006530574.1_PREDICTED:_trichoplein_keratin_filament-binding_protein_isoform_X4_[Mus_musculus]_seq6	0.193564	1.04279	0.760031	5.05022	Tchp
XP_006530648.1_PREDICTED:_zinc_finger_homeobox_protein_3_isoform_X1_[Mus_musculus]_seq20	0.0322954	0.598869	0.32182	8.03589	Zfhx3
XP_006530648.1_PREDICTED:_zinc_finger_homeobox_protein_3_isoform_X1_[Mus_musculus]_seq79	0.21003	0.846264	0.794511	4.05528	Zfhx3
XP_006530648.1_PREDICTED:_zinc_finger_homeobox_protein_3_isoform_X1_[Mus_musculus]_seq80	0.153896	0.934161	0.424571	3.45062	Zfhx3
XP_006530801.2_PREDICTED:_protein_Hook_homolog_2_isoform_X3_[Mus_musculus]_seq5	0.0356019	0.18507	0.306179	4.45966	Hook2
XP_006530808.1_PREDICTED:_protein_lyl-1_isoform_X2_[Mus_musculus]_seq4	0.0233024	0.152885	0.345943	5.14784	Lyl1
XP_006530860.1_PREDICTED:_A_disintegrin_and_metalloproteinase_with_thrombospondin_motifs_18_isoform_X3_[Mus_musculus]_seq10	0.0441409	0.123045	0.342554	3.09327	Adamts18
XP_006531075.1_PREDICTED:_MTSS1-like_protein_isoform_X2_[Mus_musculus]_seq10	0.01918	0.378629	0.429636	13.1591	Mtss1l
XP_006531229.1_PREDICTED:_protein_NLRC5_isoform_X3_[Mus_musculus]_seq38	0.0231649	0.264162	0.386928	7.44457	Nlrc5
XP_006531323.1_PREDICTED:_homocysteine-responsive_endoplasmic_reticulum-resident_ubiquitin-like_domain_member_1_protein_isoform_X1_[Mus_musculus]_seq6	0.104234	1.84207	0.32294	5.97087	Herpud1
XP_006531434.1_PREDICTED:_sorting_nexin-20_isoform_X1_[Mus_musculus]_seq1	0.0789422	0.442178	0.470662	3.87218	Snx20
XP_006531620.1_PREDICTED:_zinc_finger_protein_469_[Mus_musculus]_seq41	0.112669	0.820559	0.415694	3.94725	Zfp469
XP_006531803.1_PREDICTED:_splicing_factor_1_isoform_X8_[Mus_musculus]_seq7	0.0200816	0.157627	0.335787	7.09072	Sf1
XP_006531803.1_PREDICTED:_splicing_factor_1_isoform_X8_[Mus_musculus]_seq8	0.0524887	0.800598	0.322829	5.96817	Sf1
XP_006531839.1_PREDICTED:_tigger_transposable_element-derived_protein_3_isoform_X1_[Mus_musculus]_seq10	0.0979759	0.4017	0.680414	4.6587	Tigd3
XP_006532092.1_PREDICTED:_fatty_aldehyde_dehydrogenase_isoform_X1_[Mus_musculus]_seq6	0	-0.301357	0.430028	5.83183	Aldh3a2
XP_006532405.1_PREDICTED:_LIM_and_SH3_domain_protein_1_isoform_X2_[Mus_musculus]_seq3	0.191759	2.09859	0.445198	5.15771	Lasp1
XP_006532741.1_PREDICTED:_nucleosome-remodeling_factor_subunit_BPTF_isoform_X4_[Mus_musculus]_seq62	0.0909833	0.753446	0.307742	3.43519	Bptf
XP_006532800.1_PREDICTED:_syntaxin-binding_protein_4_isoform_X2_[Mus_musculus]_seq1	0	-0.224607	0.509237	9.7896	Stxbp4
XP_006532952.1_PREDICTED:_chromodomain-helicase-DNA-binding_protein_3_isoform_X12_[Mus_musculus]_seq11	0.0182048	-0.0443396	0.431178	4.92368	Chd3
XP_006532952.1_PREDICTED:_chromodomain-helicase-DNA-binding_protein_3_isoform_X12_[Mus_musculus]_seq35	0.141608	2.03317	0.390272	6.19356	Chd3
XP_006532992.1_PREDICTED:_WSC_domain-containing_protein_1_isoform_X1_[Mus_musculus]_seq4	0.0369842	0.166062	0.320232	3.36623	Wscd1
XP_006533097.1_PREDICTED:_pleckstrin_homology_domain-containing_family_H_member_3_isoform_X4_[Mus_musculus]_seq2	0.0560218	1.67052	0.317148	10.1467	Plekhh3
XP_006533198.1_PREDICTED:_leucine-rich_repeat-containing_protein_45_isoform_X1_[Mus_musculus]_seq9	0.012619	0.642291	0.36183	23.7682	Lrrc45
XP_006533277.1_PREDICTED:_dynein_heavy_chain_9__axonemal_isoform_X4_[Mus_musculus]_seq84	0.0383941	0.0690112	0.558318	4.22726	Dnah9
XP_006533386.1_PREDICTED:_protocadherin_Fat_2_isoform_X1_[Mus_musculus]_seq1	0.0581628	0.277806	0.412895	3.42902	Fat2
XP_006533386.1_PREDICTED:_protocadherin_Fat_2_isoform_X1_[Mus_musculus]_seq15	0.0747313	0.66007	0.348625	3.75872	Fat2
XP_006533386.1_PREDICTED:_protocadherin_Fat_2_isoform_X1_[Mus_musculus]_seq2	0.0970511	0.632277	0.43505	3.51437	Fat2
XP_006533622.1_PREDICTED:_dynein_heavy_chain_2__axonemal_isoform_X10_[Mus_musculus]_seq61	0.0784374	0.86535	0.509943	7.79207	Dnah2
XP_006533913.1_PREDICTED:_gasdermin-A_isoform_X1_[Mus_musculus]_seq6	0.0492113	0.178559	0.598145	4.62231	Gsdma
XP_006534297.1_PREDICTED:_coiled-coil_domain-containing_protein_57_isoform_X3_[Mus_musculus]_seq3	0.191869	1.94479	0.365334	3.92965	Ccdc57
XP_006534350.1_PREDICTED:_putative_sodium-coupled_neutral_amino_acid_transporter_10_isoform_X4_[Mus_musculus]_seq17	0.189614	0.910274	0.80749	4.93366	Slc38a10
XP_006534482.1_PREDICTED:_tRNA-splicing_endonuclease_subunit_Sen54_isoform_X3_[Mus_musculus]_seq7	0.0930665	0.302122	0.47979	3.22567	Tsen54
XP_006534482.1_PREDICTED:_tRNA-splicing_endonuclease_subunit_Sen54_isoform_X3_[Mus_musculus]_seq8	0.0255397	0.879507	0.363236	15.0816	Tsen54
XP_006534483.1_PREDICTED:_tRNA-splicing_endonuclease_subunit_Sen54_isoform_X4_[Mus_musculus]_seq7	0.0578498	0.259124	0.541042	4.52078	Tsen54
XP_006534523.1_PREDICTED:_calcium-binding_and_coiled-coil_domain-containing_protein_2_isoform_X1_[Mus_musculus]_seq3	0.119535	1.61338	0.749937	10.8555	Calcoco2
XP_006534617.1_PREDICTED:_non-receptor_tyrosine-protein_kinase_TNK1_isoform_X1_[Mus_musculus]_seq11	0.0795582	0.604352	0.956577	9.72364	Tnk1
XP_006534617.1_PREDICTED:_non-receptor_tyrosine-protein_kinase_TNK1_isoform_X1_[Mus_musculus]_seq12	0.159469	0.699548	1.05021	6.6859	Tnk1
XP_006534846.1_PREDICTED:_ecotropic_viral_integration_site_5_protein_isoform_X6_[Mus_musculus]_seq10	0.0632434	0.547181	0.581369	8.28094	Evi5
XP_006534846.1_PREDICTED:_ecotropic_viral_integration_site_5_protein_isoform_X6_[Mus_musculus]_seq9	0.0163378	0.0315377	0.359673	4.15305	Evi5
XP_006534909.1_PREDICTED:_tetratricopeptide_repeat_protein_28_isoform_X3_[Mus_musculus]_seq16	0	-0.163638	0.335756	12.257	Ttc28
XP_006534929.1_PREDICTED:_YTH_domain-containing_protein_1_isoform_X5_[Mus_musculus]_seq15	0.23585	2.77861	0.642762	8.1047	Ythdc1
XP_006534929.1_PREDICTED:_YTH_domain-containing_protein_1_isoform_X5_[Mus_musculus]_seq16	0.0634335	0.308471	0.41328	4.14986	Ythdc1
XP_006535191.1_PREDICTED:_DBIRD_complex_subunit_ZNF326_isoform_X1_[Mus_musculus]_seq2	0.0708639	0.451217	0.321152	3.29077	Zfp326
XP_006535253.1_PREDICTED:_enolase-phosphatase_E1_isoform_X1_[Mus_musculus]_seq3	0.0151016	0.421582	0.344942	14.2285	Enoph1
XP_006535283.1_PREDICTED:_WD_repeat_and_FYVE_domain-containing_protein_3_isoform_X1_[Mus_musculus]_seq56	0.0960918	0.616863	0.506152	4.95932	Wdfy3
XP_006535319.1_PREDICTED:_ADP-ribose_pyrophosphatase__mitochondrial_isoform_X1_[Mus_musculus]_seq1	0.0188535	-0.0435743	0.379299	4.6111	Nudt9
XP_006535325.1_PREDICTED:_unconventional_myosin-XVIIIb_isoform_X1_[Mus_musculus]_seq7	0.0960831	0.751343	0.501693	4.52044	Myo18b
XP_006535444.1_PREDICTED:_ceruloplasmin_isoform_X1_[Mus_musculus]_seq3	0.141026	2.89476	0.500545	10.6196	Cp
XP_006535705.1_PREDICTED:_tyrosine-protein_phosphatase_non-receptor_type_12_isoform_X2_[Mus_musculus]_seq12	0.0409578	0.0550069	0.404897	3.40143	Ptpn12
XP_006535755.1_PREDICTED:_histone-lysine_N-methyltransferase_2C_isoform_X12_[Mus_musculus]_seq87	0.0139348	-0.00254774	0.490705	8.86163	Kmt2c
XP_006535755.1_PREDICTED:_histone-lysine_N-methyltransferase_2C_isoform_X12_[Mus_musculus]_seq91	0.033727	0.0651494	0.378446	4.55547	Kmt2c
XP_006536225.1_PREDICTED:_type_I_inositol_1_4_5-trisphosphate_5-phosphatase_isoform_X1_[Mus_musculus]_seq8	0.0032098	0.00814839	0.422111	18.5057	Inpp5a
XP_006536280.1_PREDICTED:_cell_cycle_exit_and_neuronal_differentiation_protein_1_isoform_X1_[Mus_musculus]_seq3	0.0032098	-0.0576019	0.364762	7.91601	Cend1
XP_006537729.1_PREDICTED:_alpha-1-acid_glycoprotein_3_isoform_X1_[Mus_musculus]_seq5	0.0553478	0.113758	0.572631	3.55807	Orm3
XP_006538086.1_PREDICTED:_DENN_domain-containing_protein_4C_isoform_X1_[Mus_musculus]_seq32	0.100554	0.972103	0.358319	4.33084	Dennd4c
XP_006538410.1_PREDICTED:_sodium/potassium/calcium_exchanger_2_isoform_X5_[Mus_musculus]_seq8	0.0199879	0.346475	0.317407	7.37394	Slc24a2
XP_006538601.1_PREDICTED:_eyes_absent_homolog_3_isoform_X2_[Mus_musculus]_seq5	0.0735756	1.70758	0.316212	8.05665	Eya3
XP_006538851.1_PREDICTED:_eukaryotic_translation_initiation_factor_4_gamma_3_isoform_X21_[Mus_musculus]_seq25	0.157558	1.76795	0.459433	5.70646	Eif4g3
XP_006538880.1_PREDICTED:_uncharacterized_protein_C1orf127_homolog_isoform_X3_[Mus_musculus]_seq11	0.126618	0.770096	0.489469	3.96344	Gm572
XP_006539363.1_PREDICTED:_pumilio_homolog_1_isoform_X14_[Mus_musculus]_seq20	0.042873	0.223188	0.333412	3.81888	Pum1
XP_006539515.1_PREDICTED:_sprouty-related__EVH1_domain-containing_protein_3_isoform_X2_[Mus_musculus]_seq6	0.00161033	-0.00507567	0.437496	27.4422	Spred3
XP_006539729.1_PREDICTED:_periaxin_isoform_X1_[Mus_musculus]_seq23	0.243382	2.31625	0.577677	6.02077	Prx
XP_006540463.1_PREDICTED:_signal-induced_proliferation-associated_1-like_protein_3_isoform_X1_[Mus_musculus]_seq14	0.0265703	0.014273	0.645563	6.73743	Sipa1l3
XP_006540463.1_PREDICTED:_signal-induced_proliferation-associated_1-like_protein_3_isoform_X1_[Mus_musculus]_seq5	0.0555982	0.180232	0.450372	3.04368	Sipa1l3
XP_006541252.1_PREDICTED:_transmembrane_protein_143_isoform_X2_[Mus_musculus]_seq3	0.0210966	1.03835	0.433149	24.9186	Tmem143
XP_011236840.1_PREDICTED:_serine/threonine-protein_phosphatase_6_regulatory_ankyrin_repeat_subunit_B_isoform_X3_[Mus_musculus]_seq5	0.0288636	2.64915	0.56296	54.2218	Ankrd44
XP_011236952.1_PREDICTED:_striated_muscle-specific_serine/threonine-protein_kinase_isoform_X11_[Mus_musculus]_seq10	0.0616988	0.34547	0.389725	3.53254	Speg
XP_011236952.1_PREDICTED:_striated_muscle-specific_serine/threonine-protein_kinase_isoform_X11_[Mus_musculus]_seq11	0.066624	0.493856	0.4882	5.52791	Speg
XP_011237218.1_PREDICTED:_estrogen-related_receptor_gamma_isoform_X1_[Mus_musculus]_seq5	0.0342971	0.0712046	0.349508	3.05082	Esrrg
XP_011237575.1_PREDICTED:_cytochrome_c__testis-specific_isoform_X1_[Mus_musculus]_seq1	0.0924847	0.773921	1.08278	12.9042	Cyct
XP_011237708.1_PREDICTED:_double-stranded_RNA-binding_protein_Staufen_homolog_1_isoform_X2_[Mus_musculus]_seq6	0.0371089	0.468515	0.632153	11.1764	Stau1
XP_011237720.1_PREDICTED:_NUT_family_member_1_isoform_X1_[Mus_musculus]_seq18	0	0	0.431547	inf	Nutm1
XP_011237742.1_PREDICTED:_E3_ubiquitin-protein_ligase_UBR1_isoform_X3_[Mus_musculus]_seq9	0.0216531	0.0976614	0.527904	8.44328	Ubr1
XP_011238149.1_PREDICTED:_ninein-like_protein_isoform_X8_[Mus_musculus]_seq1	0.206179	0.700575	1.00374	4.47607	Ninl
XP_011238149.1_PREDICTED:_ninein-like_protein_isoform_X8_[Mus_musculus]_seq5	0.0220213	0.0320153	0.339582	4.26764	Ninl
XP_011238171.1_PREDICTED:_oxysterol-binding_protein-related_protein_6_isoform_X8_[Mus_musculus]_seq11	0.484675	2.25912	0.703371	3.42057	Osbpl6
XP_011238223.1_PREDICTED:_cadherin-4_isoform_X1_[Mus_musculus]_seq10	0.400533	2.62758	0.82709	5.70845	Cdh4
XP_011238368.1_PREDICTED:_zinc_finger_B-box_domain-containing_protein_1_isoform_X5_[Mus_musculus]_seq7	0.0728279	0.496574	0.612717	6.49224	Zbbx
XP_011238569.1_PREDICTED:_regulation_of_nuclear_pre-mRNA_domain-containing_protein_2_isoform_X3_[Mus_musculus]_seq4	0.0392854	2.15453	0.311328	17.9704	Rprd2
XP_011238717.1_PREDICTED:_microtubule-actin_cross-linking_factor_1_isoform_X4_[Mus_musculus]_seq124	0.0814796	0.510325	0.547821	5.47751	Macf1
XP_011239075.1_PREDICTED:_protein_furry_homolog-like_isoform_X13_[Mus_musculus]_seq57	0.0931597	0.42593	0.415659	3.13818	Fryl
XP_011239155.1_PREDICTED:_beta-glucuronidase_isoform_X2_[Mus_musculus]_seq6	0	-0.154564	0.3035	5.64922	Gusb
XP_011239488.1_PREDICTED:_voltage-dependent_L-type_calcium_channel_subunit_alpha-1C_isoform_X18_[Mus_musculus]_seq41	0.0232596	0.0746177	0.357566	4.55263	Cacna1c
XP_011239676.1_PREDICTED:_podocalyxin-like_protein_2_isoform_X1_[Mus_musculus]_seq10	0.0719046	1.05154	0.476403	7.73469	Podxl2
XP_011239894.1_PREDICTED:_protein_CASC1_isoform_X2_[Mus_musculus]_seq3	0.0125011	2.31391	0.365405	70.2453	Casc1
XP_011239928.1_PREDICTED:_liprin-beta-1_isoform_X1_[Mus_musculus]_seq23	0.0380149	0.20907	0.499087	5.93913	Ppfibp1
XP_011240019.1_PREDICTED:_leukosialin_isoform_X1_[Mus_musculus]_seq8	0.128711	2.31214	0.450106	8.83018	Spn
XP_011240090.1_PREDICTED:_teneurin-4_isoform_X2_[Mus_musculus]_seq42	0.166246	1.13088	1.06952	8.96034	Tenm4
XP_011240119.1_PREDICTED:_serine/threonine-protein_kinase/endoribonuclease_IRE2_isoform_X1_[Mus_musculus]_seq7	0.00802336	-0.0251645	0.558629	8.49552	Ern2
XP_011240349.1_PREDICTED:_EVI5-like_protein_isoform_X2_[Mus_musculus]_seq9	0.138319	2.0591	0.412648	6.82607	Evi5l
XP_011240781.1_PREDICTED:_protein_turtle_homolog_B_isoform_X6_[Mus_musculus]_seq24	0.0781231	0.800396	0.457851	6.58972	Igsf9b
XP_011240937.1_PREDICTED:_mucin-16_isoform_X2_[Mus_musculus]_seq46	0	-0.09245	0.322842	26.9502	Muc16
XP_011241014.1_PREDICTED:_casein_kinase_I_isoform_X7_[Mus_musculus]_seq1	0	-0.167827	0.308171	9.95237	Csnk1g1
XP_011241177.1_PREDICTED:_dedicator_of_cytokinesis_protein_3_isoform_X10_[Mus_musculus]_seq36	0.0198627	0.19656	0.402885	8.33974	Dock3
XP_011241328.1_PREDICTED:_leucine-rich_repeat_flightless-interacting_protein_2_isoform_X27_[Mus_musculus]_seq10	0.102891	1.49459	0.332396	5.19315	Lrrfip2
XP_011241353.1_PREDICTED:_oxysterol-binding_protein-related_protein_10_isoform_X2_[Mus_musculus]_seq12	0.0218707	0.172095	0.575138	7.94846	Osbpl10
XP_011241391.1_PREDICTED:_nesprin-1_isoform_X7_[Mus_musculus]_seq193	0.0481925	0.0630708	0.581286	4.20646	Syne1
XP_011241657.1_PREDICTED:_diacylglycerol_kinase_alpha_isoform_X3_[Mus_musculus]_seq15	0.0292924	0.0154917	0.337981	3.59203	Dgka
XP_011241772.1_PREDICTED:_transient_receptor_potential_cation_channel_subfamily_M_member_2_isoform_X4_[Mus_musculus]_seq15	0.0939377	0.796638	0.606123	5.90466	Trpm2
XP_011241772.1_PREDICTED:_transient_receptor_potential_cation_channel_subfamily_M_member_2_isoform_X4_[Mus_musculus]_seq4	0.105945	2.75654	0.423879	11.4537	Trpm2
XP_011241883.1_PREDICTED:_uncharacterized_protein_LOC72128_isoform_X1_[Mus_musculus]_seq14	0.020773	0.241013	0.345976	9.17824	2610008E11Rik
XP_011241888.1_PREDICTED:_zinc_finger_protein_433_isoform_X1_[Mus_musculus]_seq4	0.354905	2.93601	0.427675	3.58828	Zfp433
XP_011242137.1_PREDICTED:_myelin_transcription_factor_1-like_protein_isoform_X11_[Mus_musculus]_seq17	0.482647	2.02719	1.27401	6.08658	Myt1l
XP_011242137.1_PREDICTED:_myelin_transcription_factor_1-like_protein_isoform_X11_[Mus_musculus]_seq18	0.370428	2.01518	0.992532	6.11432	Myt1l
XP_011242153.1_PREDICTED:_flap_endonuclease_GEN_homolog_1_isoform_X3_[Mus_musculus]_seq1	0.0167755	0.0590097	0.529429	7.62189	Gen1
XP_011242182.1_PREDICTED:_ataxin-7-like_protein_1_isoform_X9_[Mus_musculus]_seq19	0.0944494	0.965731	0.443627	5.64819	Atxn7l1
XP_011242792.1_PREDICTED:_neurotrophin_receptor-interacting_factor_2_isoform_X3_[Mus_musculus]_seq2	0.0773877	1.75589	0.460607	11.495	Zfp369
XP_011242935.1_PREDICTED:_baculoviral_IAP_repeat-containing_protein_1e_isoform_X5_[Mus_musculus]_seq7	0.0292527	2.69998	0.352916	35.2198	Naip5
XP_011243197.1_PREDICTED:_E3_ubiquitin-protein_ligase_MYCBP2_isoform_X3_[Mus_musculus]_seq103	0.0375329	-0.110307	0.595789	3.28125	Mycbp2
XP_011243207.1_PREDICTED:_E3_ubiquitin-protein_ligase_MYCBP2_isoform_X24_[Mus_musculus]_seq101	0.0156593	-0.0673452	0.386342	4.01569	Mycbp2
XP_011243370.1_PREDICTED:_serine/threonine-protein_kinase_Nek4_isoform_X1_[Mus_musculus]_seq16	0.0221127	0.0489567	0.421853	4.45241	Nek4
XP_011243371.1_PREDICTED:_serine/threonine-protein_kinase_Nek4_isoform_X2_[Mus_musculus]_seq14	0	-0.13963	0.344204	11.4644	Nek4
XP_011243371.1_PREDICTED:_serine/threonine-protein_kinase_Nek4_isoform_X2_[Mus_musculus]_seq15	0.0789282	0.417066	0.666817	5.66802	Nek4
XP_011243448.1_PREDICTED:_zinc_finger_protein_DZIP1_isoform_X1_[Mus_musculus]_seq10	0.14632	1.09957	0.404541	3.50223	Dzip1
XP_011243448.1_PREDICTED:_zinc_finger_protein_DZIP1_isoform_X1_[Mus_musculus]_seq17	0.0811343	0.65356	0.303989	3.37428	Dzip1
XP_011243913.1_PREDICTED:_CUB_and_sushi_domain-containing_protein_3_isoform_X2_[Mus_musculus]_seq42	0.207396	1.16016	0.48896	3.05201	Csmd3
XP_011244186.1_PREDICTED:_golgin_subfamily_B_member_1_isoform_X5_[Mus_musculus]_seq58	0.0694737	0.120159	0.552977	3.21939	Golgb1
XP_011244296.1_PREDICTED:_sentrin-specific_protease_7_isoform_X1_[Mus_musculus]_seq1	0	-0.224171	0.356899	7.04716	Senp7
XP_011244454.1_PREDICTED:_immunoglobulin_superfamily_member_5_isoform_X3_[Mus_musculus]_seq5	0.0356108	0.23252	0.418026	5.97893	Igsf5
XP_011244505.1_PREDICTED:_brachyury_protein_isoform_X3_[Mus_musculus]_seq4	0.0324901	-0.0430331	0.465789	3.25882	T
XP_011244547.1_PREDICTED:_putative_ATP-dependent_RNA_helicase_DHX57_isoform_X7_[Mus_musculus]_seq13	0.0588032	0.690092	0.608855	8.8454	Dhx57
XP_011244723.1_PREDICTED:_zinc_finger_protein_13_isoform_X1_[Mus_musculus]_seq5	0.160932	1.28347	0.413621	3.77952	Zfp13
XP_011244802.1_PREDICTED:_ubiquitin-associated_and_SH3_domain-containing_protein_A_isoform_X1_[Mus_musculus]_seq9	0	-0.145898	0.358025	5.6706	Ubash3a
XP_011244857.1_PREDICTED:_voltage-dependent_T-type_calcium_channel_subunit_alpha-1H_isoform_X3_[Mus_musculus]_seq16	0.0288433	0.301253	0.32407	6.221	Cacna1h
XP_011245274.1_PREDICTED:_coiled-coil_domain-containing_protein_68_isoform_X4_[Mus_musculus]_seq6	0.0965283	1.39618	0.323189	5.33587	Ccdc68
XP_011245314.1_PREDICTED:_cilia-_and_flagella-associated_protein_53_isoform_X1_[Mus_musculus]_seq6	0.0401007	0.740364	0.433384	9.5993	Cfap53
XP_011245741.1_PREDICTED:_peripheral_plasma_membrane_protein_CASK_isoform_X12_[Mus_musculus]_seq18	0.0419102	0.0801777	0.444466	4.95298	Cask
XP_011245779.1_PREDICTED:_protein_Jade-3_isoform_X1_[Mus_musculus]_seq5	0.0149267	-0.0402942	0.501874	6.0979	Jade3
XP_011245846.1_PREDICTED:_E3_ubiquitin-protein_ligase_Praja-1_isoform_X1_[Mus_musculus]_seq8	0.0849835	0.184083	0.681215	3.81578	Pja1
XP_011245846.1_PREDICTED:_E3_ubiquitin-protein_ligase_Praja-1_isoform_X1_[Mus_musculus]_seq9	0.0141041	0.00642202	0.432555	7.77597	Pja1
XP_011245944.1_PREDICTED:_probable_ribonuclease_ZC3H12B_isoform_X2_[Mus_musculus]_seq17	0.200243	1.55387	0.476176	4.1916	Zc3h12b
XP_011246286.1_PREDICTED:_importin-9_isoform_X1_[Mus_musculus]_seq22	0.0446135	0.319665	1.40784	19.5916	Ipo9
XP_011246286.1_PREDICTED:_importin-9_isoform_X1_[Mus_musculus]_seq23	0.0300366	0.490818	0.805454	19.046	Ipo9
XP_011246392.1_PREDICTED:_lysine-specific_demethylase_5B_isoform_X1_[Mus_musculus]_seq20	0.0389487	0.151068	0.308345	3.77123	Kdm5b
XP_011246495.1_PREDICTED:_protein_phosphatase_Slingshot_homolog_1_isoform_X1_[Mus_musculus]_seq11	0.0433511	0.75979	0.329894	7.05256	Ssh1
XP_011246730.1_PREDICTED:_protein_NLRC5_isoform_X1_[Mus_musculus]_seq40	0.0808931	0.947789	0.368478	5.41988	Nlrc5
XP_011246739.1_PREDICTED:_interleukin-27_receptor_subunit_alpha_isoform_X1_[Mus_musculus]_seq8	0.0300405	0.481776	0.318088	6.92741	Il27ra
XP_011247203.1_PREDICTED:_A_disintegrin_and_metalloproteinase_with_thrombospondin_motifs_2_isoform_X1_[Mus_musculus]_seq12	0.125498	1.03492	0.411141	3.96912	Adamts2
XP_011247260.1_PREDICTED:_glutamine-rich_protein_2_isoform_X6_[Mus_musculus]_seq26	0.0365415	0.230643	0.325189	4.36577	Qrich2
XP_011248073.1_PREDICTED:_F-box/LRR-repeat_protein_13_isoform_X4_[Mus_musculus]_seq5	0	0	0.378328	inf	Fbxl13
XP_011248534.1_PREDICTED:_mannosyl-oligosaccharide_1_2-alpha-mannosidase_IC_isoform_X1_[Mus_musculus]_seq9	0.0485081	1.58023	0.474196	17.1562	Man1c1
XP_011248822.1_PREDICTED:_sodium/potassium-transporting_ATPase_subunit_alpha-3_isoform_X3_[Mus_musculus]_seq2	0.054605	1.09122	0.450515	10.7587	Atp1a3
XP_011248940.1_PREDICTED:_receptor-type_tyrosine-protein_phosphatase_H_isoform_X5_[Mus_musculus]_seq14	0.13963	2.1048	0.60963	10.2554	Ptprh
XP_011249083.1_PREDICTED:_zinc_finger_protein_basonuclin-1_isoform_X1_[Mus_musculus]_seq10	0.0669549	1.03506	0.344134	6.0701	Bnc1
XP_011249084.1_PREDICTED:_zinc_finger_protein_basonuclin-1_isoform_X2_[Mus_musculus]_seq7	0.0407529	0.966367	0.601263	17.5464	Bnc1
XP_011249231.1_PREDICTED:_zinc_finger_protein_431-like_isoform_X1_[Mus_musculus]_seq10	0.155959	1.12606	0.427171	3.48098	LOC102642386
XP_017168168.1_PREDICTED:_histone-lysine_N-methyltransferase_NSD3_isoform_X3_[Mus_musculus]_seq14	0.118625	1.70783	0.512191	8.14058	Nsd3
XP_017168178.1_PREDICTED:_sorbin_and_SH3_domain-containing_protein_2_isoform_X13_[Mus_musculus]_seq22	0.23391	1.00157	0.688346	3.66483	Sorbs2
XP_017168532.1_PREDICTED:_uncharacterized_protein_LOC108167549_[Mus_musculus]_seq4	0.0168643	0.0100409	0.336748	5.28983	Gm5914
XP_017168634.1_PREDICTED:_interleukin_enhancer-binding_factor_3_isoform_X12_[Mus_musculus]_seq9	0.127293	0.858136	0.477347	4.21733	Ilf3
XP_017168841.1_PREDICTED:_serine_protease_42_isoform_X1_[Mus_musculus]_seq4	0.139897	1.39112	0.506777	5.34899	Prss42
XP_017169083.1_PREDICTED:_ubiquitin_carboxyl-terminal_hydrolase_19_isoform_X5_[Mus_musculus]_seq13	0.00646961	-0.0624376	0.315284	7.09574	Usp19
XP_017169314.1_PREDICTED:_stromelysin-3_isoform_X1_[Mus_musculus]_seq6	0.0104365	-0.123321	0.462043	3.60745	Mmp11
XP_017169363.1_PREDICTED:_transcription_factor_E2-alpha_isoform_X4_[Mus_musculus]_seq12	0.00633344	-0.0130323	0.347062	6.81343	Tcf3
XP_017169530.1_PREDICTED:_otogelin-like_protein_isoform_X3_[Mus_musculus]_seq6	0.0118843	0.388256	0.590143	28.3423	Otogl
XP_017169536.1_PREDICTED:_nesprin-1_isoform_X16_[Mus_musculus]_seq192	0.0935243	0.629688	0.444239	4.59071	Syne1
XP_017169857.1_PREDICTED:_nuclear_receptor_corepressor_1_isoform_X16_[Mus_musculus]_seq31	0.0745022	0.18848	0.554485	3.53627	Ncor1
XP_017170088.1_PREDICTED:_EF-hand_calcium-binding_domain-containing_protein_5_isoform_X7_[Mus_musculus]_seq18	0.143609	1.18223	0.58265	5.8537	Efcab5
XP_017170116.1_PREDICTED:_unconventional_myosin-XVIIIa_isoform_X15_[Mus_musculus]_seq43	0.176427	0.961248	0.594672	3.8781	Myo18a
XP_017170166.1_PREDICTED:_SRC_kinase_signaling_inhibitor_1_isoform_X12_[Mus_musculus]_seq20	0.0380236	0.0289465	0.344613	3.42163	Srcin1
XP_017170227.1_PREDICTED:_UPF0450_protein_C17orf58_homolog_isoform_X5_[Mus_musculus]_seq2	0.0409047	0.131042	0.608877	5.21673	1810010H24Rik
XP_017170228.1_PREDICTED:_UPF0450_protein_C17orf58_homolog_isoform_X6_[Mus_musculus]_seq1	0	-0.105494	0.426341	24.8201	1810010H24Rik
XP_017170229.1_PREDICTED:_UPF0450_protein_C17orf58_homolog_isoform_X7_[Mus_musculus]_seq1	0.0493795	2.8075	0.430973	25.7862	1810010H24Rik
XP_017170312.1_PREDICTED:_ankyrin_repeat_domain_36_isoform_X4_[Mus_musculus]_seq27	0.0814616	0.151801	0.637411	4.32914	Ankrd36
XP_017170313.1_PREDICTED:_ankyrin_repeat_domain_36_isoform_X5_[Mus_musculus]_seq10	0.0152841	0.0908618	0.306488	6.18559	Ankrd36
XP_017170317.1_PREDICTED:_ankyrin_repeat_domain_36_isoform_X10_[Mus_musculus]_seq19	0.0241402	0.112581	0.300719	4.70105	Ankrd36
XP_017170340.1_PREDICTED:_cadherin-22_isoform_X1_[Mus_musculus]_seq5	0.0223459	0.0436477	0.398505	5.89516	Cdh22
XP_017170404.1_PREDICTED:_methyl-CpG-binding_domain_protein_5_isoform_X4_[Mus_musculus]_seq31	0.102521	0.540239	0.474355	3.80576	Mbd5
XP_017170549.1_PREDICTED:_sterile_alpha_motif_domain-containing_protein_15_isoform_X1_[Mus_musculus]_seq10	0.00589866	-0.215685	0.391851	5.64821	Samd15
XP_017170608.1_PREDICTED:_protein_FAM179B_isoform_X5_[Mus_musculus]_seq26	0.217847	1.14644	0.561084	3.3701	Togaram1
XP_017170608.1_PREDICTED:_protein_FAM179B_isoform_X5_[Mus_musculus]_seq27	0.0830243	1.53782	0.340135	7.13009	Togaram1
XP_017170718.1_PREDICTED:_putative_Polycomb_group_protein_ASXL2_isoform_X1_[Mus_musculus]_seq5	0.0865449	1.09527	0.506839	8.28397	Asxl2
XP_017170819.1_PREDICTED:_LOW_QUALITY_PROTEIN:_protein_AHNAK2_[Mus_musculus]_seq28	0	-0.157917	0.396136	4.01788	Ahnak2
XP_017170998.1_PREDICTED:_zinc_finger_protein_367_isoform_X1_[Mus_musculus]_seq4	0.0189035	-0.018144	0.36384	5.42746	Zfp367
XP_017171006.1_PREDICTED:_mitogen-activated_protein_kinase_kinase_kinase_1_isoform_X2_[Mus_musculus]_seq16	0.0381664	0.856474	0.323539	8.82896	Map3k1
XP_017171033.1_PREDICTED:_transcription_factor_TFIIIB_component_B''_homolog_isoform_X3_[Mus_musculus]_seq20	0.0149194	0.0646185	0.363974	5.09198	Bdp1
XP_017171312.1_PREDICTED:_voltage-dependent_L-type_calcium_channel_subunit_alpha-1D_isoform_X19_[Mus_musculus]_seq48	0.0770497	0.542838	0.32408	3.22155	Cacna1d
XP_017171319.1_PREDICTED:_calpain-7_isoform_X2_[Mus_musculus]_seq1	0.0912814	1.01734	0.475839	6.5627	Capn7
XP_017171546.1_PREDICTED:_coiled-coil_domain-containing_protein_66_isoform_X2_[Mus_musculus]_seq19	0.0487838	0.702424	0.41245	7.60602	Ccdc66
XP_017171938.1_PREDICTED:_kinesin-like_protein_KIF21A_isoform_X10_[Mus_musculus]_seq31	0.0234343	-0.123751	0.43169	4.04286	Kif21a
XP_017172078.1_PREDICTED:_zinc_finger_RNA-binding_protein_isoform_X5_[Mus_musculus]_seq14	0.171444	1.46406	0.71731	7.08317	Zfr
XP_017172235.1_PREDICTED:_nipped-B-like_protein_isoform_X2_[Mus_musculus]_seq51	0.0133753	0.0704613	0.324793	5.8618	Nipbl
XP_017172566.1_PREDICTED:_kalirin_isoform_X32_[Mus_musculus]_seq4	0.0611978	0.714552	0.332477	5.36613	Kalrn
XP_017172628.1_PREDICTED:_titin_isoform_X1_[Mus_musculus]_seq393	0.084333	1.2904	0.306078	5.47675	Ttn
XP_017172628.1_PREDICTED:_titin_isoform_X1_[Mus_musculus]_seq776	0.0141246	0.15982	0.397522	9.25907	Ttn
XP_017172731.1_PREDICTED:_tyrosine-protein_kinase_Fer_isoform_X3_[Mus_musculus]_seq6	0.00311987	-0.123722	0.375019	3.19945	Fer
XP_017172996.1_PREDICTED:_coiled-coil_domain-containing_protein_148_isoform_X3_[Mus_musculus]_seq4	0.11792	0.826346	0.513864	4.26291	Ccdc148
XP_017173031.1_PREDICTED:_coiled-coil_domain-containing_protein_78_isoform_X1_[Mus_musculus]_seq4	0.040576	0.526251	0.312488	5.55438	Ccdc78
XP_017173256.1_PREDICTED:_uncharacterized_protein_Gm38655_isoform_X1_[Mus_musculus]_seq4	0.0182372	0.094251	0.473249	6.68793	Gm38655
XP_017173256.1_PREDICTED:_uncharacterized_protein_Gm38655_isoform_X1_[Mus_musculus]_seq5	0.0639425	2.23263	0.326777	12.4566	Gm38655
XP_017173293.1_PREDICTED:_adenomatous_polyposis_coli_protein_isoform_X7_[Mus_musculus]_seq51	0.236617	2.9026	0.441701	5.71125	Apc
XP_017173293.1_PREDICTED:_adenomatous_polyposis_coli_protein_isoform_X7_[Mus_musculus]_seq52	0.193005	1.20981	0.437092	3.19188	Apc
XP_017173371.1_PREDICTED:_protein_hinderin_isoform_X8_[Mus_musculus]_seq10	0.18488	2.21123	0.385183	5.04364	AW554918
XP_017173494.1_PREDICTED:_protocadherin-1_isoform_X4_[Mus_musculus]_seq13	0.0443309	0.860635	0.311499	8.15741	Pcdh1
XP_017173542.1_PREDICTED:_cytochrome_P450_26A1_isoform_X1_[Mus_musculus]_seq3	0.0958315	1.2435	0.639393	9.44696	Cyp26a1
XP_017173641.1_PREDICTED:_transient_receptor_potential_cation_channel_subfamily_M_member_6_isoform_X1_[Mus_musculus]_seq29	0	-0.147832	0.303815	7.30217	Trpm6
XP_017173807.1_PREDICTED:_zinc_finger_protein_431-like_[Mus_musculus]_seq9	0.175343	1.22227	0.819982	6.63327	LOC108168405
XP_017173909.1_PREDICTED:_serine/threonine-protein_kinase_PAK_3_isoform_X1_[Mus_musculus]_seq13	0.0549724	0.583725	0.369106	5.15261	Pak3
XP_017174024.1_PREDICTED:_uncharacterized_protein_CXorf23_homolog_isoform_X5_[Mus_musculus]_seq14	0.0118704	0.074103	0.348733	8.34023	Bclaf3
XP_017174510.1_PREDICTED:_synaptonemal_complex_protein_2_isoform_X3_[Mus_musculus]_seq20	0.110867	1.39804	0.470688	7.13335	Sycp2
XP_017174562.1_PREDICTED:_zinc_finger_protein_663_isoform_X1_[Mus_musculus]_seq12	0.040943	0.0586112	0.696096	5.59049	Zfp663
XP_017175625.1_PREDICTED:_protein_zyg-11_homolog_A_isoform_X2_[Mus_musculus]_seq15	0.119957	1.47655	0.499999	7.31354	Zyg11a
XP_017175657.1_PREDICTED:_eukaryotic_translation_initiation_factor_4_gamma_3_isoform_X22_[Mus_musculus]_seq25	0.229521	1.99759	0.70024	6.94902	Eif4g3
XP_017175769.1_PREDICTED:_forkhead-associated_domain-containing_protein_1_isoform_X13_[Mus_musculus]_seq17	0.0110669	0.0824243	0.628378	11.2327	Fhad1
XP_017175777.1_PREDICTED:_coiled-coil_domain-containing_protein_180_isoform_X2_[Mus_musculus]_seq11	0.0815679	0.845282	0.344469	4.55789	Ccdc180
XP_017176333.1_PREDICTED:_YTH_domain-containing_protein_1_isoform_X7_[Mus_musculus]_seq4	0	0	0.300782	inf	Ythdc1
XP_017176442.1_PREDICTED:_dynein_regulatory_complex_protein_1_isoform_X1_[Mus_musculus]_seq7	0.068025	0.849915	0.550439	8.80743	Drc1
XP_017176512.1_PREDICTED:_CAP-Gly_domain-containing_linker_protein_1_isoform_X19_[Mus_musculus]_seq9	0.112578	1.33919	0.398214	5.19014	Clip1
XP_017176519.1_PREDICTED:_CAP-Gly_domain-containing_linker_protein_1_isoform_X29_[Mus_musculus]_seq24	0.0367729	0.0303558	0.358492	3.42982	Clip1
XP_017176578.1_PREDICTED:_protein_transport_protein_Sec31A_isoform_X8_[Mus_musculus]_seq23	0.0398563	0.243568	0.402794	5.1431	Sec31a
XP_017176624.1_PREDICTED:_E1A-binding_protein_p400_isoform_X9_[Mus_musculus]_seq70	0.107321	0.463027	0.475396	3.29428	Ep400
XP_017176624.1_PREDICTED:_E1A-binding_protein_p400_isoform_X9_[Mus_musculus]_seq71	0.180078	0.645099	0.880808	4.08178	Ep400
XP_017176630.1_PREDICTED:_guanylate_binding_protein_8_isoform_X3_[Mus_musculus]_seq4	0.0473457	0.352301	0.313033	3.40154	Gbp8
XP_017176703.1_PREDICTED:_transmembrane_protein_156_isoform_X5_[Mus_musculus]_seq2	0.079538	0.445847	1.02739	10.7091	Tmem156
XP_017176743.1_PREDICTED:_disks_large_homolog_5-like_[Mus_musculus]_seq2	0.00999307	-0.118604	0.573133	7.11357	Gm21698
XP_017176810.1_PREDICTED:_caldesmon_isoform_X11_[Mus_musculus]_seq1	0.0432056	0.0696495	0.349673	3.12907	Cald1
XP_017176815.1_PREDICTED:_uncharacterized_protein_KIAA2012_homolog_isoform_X2_[Mus_musculus]_seq23	0.0616406	0.496976	0.490554	6.27533	Gm973
XP_017176820.1_PREDICTED:_ELKS/Rab6-interacting/CAST_family_member_1_isoform_X6_[Mus_musculus]_seq12	0.0540795	0.373043	0.350973	4.13777	Erc1
XP_017176905.1_PREDICTED:_killer_cell_lectin-like_receptor_2_isoform_X4_[Mus_musculus]_seq6	0.140181	1.71161	0.492085	6.46456	Klra2
XP_017177064.1_PREDICTED:_SCO-spondin_isoform_X2_[Mus_musculus]_seq106	0.0887746	0.563476	0.50026	4.26729	Sspo
XP_017177138.1_PREDICTED:_importin-8_isoform_X2_[Mus_musculus]_seq20	0.133239	1.26693	0.373949	3.95875	Ipo8
XP_017177321.1_PREDICTED:_protein_KRBA1_isoform_X12_[Mus_musculus]_seq5	0.0960793	0.442344	0.706057	4.18937	Krba1
XP_017177325.1_PREDICTED:_DNA_repair_protein_REV1_isoform_X6_[Mus_musculus]_seq10	0.0269763	-0.0967958	0.57965	4.44281	Rev1
XP_017177510.1_PREDICTED:_neuronal_PAS_domain-containing_protein_1_isoform_X1_[Mus_musculus]_seq12	0.00481463	0.000996118	0.348146	11.3259	Npas1
XP_017177691.1_PREDICTED:_trinucleotide_repeat-containing_gene_6A_protein_isoform_X6_[Mus_musculus]_seq35	0.0290172	0.35481	0.367793	8.3934	Tnrc6a
XP_017177693.1_PREDICTED:_trinucleotide_repeat-containing_gene_6A_protein_isoform_X11_[Mus_musculus]_seq33	0	-0.150617	0.393107	9.29936	Tnrc6a
XP_017177743.1_PREDICTED:_zinc_finger_protein_668_isoform_X1_[Mus_musculus]_seq14	0	-0.152202	0.410902	3.40883	Zfp668
XP_017177743.1_PREDICTED:_zinc_finger_protein_668_isoform_X1_[Mus_musculus]_seq2	0.10582	0.866695	0.464735	4.88219	Zfp668
