# Supplementary material for: Validation of a murine proteome-wide phage display library for identification of autoantibody specificities
Source: JCI Insight. 2023 Dec 8;8(23):e174976. doi: 10.1172/jci.insight.174976 (PMC10795829; doi:10.1172/jci.insight.174976)
Supplement: Supporting data values [file jciinsight-8-174976-s105.xlsx]

## Sheet: Figure 1B
Bin	Oligo Library		Bin	Cloned Library
(24.31, 46.619]	39373		(135.857, 158.166]	28673
(46.619, 68.928]	38184		(158.166, 180.476]	26585
(68.928, 91.238]	33645		(180.476, 202.786]	26519
(91.238, 113.548]	29304		(202.786, 225.095]	25698
(1.999, 24.31]	28293		(113.548, 135.857]	25185
(113.548, 135.857]	25130		(225.095, 247.404]	25000
(135.857, 158.166]	23583		(269.714, 292.024]	24101
(158.166, 180.476]	18838		(247.404, 269.714]	24012
(180.476, 202.786]	16644		(91.238, 113.548]	23817
(202.786, 225.095]	14869		(68.928, 91.238]	21856
(225.095, 247.404]	13434		(292.024, 314.333]	20501
(269.714, 292.024]	12171		(46.619, 68.928]	19639
(247.404, 269.714]	12151		(314.333, 336.642]	18620
(292.024, 314.333]	10298		(336.642, 358.952]	17036
(314.333, 336.642]	9287		(24.31, 46.619]	16766
(336.642, 358.952]	8765		(358.952, 381.262]	15424
(358.952, 381.262]	7993		(1.999, 24.31]	13844
(381.262, 403.571]	7495		(381.262, 403.571]	13726
(425.88, 448.19]	7149		(403.571, 425.88]	12132
(403.571, 425.88]	7116		(425.88, 448.19]	11908
(448.19, 470.5]	6017		(448.19, 470.5]	9665
(470.5, 492.809]	5845		(470.5, 492.809]	8335
(492.809, 515.119]	5553		(492.809, 515.119]	7270
(515.119, 537.428]	5176		(515.119, 537.428]	6290
(559.738, 582.047]	5012		(537.428, 559.738]	5558
(537.428, 559.738]	4796		(559.738, 582.047]	5322
(582.047, 604.356]	4185		(582.047, 604.356]	4027
(604.356, 626.666]	4015		(604.356, 626.666]	3552
(626.666, 648.976]	3755		(626.666, 648.976]	2993
(648.976, 671.285]	3593		(648.976, 671.285]	2570
(671.285, 693.594]	3479		(671.285, 693.594]	2194
(715.904, 738.214]	3317		(693.594, 715.904]	1931
(693.594, 715.904]	3131		(715.904, 738.214]	1733
(738.214, 760.523]	2873		(738.214, 760.523]	1268
(760.523, 782.832]	2631		(760.523, 782.832]	1126
(782.832, 805.142]	2552		(782.832, 805.142]	1023
(805.142, 827.452]	2451		(805.142, 827.452]	805
(849.761, 872.07]	2382		(827.452, 849.761]	739
(827.452, 849.761]	2341		(849.761, 872.07]	641
(872.07, 894.38]	2036		(872.07, 894.38]	546
(894.38, 916.69]	1930		(894.38, 916.69]	424
(916.69, 938.999]	1847		(916.69, 938.999]	372
(938.999, 961.308]	1709		(938.999, 961.308]	309
(961.308, 983.618]	1681		(961.308, 983.618]	261
(1005.928, 1028.237]	1636		(983.618, 1005.928]	209
(983.618, 1005.928]	1542		(1005.928, 1028.237]	180
(1028.237, 1050.546]	1471		(1050.546, 1072.856]	143
(1050.546, 1072.856]	1321		(1028.237, 1050.546]	133
(1072.856, 1095.166]	1248		(1072.856, 1095.166]	97
(1095.166, 1117.475]	1229		(1095.166, 1117.475]	95
(1117.475, 1139.784]	1197		(1117.475, 1139.784]	75
(1139.784, 1162.094]	1196		(1139.784, 1162.094]	59
(1162.094, 1184.404]	1052		(1162.094, 1184.404]	56
(1184.404, 1206.713]	961		(1184.404, 1206.713]	48
(1206.713, 1229.022]	919		(1206.713, 1229.022]	37
(1229.022, 1251.332]	892		(1251.332, 1273.642]	32
(1251.332, 1273.642]	872		(1229.022, 1251.332]	27
(1295.951, 1318.26]	846		(1295.951, 1318.26]	23
(1273.642, 1295.951]	824		(1273.642, 1295.951]	23
(1318.26, 1340.57]	703		(44598.69, 44621.0]	17
(1340.57, 1362.88]	702		(1318.26, 1340.57]	15
(1429.808, 1452.118]	698		(1362.88, 1385.189]	13
(1362.88, 1385.189]	694		(1385.189, 1407.498]	12
(1385.189, 1407.498]	688		(1340.57, 1362.88]	9
(1407.498, 1429.808]	625		(1452.118, 1474.427]	8
(1452.118, 1474.427]	584		(1407.498, 1429.808]	7
(1474.427, 1496.736]	553		(1496.736, 1519.046]	5
(1496.736, 1519.046]	514		(1608.284, 1630.594]	3
(1519.046, 1541.356]	511		(1519.046, 1541.356]	3
(1585.974, 1608.284]	484		(1429.808, 1452.118]	3
(1541.356, 1563.665]	479		(1563.665, 1585.974]	2
(1563.665, 1585.974]	451		(1474.427, 1496.736]	2
(1608.284, 1630.594]	402		(1630.594, 1652.903]	2
(1630.594, 1652.903]	388		(1719.832, 1742.141]	1
(1652.903, 1675.212]	378		(1675.212, 1697.522]	1
(1697.522, 1719.832]	349		(1585.974, 1608.284]	1
(1675.212, 1697.522]	342		(1541.356, 1563.665]	1
(1719.832, 1742.141]	339		(1831.379, 1853.688]	1
(1742.141, 1764.45]	330		(1697.522, 1719.832]	1
(1786.76, 1809.07]	297		(14904.746, 14927.056]	0
(1875.998, 1898.308]	285		(14882.436, 14904.746]	0
(1764.45, 1786.76]	281		(14860.127, 14882.436]	0
(1809.07, 1831.379]	280		(14837.818, 14860.127]	0
(1831.379, 1853.688]	268		(13967.747, 13990.056]	0
(1853.688, 1875.998]	249		(14815.508, 14837.818]	0
(1965.236, 1987.546]	234		(14927.056, 14949.365]	0
(2009.855, 2032.164]	229		(14770.889, 14793.198]	0
(1898.308, 1920.617]	228		(14748.58, 14770.889]	0
(1942.926, 1965.236]	226		(14726.27, 14748.58]	0
(1920.617, 1942.926]	216		(14793.198, 14815.508]	0
(2054.474, 2076.784]	191		(13945.438, 13967.747]	0
(1987.546, 2009.855]	177		(14949.365, 14971.674]	0
(2099.093, 2121.402]	176		(14681.651, 14703.96]	0
(2166.022, 2188.331]	166		(13923.128, 13945.438]	0
(2076.784, 2099.093]	164		(13900.818, 13923.128]	0
(2032.164, 2054.474]	162		(13878.509, 13900.818]	0
(2121.402, 2143.712]	159		(13856.2, 13878.509]	0
(2210.64, 2232.95]	158		(13833.89, 13856.2]	0
(2143.712, 2166.022]	144		(13811.58, 13833.89]	0
(2277.569, 2299.878]	136		(13789.271, 13811.58]	0
(2188.331, 2210.64]	127		(13766.962, 13789.271]	0
(2232.95, 2255.26]	125		(13744.652, 13766.962]	0
(2344.498, 2366.807]	124		(13722.342, 13744.652]	0
(2255.26, 2277.569]	123		(14703.96, 14726.27]	0
(2411.426, 2433.736]	111		(14659.342, 14681.651]	0
(2299.878, 2322.188]	106		(13990.056, 14012.366]	0
(2322.188, 2344.498]	102		(14637.032, 14659.342]	0
(2433.736, 2456.045]	94		(14012.366, 14034.676]	0
(2366.807, 2389.116]	90		(14034.676, 14056.985]	0
(2456.045, 2478.354]	88		(14056.985, 14079.294]	0
(2389.116, 2411.426]	86		(14079.294, 14101.604]	0
(2522.974, 2545.283]	85		(14101.604, 14123.914]	0
(2567.592, 2589.902]	84		(14123.914, 14146.223]	0
(2723.759, 2746.068]	79		(14146.223, 14168.532]	0
(2478.354, 2500.664]	79		(14168.532, 14190.842]	0
(2500.664, 2522.974]	78		(14190.842, 14213.152]	0
(2589.902, 2612.212]	78		(14213.152, 14235.461]	0
(2656.83, 2679.14]	76		(14235.461, 14257.77]	0
(2679.14, 2701.45]	72		(14257.77, 14280.08]	0
(2545.283, 2567.592]	69		(14280.08, 14302.39]	0
(2634.521, 2656.83]	69		(14302.39, 14324.699]	0
(2768.378, 2790.688]	68		(14324.699, 14347.008]	0
(2612.212, 2634.521]	62		(14347.008, 14369.318]	0
(2746.068, 2768.378]	57		(14369.318, 14391.628]	0
(3013.782, 3036.092]	57		(14391.628, 14413.937]	0
(2701.45, 2723.759]	54		(14413.937, 14436.246]	0
(2812.997, 2835.306]	51		(14436.246, 14458.556]	0
(2835.306, 2857.616]	51		(14458.556, 14480.866]	0
(2857.616, 2879.926]	51		(14480.866, 14503.175]	0
(2902.235, 2924.544]	49		(14525.484, 14547.794]	0
(2879.926, 2902.235]	46		(14547.794, 14570.104]	0
(2969.164, 2991.473]	46		(14570.104, 14592.413]	0
(3125.33, 3147.64]	43		(14592.413, 14614.722]	0
(2924.544, 2946.854]	41		(14614.722, 14637.032]	0
(2946.854, 2969.164]	37		(14503.175, 14525.484]	0
(3058.402, 3080.711]	36		(43260.12, 43282.43]	0
(2790.688, 2812.997]	36		(14971.674, 14993.984]	0
(3080.711, 3103.02]	35		(15640.959, 15663.269]	0
(3103.02, 3125.33]	33		(15685.578, 15707.888]	0
(3169.949, 3192.258]	32		(15707.888, 15730.198]	0
(3036.092, 3058.402]	30		(15730.198, 15752.507]	0
(3259.187, 3281.496]	30		(15752.507, 15774.816]	0
(2991.473, 3013.782]	30		(15774.816, 15797.126]	0
(3147.64, 3169.949]	30		(15797.126, 15819.436]	0
(3459.972, 3482.282]	29		(15819.436, 15841.745]	0
(3281.496, 3303.806]	29		(15841.745, 15864.054]	0
(3303.806, 3326.116]	28		(15864.054, 15886.364]	0
(3326.116, 3348.425]	27		(15886.364, 15908.674]	0
(3370.734, 3393.044]	26		(15908.674, 15930.983]	0
(3415.354, 3437.663]	25		(15930.983, 15953.292]	0
(3437.663, 3459.972]	25		(15953.292, 15975.602]	0
(3794.615, 3816.924]	24		(15975.602, 15997.912]	0
(3571.52, 3593.83]	23		(15997.912, 16020.221]	0
(3504.592, 3526.901]	22		(16020.221, 16042.53]	0
(3236.878, 3259.187]	21		(16042.53, 16064.84]	0
(3214.568, 3236.878]	21		(16064.84, 16087.15]	0
(3705.377, 3727.686]	20		(16087.15, 16109.459]	0
(3638.448, 3660.758]	20		(16109.459, 16131.768]	0
(3192.258, 3214.568]	20		(16131.768, 16154.078]	0
(3482.282, 3504.592]	20		(16154.078, 16176.388]	0
(3683.068, 3705.377]	19		(16176.388, 16198.697]	0
(3749.996, 3772.306]	19		(16198.697, 16221.006]	0
(3593.83, 3616.139]	18		(16221.006, 16243.316]	0
(3861.544, 3883.853]	18		(16243.316, 16265.626]	0
(3526.901, 3549.21]	17		(16265.626, 16287.935]	0
(3348.425, 3370.734]	17		(15663.269, 15685.578]	0
(4218.496, 4240.805]	17		(15618.65, 15640.959]	0
(44598.69, 44621.0]	17		(13677.724, 13700.033]	0
(4173.877, 4196.186]	16		(15596.34, 15618.65]	0
(3727.686, 3749.996]	15		(14993.984, 15016.294]	0
(3973.091, 3995.4]	14		(15016.294, 15038.603]	0
(3549.21, 3571.52]	14		(15038.603, 15060.912]	0
(3616.139, 3638.448]	14		(15060.912, 15083.222]	0
(4196.186, 4218.496]	13		(15083.222, 15105.532]	0
(3928.472, 3950.782]	12		(15105.532, 15127.841]	0
(3393.044, 3415.354]	12		(15127.841, 15150.15]	0
(4419.281, 4441.59]	12		(15150.15, 15172.46]	0
(3660.758, 3683.068]	12		(15172.46, 15194.77]	0
(4017.71, 4040.02]	12		(15194.77, 15217.079]	0
(3816.924, 3839.234]	11		(15217.079, 15239.388]	0
(3906.162, 3928.472]	11		(15239.388, 15261.698]	0
(4084.638, 4106.948]	10		(15261.698, 15284.008]	0
(4062.329, 4084.638]	10		(15284.008, 15306.317]	0
(4530.828, 4553.138]	10		(15306.317, 15328.626]	0
(5110.876, 5133.185]	10		(15328.626, 15350.936]	0
(3950.782, 3973.091]	10		(15350.936, 15373.246]	0
(3995.4, 4017.71]	9		(15373.246, 15395.555]	0
(3883.853, 3906.162]	9		(15395.555, 15417.864]	0
(4597.757, 4620.066]	9		(15417.864, 15440.174]	0
(4330.043, 4352.352]	9		(15440.174, 15462.484]	0
(3839.234, 3861.544]	9		(15462.484, 15484.793]	0
(4307.734, 4330.043]	9		(15484.793, 15507.102]	0
(4553.138, 4575.448]	8		(15507.102, 15529.412]	0
(4374.662, 4396.972]	8		(15529.412, 15551.722]	0
(4106.948, 4129.257]	8		(15551.722, 15574.031]	0
(4151.567, 4173.877]	8		(15574.031, 15596.34]	0
(4396.972, 4419.281]	8		(13700.033, 13722.342]	0
(5267.042, 5289.352]	7		(13454.628, 13476.938]	0
(4263.114, 4285.424]	7		(13655.414, 13677.724]	0
(4240.805, 4263.114]	7		(12004.511, 12026.82]	0
(4575.448, 4597.757]	7		(11736.797, 11759.106]	0
(4463.9, 4486.21]	7		(11759.106, 11781.416]	0
(5066.256, 5088.566]	7		(11781.416, 11803.726]	0
(3772.306, 3794.615]	7		(11803.726, 11826.035]	0
(5043.947, 5066.256]	7		(11826.035, 11848.344]	0
(4508.519, 4530.828]	6		(11848.344, 11870.654]	0
(4129.257, 4151.567]	6		(11870.654, 11892.964]	0
(4977.018, 4999.328]	6		(11892.964, 11915.273]	0
(4352.352, 4374.662]	6		(11915.273, 11937.582]	0
(4285.424, 4307.734]	6		(11937.582, 11959.892]	0
(4865.471, 4887.78]	6		(11959.892, 11982.202]	0
(4040.02, 4062.329]	6		(11982.202, 12004.511]	0
(5177.804, 5200.114]	5		(12026.82, 12049.13]	0
(4954.709, 4977.018]	5		(11692.178, 11714.488]	0
(4910.09, 4932.4]	5		(12049.13, 12071.44]	0
(5333.97, 5356.28]	5		(12071.44, 12093.749]	0
(4999.328, 5021.638]	5		(12093.749, 12116.058]	0
(4686.995, 4709.304]	4		(12116.058, 12138.368]	0
(4798.542, 4820.852]	4		(12138.368, 12160.678]	0
(6449.446, 6471.755]	4		(12160.678, 12182.987]	0
(5133.185, 5155.494]	4		(12182.987, 12205.296]	0
(4486.21, 4508.519]	4		(12205.296, 12227.606]	0
(4843.162, 4865.471]	4		(12227.606, 12249.916]	0
(5423.208, 5445.518]	4		(12249.916, 12272.225]	0
(4642.376, 4664.686]	4		(12272.225, 12294.534]	0
(5512.446, 5534.756]	4		(12294.534, 12316.844]	0
(5534.756, 5557.066]	4		(11714.488, 11736.797]	0
(4731.614, 4753.924]	4		(11669.868, 11692.178]	0
(5200.114, 5222.423]	3		(13633.104, 13655.414]	0
(6761.778, 6784.088]	3		(11335.226, 11357.536]	0
(5021.638, 5043.947]	3		(11067.512, 11089.822]	0
(4664.686, 4686.995]	3		(11089.822, 11112.131]	0
(4709.304, 4731.614]	3		(11112.131, 11134.44]	0
(7230.278, 7252.588]	3		(11134.44, 11156.75]	0
(5668.613, 5690.922]	3		(11156.75, 11179.06]	0
(4620.066, 4642.376]	3		(11179.06, 11201.369]	0
(4820.852, 4843.162]	3		(11201.369, 11223.678]	0
(5088.566, 5110.876]	3		(11223.678, 11245.988]	0
(4776.233, 4798.542]	2		(11245.988, 11268.298]	0
(4887.78, 4910.09]	2		(11268.298, 11290.607]	0
(4753.924, 4776.233]	2		(11290.607, 11312.916]	0
(4441.59, 4463.9]	2		(11312.916, 11335.226]	0
(5891.708, 5914.018]	2		(11357.536, 11379.845]	0
(5936.327, 5958.636]	2		(11647.559, 11669.868]	0
(5802.47, 5824.78]	2		(11379.845, 11402.154]	0
(7587.23, 7609.54]	2		(11402.154, 11424.464]	0
(6516.374, 6538.684]	2		(11424.464, 11446.774]	0
(6471.755, 6494.064]	2		(11446.774, 11469.083]	0
(7654.158, 7676.468]	2		(11469.083, 11491.392]	0
(6672.54, 6694.85]	2		(11491.392, 11513.702]	0
(5289.352, 5311.661]	2		(11513.702, 11536.012]	0
(6739.469, 6761.778]	2		(11536.012, 11558.321]	0
(6092.494, 6114.803]	2		(11558.321, 11580.63]	0
(6003.256, 6025.565]	2		(11580.63, 11602.94]	0
(7877.254, 7899.563]	2		(11602.94, 11625.25]	0
(5958.636, 5980.946]	2		(11625.25, 11647.559]	0
(5869.398, 5891.708]	2		(12316.844, 12339.154]	0
(5847.089, 5869.398]	2		(12339.154, 12361.463]	0
(6560.993, 6583.302]	2		(12361.463, 12383.772]	0
(5646.304, 5668.613]	2		(13320.772, 13343.081]	0
(5356.28, 5378.59]	2		(13053.058, 13075.367]	0
(5445.518, 5467.828]	2		(13075.367, 13097.676]	0
(5467.828, 5490.137]	2		(13097.676, 13119.986]	0
(5757.851, 5780.16]	2		(13119.986, 13142.296]	0
(6940.254, 6962.564]	1		(13142.296, 13164.605]	0
(8345.753, 8368.062]	1		(13164.605, 13186.914]	0
(7163.35, 7185.659]	1		(13186.914, 13209.224]	0
(14971.674, 14993.984]	1		(13209.224, 13231.534]	0
(8390.372, 8412.682]	1		(13231.534, 13253.843]	0
(6650.231, 6672.54]	1		(13253.843, 13276.152]	0
(6694.85, 6717.16]	1		(13276.152, 13298.462]	0
(6717.16, 6739.469]	1		(13298.462, 13320.772]	0
(7475.682, 7497.992]	1		(13343.081, 13365.39]	0
(7453.373, 7475.682]	1		(12383.772, 12406.082]	0
(6873.326, 6895.636]	1		(13365.39, 13387.7]	0
(7118.73, 7141.04]	1		(13387.7, 13410.01]	0
(8211.896, 8234.206]	1		(13410.01, 13432.319]	0
(8323.443, 8345.753]	1		(13432.319, 13454.628]	0
(7051.802, 7074.112]	1		(16310.244, 16332.554]	0
(7341.826, 7364.135]	1		(13476.938, 13499.248]	0
(7542.611, 7564.92]	1		(13499.248, 13521.557]	0
(7007.183, 7029.492]	1		(13521.557, 13543.866]	0
(14726.27, 14748.58]	1		(13543.866, 13566.176]	0
(6248.66, 6270.97]	1		(13566.176, 13588.486]	0
(6583.302, 6605.612]	1		(13588.486, 13610.795]	0
(8011.11, 8033.42]	1		(13610.795, 13633.104]	0
(5311.661, 5333.97]	1		(13030.748, 13053.058]	0
(5378.59, 5400.899]	1		(13008.438, 13030.748]	0
(5400.899, 5423.208]	1		(12986.129, 13008.438]	0
(5490.137, 5512.446]	1		(12963.82, 12986.129]	0
(5557.066, 5579.375]	1		(12406.082, 12428.392]	0
(5579.375, 5601.684]	1		(12428.392, 12450.701]	0
(8033.42, 8055.73]	1		(12450.701, 12473.01]	0
(5623.994, 5646.304]	1		(12473.01, 12495.32]	0
(5780.16, 5802.47]	1		(12495.32, 12517.63]	0
(6360.207, 6382.517]	1		(12517.63, 12539.939]	0
(7854.944, 7877.254]	1		(12539.939, 12562.248]	0
(6114.803, 6137.112]	1		(12562.248, 12584.558]	0
(6137.112, 6159.422]	1		(12584.558, 12606.868]	0
(6159.422, 6181.732]	1		(12606.868, 12629.177]	0
(7788.015, 7810.325]	1		(12629.177, 12651.486]	0
(6204.041, 6226.35]	1		(12651.486, 12673.796]	0
(7743.396, 7765.706]	1		(12673.796, 12696.106]	0
(6337.898, 6360.207]	1		(12696.106, 12718.415]	0
(8524.229, 8546.538]	1		(12718.415, 12740.724]	0
(7252.588, 7274.897]	1		(12740.724, 12763.034]	0
(9952.037, 9974.346]	1		(12763.034, 12785.343]	0
(13387.7, 13410.01]	1		(12785.343, 12807.653]	0
(9015.038, 9037.348]	1		(12807.653, 12829.962]	0
(9795.87, 9818.18]	1		(12829.962, 12852.272]	0
(9126.586, 9148.895]	1		(12852.272, 12874.582]	0
(12852.272, 12874.582]	1		(12874.582, 12896.891]	0
(10799.798, 10822.108]	1		(12896.891, 12919.2]	0
(8903.49, 8925.8]	1		(12919.2, 12941.51]	0
(9728.942, 9751.252]	1		(12941.51, 12963.82]	0
(27130.352, 27152.662]	1		(16287.935, 16310.244]	0
(9327.371, 9349.68]	1		(16533.339, 16555.649]	0
(9349.68, 9371.99]	1		(16332.554, 16354.864]	0
(10442.846, 10465.156]	1		(19969.002, 19991.312]	0
(18117.314, 18139.624]	1		(19701.288, 19723.598]	0
(22891.547, 22913.856]	1		(19723.598, 19745.908]	0
(12696.106, 12718.415]	0		(19745.908, 19768.217]	0
(12718.415, 12740.724]	0		(19768.217, 19790.526]	0
(15328.626, 15350.936]	0		(19790.526, 19812.836]	0
(15373.246, 15395.555]	0		(19812.836, 19835.146]	0
(15395.555, 15417.864]	0		(19835.146, 19857.455]	0
(15417.864, 15440.174]	0		(19857.455, 19879.764]	0
(12651.486, 12673.796]	0		(19879.764, 19902.074]	0
(15350.936, 15373.246]	0		(19902.074, 19924.384]	0
(12606.868, 12629.177]	0		(19924.384, 19946.693]	0
(12584.558, 12606.868]	0		(19946.693, 19969.002]	0
(12629.177, 12651.486]	0		(19991.312, 20013.622]	0
(12740.724, 12763.034]	0		(19656.67, 19678.979]	0
(12763.034, 12785.343]	0		(20013.622, 20035.931]	0
(12673.796, 12696.106]	0		(20035.931, 20058.24]	0
(14637.032, 14659.342]	0		(20058.24, 20080.55]	0
(12785.343, 12807.653]	0		(20080.55, 20102.86]	0
(12807.653, 12829.962]	0		(20102.86, 20125.169]	0
(13186.914, 13209.224]	0		(20125.169, 20147.478]	0
(13164.605, 13186.914]	0		(20147.478, 20169.788]	0
(13142.296, 13164.605]	0		(20169.788, 20192.098]	0
(13119.986, 13142.296]	0		(20192.098, 20214.407]	0
(13097.676, 13119.986]	0		(20214.407, 20236.716]	0
(13075.367, 13097.676]	0		(20236.716, 20259.026]	0
(13053.058, 13075.367]	0		(20259.026, 20281.336]	0
(13030.748, 13053.058]	0		(19678.979, 19701.288]	0
(13008.438, 13030.748]	0		(19634.36, 19656.67]	0
(12986.129, 13008.438]	0		(18987.384, 19009.694]	0
(12963.82, 12986.129]	0		(19299.718, 19322.027]	0
(12941.51, 12963.82]	0		(19032.004, 19054.313]	0
(12919.2, 12941.51]	0		(19054.313, 19076.622]	0
(12896.891, 12919.2]	0		(19076.622, 19098.932]	0
(12874.582, 12896.891]	0		(19098.932, 19121.242]	0
(15284.008, 15306.317]	0		(19121.242, 19143.551]	0
(15306.317, 15328.626]	0		(19143.551, 19165.86]	0
(12829.962, 12852.272]	0		(19165.86, 19188.17]	0
(12539.939, 12562.248]	0		(19188.17, 19210.48]	0
(12562.248, 12584.558]	0		(19210.48, 19232.789]	0
(12473.01, 12495.32]	0		(19232.789, 19255.098]	0
(12517.63, 12539.939]	0		(19255.098, 19277.408]	0
(12004.511, 12026.82]	0		(19277.408, 19299.718]	0
(12116.058, 12138.368]	0		(19322.027, 19344.336]	0
(12093.749, 12116.058]	0		(19612.05, 19634.36]	0
(15596.34, 15618.65]	0		(19344.336, 19366.646]	0
(15618.65, 15640.959]	0		(19366.646, 19388.956]	0
(12071.44, 12093.749]	0		(19388.956, 19411.265]	0
(12049.13, 12071.44]	0		(19411.265, 19433.574]	0
(12026.82, 12049.13]	0		(19433.574, 19455.884]	0
(15640.959, 15663.269]	0		(19455.884, 19478.194]	0
(15663.269, 15685.578]	0		(19478.194, 19500.503]	0
(15685.578, 15707.888]	0		(19500.503, 19522.812]	0
(12495.32, 12517.63]	0		(19522.812, 19545.122]	0
(15707.888, 15730.198]	0		(19545.122, 19567.432]	0
(11982.202, 12004.511]	0		(19567.432, 19589.741]	0
(11959.892, 11982.202]	0		(19589.741, 19612.05]	0
(11937.582, 11959.892]	0		(20281.336, 20303.645]	0
(15730.198, 15752.507]	0		(20303.645, 20325.954]	0
(15752.507, 15774.816]	0		(20325.954, 20348.264]	0
(11915.273, 11937.582]	0		(21285.263, 21307.572]	0
(15774.816, 15797.126]	0		(21017.549, 21039.858]	0
(11892.964, 11915.273]	0		(21039.858, 21062.168]	0
(12138.368, 12160.678]	0		(21062.168, 21084.478]	0
(12160.678, 12182.987]	0		(21084.478, 21106.787]	0
(12182.987, 12205.296]	0		(21106.787, 21129.096]	0
(12205.296, 12227.606]	0		(21129.096, 21151.406]	0
(15440.174, 15462.484]	0		(21151.406, 21173.716]	0
(13231.534, 13253.843]	0		(21173.716, 21196.025]	0
(12450.701, 12473.01]	0		(21196.025, 21218.334]	0
(15462.484, 15484.793]	0		(21218.334, 21240.644]	0
(15484.793, 15507.102]	0		(21240.644, 21262.954]	0
(12428.392, 12450.701]	0		(21262.954, 21285.263]	0
(12406.082, 12428.392]	0		(21307.572, 21329.882]	0
(15507.102, 15529.412]	0		(20348.264, 20370.574]	0
(12383.772, 12406.082]	0		(21329.882, 21352.192]	0
(15529.412, 15551.722]	0		(21352.192, 21374.501]	0
(12361.463, 12383.772]	0		(21374.501, 21396.81]	0
(12339.154, 12361.463]	0		(21396.81, 21419.12]	0
(15551.722, 15574.031]	0		(21419.12, 21441.43]	0
(12316.844, 12339.154]	0		(21441.43, 21463.739]	0
(12294.534, 12316.844]	0		(21463.739, 21486.048]	0
(12272.225, 12294.534]	0		(21486.048, 21508.358]	0
(12249.916, 12272.225]	0		(21508.358, 21530.668]	0
(15574.031, 15596.34]	0		(21530.668, 21552.977]	0
(12227.606, 12249.916]	0		(21552.977, 21575.286]	0
(13209.224, 13231.534]	0		(21575.286, 21597.596]	0
(13298.462, 13320.772]	0		(20995.24, 21017.549]	0
(15261.698, 15284.008]	0		(20972.93, 20995.24]	0
(14347.008, 14369.318]	0		(20950.62, 20972.93]	0
(15060.912, 15083.222]	0		(20928.311, 20950.62]	0
(14436.246, 14458.556]	0		(20370.574, 20392.883]	0
(15083.222, 15105.532]	0		(20392.883, 20415.192]	0
(15105.532, 15127.841]	0		(20415.192, 20437.502]	0
(14413.937, 14436.246]	0		(20437.502, 20459.812]	0
(14391.628, 14413.937]	0		(20459.812, 20482.121]	0
(14369.318, 14391.628]	0		(20482.121, 20504.43]	0
(15127.841, 15150.15]	0		(20504.43, 20526.74]	0
(15150.15, 15172.46]	0		(20526.74, 20549.05]	0
(14480.866, 14503.175]	0		(20549.05, 20571.359]	0
(14324.699, 14347.008]	0		(20571.359, 20593.668]	0
(14302.39, 14324.699]	0		(20593.668, 20615.978]	0
(14280.08, 14302.39]	0		(20615.978, 20638.288]	0
(14257.77, 14280.08]	0		(20638.288, 20660.597]	0
(14235.461, 14257.77]	0		(20660.597, 20682.906]	0
(14213.152, 14235.461]	0		(20682.906, 20705.216]	0
(14190.842, 14213.152]	0		(20705.216, 20727.526]	0
(14168.532, 14190.842]	0		(20727.526, 20749.835]	0
(14458.556, 14480.866]	0		(20749.835, 20772.144]	0
(14503.175, 14525.484]	0		(20772.144, 20794.454]	0
(15239.388, 15261.698]	0		(20794.454, 20816.764]	0
(14860.127, 14882.436]	0		(20816.764, 20839.073]	0
(14681.651, 14703.96]	0		(20839.073, 20861.382]	0
(14703.96, 14726.27]	0		(20861.382, 20883.692]	0
(14614.722, 14637.032]	0		(20883.692, 20906.002]	0
(14748.58, 14770.889]	0		(20906.002, 20928.311]	0
(14770.889, 14793.198]	0		(19009.694, 19032.004]	0
(14793.198, 14815.508]	0		(18965.075, 18987.384]	0
(14815.508, 14837.818]	0		(16354.864, 16377.173]	0
(14837.818, 14860.127]	0		(17314.172, 17336.482]	0
(14882.436, 14904.746]	0		(17046.458, 17068.767]	0
(14525.484, 14547.794]	0		(17068.767, 17091.077]	0
(14592.413, 14614.722]	0		(17091.077, 17113.386]	0
(14904.746, 14927.056]	0		(17113.386, 17135.696]	0
(14927.056, 14949.365]	0		(17135.696, 17158.006]	0
(14570.104, 14592.413]	0		(17158.006, 17180.315]	0
(14949.365, 14971.674]	0		(17180.315, 17202.624]	0
(14547.794, 14570.104]	0		(17202.624, 17224.934]	0
(14993.984, 15016.294]	0		(17224.934, 17247.244]	0
(15016.294, 15038.603]	0		(17247.244, 17269.553]	0
(14146.223, 14168.532]	0		(17269.553, 17291.862]	0
(14123.914, 14146.223]	0		(17291.862, 17314.172]	0
(14101.604, 14123.914]	0		(17336.482, 17358.791]	0
(13454.628, 13476.938]	0		(17001.839, 17024.148]	0
(13610.795, 13633.104]	0		(17358.791, 17381.1]	0
(13588.486, 13610.795]	0		(17381.1, 17403.41]	0
(13566.176, 13588.486]	0		(17403.41, 17425.72]	0
(13543.866, 13566.176]	0		(17425.72, 17448.029]	0
(13521.557, 13543.866]	0		(17448.029, 17470.338]	0
(13499.248, 13521.557]	0		(17470.338, 17492.648]	0
(15194.77, 15217.079]	0		(17492.648, 17514.958]	0
(13476.938, 13499.248]	0		(17514.958, 17537.267]	0
(13432.319, 13454.628]	0		(17537.267, 17559.576]	0
(14079.294, 14101.604]	0		(17559.576, 17581.886]	0
(13410.01, 13432.319]	0		(17581.886, 17604.196]	0
(13365.39, 13387.7]	0		(17604.196, 17626.505]	0
(13343.081, 13365.39]	0		(17024.148, 17046.458]	0
(13320.772, 13343.081]	0		(16979.53, 17001.839]	0
(14659.342, 14681.651]	0		(18942.766, 18965.075]	0
(15217.079, 15239.388]	0		(16644.887, 16667.196]	0
(13276.152, 13298.462]	0		(16377.173, 16399.482]	0
(13253.843, 13276.152]	0		(16399.482, 16421.792]	0
(13633.104, 13655.414]	0		(16421.792, 16444.102]	0
(13655.414, 13677.724]	0		(16444.102, 16466.411]	0
(13677.724, 13700.033]	0		(16466.411, 16488.72]	0
(13700.033, 13722.342]	0		(16488.72, 16511.03]	0
(15172.46, 15194.77]	0		(16511.03, 16533.339]	0
(14056.985, 14079.294]	0		(11022.893, 11045.202]	0
(14034.676, 14056.985]	0		(16555.649, 16577.958]	0
(14012.366, 14034.676]	0		(16577.958, 16600.268]	0
(13990.056, 14012.366]	0		(16600.268, 16622.578]	0
(13967.747, 13990.056]	0		(16622.578, 16644.887]	0
(13945.438, 13967.747]	0		(16667.196, 16689.506]	0
(13923.128, 13945.438]	0		(16957.22, 16979.53]	0
(13900.818, 13923.128]	0		(16689.506, 16711.816]	0
(13878.509, 13900.818]	0		(16711.816, 16734.125]	0
(13856.2, 13878.509]	0		(16734.125, 16756.434]	0
(13833.89, 13856.2]	0		(16756.434, 16778.744]	0
(13811.58, 13833.89]	0		(16778.744, 16801.054]	0
(13789.271, 13811.58]	0		(16801.054, 16823.363]	0
(13766.962, 13789.271]	0		(16823.363, 16845.672]	0
(13744.652, 13766.962]	0		(16845.672, 16867.982]	0
(13722.342, 13744.652]	0		(16867.982, 16890.292]	0
(15038.603, 15060.912]	0		(16890.292, 16912.601]	0
(40850.694, 40873.004]	0		(16912.601, 16934.91]	0
(15797.126, 15819.436]	0		(16934.91, 16957.22]	0
(18942.766, 18965.075]	0		(17626.505, 17648.814]	0
(18719.67, 18741.98]	0		(17648.814, 17671.124]	0
(18741.98, 18764.29]	0		(17671.124, 17693.434]	0
(18764.29, 18786.599]	0		(18630.432, 18652.742]	0
(18786.599, 18808.908]	0		(18362.718, 18385.028]	0
(18808.908, 18831.218]	0		(18385.028, 18407.338]	0
(18831.218, 18853.528]	0		(18407.338, 18429.647]	0
(18853.528, 18875.837]	0		(18429.647, 18451.956]	0
(18875.837, 18898.146]	0		(18451.956, 18474.266]	0
(18898.146, 18920.456]	0		(18474.266, 18496.576]	0
(18920.456, 18942.766]	0		(18496.576, 18518.885]	0
(18965.075, 18987.384]	0		(18518.885, 18541.194]	0
(18675.052, 18697.361]	0		(18541.194, 18563.504]	0
(18987.384, 19009.694]	0		(18563.504, 18585.814]	0
(19009.694, 19032.004]	0		(18585.814, 18608.123]	0
(19032.004, 19054.313]	0		(18608.123, 18630.432]	0
(19054.313, 19076.622]	0		(18652.742, 18675.052]	0
(19076.622, 19098.932]	0		(17693.434, 17715.743]	0
(19098.932, 19121.242]	0		(18675.052, 18697.361]	0
(19121.242, 19143.551]	0		(18697.361, 18719.67]	0
(19143.551, 19165.86]	0		(18719.67, 18741.98]	0
(19165.86, 19188.17]	0		(18741.98, 18764.29]	0
(19188.17, 19210.48]	0		(18764.29, 18786.599]	0
(18697.361, 18719.67]	0		(18786.599, 18808.908]	0
(18652.742, 18675.052]	0		(18808.908, 18831.218]	0
(19232.789, 19255.098]	0		(18831.218, 18853.528]	0
(18362.718, 18385.028]	0		(18853.528, 18875.837]	0
(18139.624, 18161.933]	0		(18875.837, 18898.146]	0
(18161.933, 18184.242]	0		(18898.146, 18920.456]	0
(18184.242, 18206.552]	0		(18920.456, 18942.766]	0
(18206.552, 18228.862]	0		(18340.409, 18362.718]	0
(18228.862, 18251.171]	0		(18318.1, 18340.409]	0
(18251.171, 18273.48]	0		(18295.79, 18318.1]	0
(18273.48, 18295.79]	0		(18273.48, 18295.79]	0
(18295.79, 18318.1]	0		(17715.743, 17738.052]	0
(18318.1, 18340.409]	0		(17738.052, 17760.362]	0
(18340.409, 18362.718]	0		(17760.362, 17782.672]	0
(18385.028, 18407.338]	0		(17782.672, 17804.981]	0
(18630.432, 18652.742]	0		(17804.981, 17827.29]	0
(18407.338, 18429.647]	0		(17827.29, 17849.6]	0
(18429.647, 18451.956]	0		(17849.6, 17871.91]	0
(18451.956, 18474.266]	0		(17871.91, 17894.219]	0
(18474.266, 18496.576]	0		(17894.219, 17916.528]	0
(18496.576, 18518.885]	0		(17916.528, 17938.838]	0
(18518.885, 18541.194]	0		(17938.838, 17961.148]	0
(18541.194, 18563.504]	0		(17961.148, 17983.457]	0
(18563.504, 18585.814]	0		(17983.457, 18005.766]	0
(18585.814, 18608.123]	0		(18005.766, 18028.076]	0
(18608.123, 18630.432]	0		(18028.076, 18050.386]	0
(19210.48, 19232.789]	0		(18050.386, 18072.695]	0
(19255.098, 19277.408]	0		(18072.695, 18095.004]	0
(15819.436, 15841.745]	0		(18095.004, 18117.314]	0
(20102.86, 20125.169]	0		(18117.314, 18139.624]	0
(19879.764, 19902.074]	0		(18139.624, 18161.933]	0
(19902.074, 19924.384]	0		(18161.933, 18184.242]	0
(19924.384, 19946.693]	0		(18184.242, 18206.552]	0
(19946.693, 19969.002]	0		(18206.552, 18228.862]	0
(19969.002, 19991.312]	0		(18228.862, 18251.171]	0
(19991.312, 20013.622]	0		(18251.171, 18273.48]	0
(20013.622, 20035.931]	0		(11045.202, 11067.512]	0
(20035.931, 20058.24]	0		(10799.798, 10822.108]	0
(20058.24, 20080.55]	0		(11000.584, 11022.893]	0
(20080.55, 20102.86]	0		(4040.02, 4062.329]	0
(20125.169, 20147.478]	0		(3772.306, 3794.615]	0
(19835.146, 19857.455]	0		(3794.615, 3816.924]	0
(20147.478, 20169.788]	0		(3816.924, 3839.234]	0
(20169.788, 20192.098]	0		(3839.234, 3861.544]	0
(20192.098, 20214.407]	0		(3861.544, 3883.853]	0
(20214.407, 20236.716]	0		(3883.853, 3906.162]	0
(20236.716, 20259.026]	0		(3906.162, 3928.472]	0
(20259.026, 20281.336]	0		(3928.472, 3950.782]	0
(20281.336, 20303.645]	0		(3950.782, 3973.091]	0
(20303.645, 20325.954]	0		(3973.091, 3995.4]	0
(20325.954, 20348.264]	0		(3995.4, 4017.71]	0
(20348.264, 20370.574]	0		(4017.71, 4040.02]	0
(19857.455, 19879.764]	0		(4062.329, 4084.638]	0
(19812.836, 19835.146]	0		(3727.686, 3749.996]	0
(19277.408, 19299.718]	0		(4084.638, 4106.948]	0
(19522.812, 19545.122]	0		(4106.948, 4129.257]	0
(19299.718, 19322.027]	0		(4129.257, 4151.567]	0
(19322.027, 19344.336]	0		(4151.567, 4173.877]	0
(19344.336, 19366.646]	0		(4173.877, 4196.186]	0
(19366.646, 19388.956]	0		(4196.186, 4218.496]	0
(19388.956, 19411.265]	0		(4218.496, 4240.805]	0
(19411.265, 19433.574]	0		(4240.805, 4263.114]	0
(19433.574, 19455.884]	0		(4263.114, 4285.424]	0
(19455.884, 19478.194]	0		(4285.424, 4307.734]	0
(19478.194, 19500.503]	0		(4307.734, 4330.043]	0
(19500.503, 19522.812]	0		(4330.043, 4352.352]	0
(19545.122, 19567.432]	0		(3749.996, 3772.306]	0
(19790.526, 19812.836]	0		(3705.377, 3727.686]	0
(19567.432, 19589.741]	0		(3058.402, 3080.711]	0
(19589.741, 19612.05]	0		(3370.734, 3393.044]	0
(19612.05, 19634.36]	0		(3103.02, 3125.33]	0
(19634.36, 19656.67]	0		(3125.33, 3147.64]	0
(19656.67, 19678.979]	0		(3147.64, 3169.949]	0
(19678.979, 19701.288]	0		(3169.949, 3192.258]	0
(19701.288, 19723.598]	0		(3192.258, 3214.568]	0
(19723.598, 19745.908]	0		(3214.568, 3236.878]	0
(19745.908, 19768.217]	0		(3236.878, 3259.187]	0
(19768.217, 19790.526]	0		(3259.187, 3281.496]	0
(18095.004, 18117.314]	0		(3281.496, 3303.806]	0
(18072.695, 18095.004]	0		(3303.806, 3326.116]	0
(18050.386, 18072.695]	0		(3326.116, 3348.425]	0
(16622.578, 16644.887]	0		(3348.425, 3370.734]	0
(16421.792, 16444.102]	0		(3393.044, 3415.354]	0
(16444.102, 16466.411]	0		(3683.068, 3705.377]	0
(16466.411, 16488.72]	0		(3415.354, 3437.663]	0
(11848.344, 11870.654]	0		(3437.663, 3459.972]	0
(16488.72, 16511.03]	0		(3459.972, 3482.282]	0
(16511.03, 16533.339]	0		(3482.282, 3504.592]	0
(16533.339, 16555.649]	0		(3504.592, 3526.901]	0
(16555.649, 16577.958]	0		(3526.901, 3549.21]	0
(16577.958, 16600.268]	0		(3549.21, 3571.52]	0
(16600.268, 16622.578]	0		(3571.52, 3593.83]	0
(16644.887, 16667.196]	0		(3593.83, 3616.139]	0
(16377.173, 16399.482]	0		(3616.139, 3638.448]	0
(16667.196, 16689.506]	0		(3638.448, 3660.758]	0
(16689.506, 16711.816]	0		(3660.758, 3683.068]	0
(16711.816, 16734.125]	0		(4352.352, 4374.662]	0
(16734.125, 16756.434]	0		(4374.662, 4396.972]	0
(16756.434, 16778.744]	0		(4396.972, 4419.281]	0
(16778.744, 16801.054]	0		(5356.28, 5378.59]	0
(16801.054, 16823.363]	0		(5088.566, 5110.876]	0
(16823.363, 16845.672]	0		(5110.876, 5133.185]	0
(16845.672, 16867.982]	0		(5133.185, 5155.494]	0
(16867.982, 16890.292]	0		(5155.494, 5177.804]	0
(16399.482, 16421.792]	0		(5177.804, 5200.114]	0
(16354.864, 16377.173]	0		(5200.114, 5222.423]	0
(18028.076, 18050.386]	0		(5222.423, 5244.732]	0
(16064.84, 16087.15]	0		(5244.732, 5267.042]	0
(15841.745, 15864.054]	0		(5267.042, 5289.352]	0
(15864.054, 15886.364]	0		(5289.352, 5311.661]	0
(15886.364, 15908.674]	0		(5311.661, 5333.97]	0
(15908.674, 15930.983]	0		(5333.97, 5356.28]	0
(15930.983, 15953.292]	0		(5378.59, 5400.899]	0
(15953.292, 15975.602]	0		(4419.281, 4441.59]	0
(15975.602, 15997.912]	0		(5400.899, 5423.208]	0
(15997.912, 16020.221]	0		(5423.208, 5445.518]	0
(16020.221, 16042.53]	0		(5445.518, 5467.828]	0
(16042.53, 16064.84]	0		(5467.828, 5490.137]	0
(16087.15, 16109.459]	0		(5490.137, 5512.446]	0
(16332.554, 16354.864]	0		(5512.446, 5534.756]	0
(16109.459, 16131.768]	0		(5534.756, 5557.066]	0
(16131.768, 16154.078]	0		(5557.066, 5579.375]	0
(16154.078, 16176.388]	0		(5579.375, 5601.684]	0
(16176.388, 16198.697]	0		(5601.684, 5623.994]	0
(16198.697, 16221.006]	0		(5623.994, 5646.304]	0
(16221.006, 16243.316]	0		(5646.304, 5668.613]	0
(16243.316, 16265.626]	0		(5066.256, 5088.566]	0
(16265.626, 16287.935]	0		(5043.947, 5066.256]	0
(16287.935, 16310.244]	0		(5021.638, 5043.947]	0
(16310.244, 16332.554]	0		(4999.328, 5021.638]	0
(16890.292, 16912.601]	0		(4441.59, 4463.9]	0
(16912.601, 16934.91]	0		(4463.9, 4486.21]	0
(16934.91, 16957.22]	0		(4486.21, 4508.519]	0
(17760.362, 17782.672]	0		(4508.519, 4530.828]	0
(17537.267, 17559.576]	0		(4530.828, 4553.138]	0
(17559.576, 17581.886]	0		(4553.138, 4575.448]	0
(17581.886, 17604.196]	0		(4575.448, 4597.757]	0
(17604.196, 17626.505]	0		(4597.757, 4620.066]	0
(17626.505, 17648.814]	0		(4620.066, 4642.376]	0
(17648.814, 17671.124]	0		(4642.376, 4664.686]	0
(17671.124, 17693.434]	0		(4664.686, 4686.995]	0
(17693.434, 17715.743]	0		(4686.995, 4709.304]	0
(17715.743, 17738.052]	0		(4709.304, 4731.614]	0
(17738.052, 17760.362]	0		(4731.614, 4753.924]	0
(17782.672, 17804.981]	0		(4753.924, 4776.233]	0
(16957.22, 16979.53]	0		(4776.233, 4798.542]	0
(17804.981, 17827.29]	0		(4798.542, 4820.852]	0
(17827.29, 17849.6]	0		(4820.852, 4843.162]	0
(17849.6, 17871.91]	0		(4843.162, 4865.471]	0
(17871.91, 17894.219]	0		(4865.471, 4887.78]	0
(17894.219, 17916.528]	0		(4887.78, 4910.09]	0
(17916.528, 17938.838]	0		(4910.09, 4932.4]	0
(17938.838, 17961.148]	0		(4932.4, 4954.709]	0
(17961.148, 17983.457]	0		(4954.709, 4977.018]	0
(17983.457, 18005.766]	0		(4977.018, 4999.328]	0
(18005.766, 18028.076]	0		(3080.711, 3103.02]	0
(17514.958, 17537.267]	0		(3036.092, 3058.402]	0
(17492.648, 17514.958]	0		(5690.922, 5713.232]	0
(17470.338, 17492.648]	0		(43617.072, 43639.382]	0
(17448.029, 17470.338]	0		(43884.786, 43907.096]	0
(16979.53, 17001.839]	0		(43862.477, 43884.786]	0
(17001.839, 17024.148]	0		(43840.168, 43862.477]	0
(17024.148, 17046.458]	0		(43817.858, 43840.168]	0
(17046.458, 17068.767]	0		(43795.548, 43817.858]	0
(17068.767, 17091.077]	0		(43773.239, 43795.548]	0
(17091.077, 17113.386]	0		(43750.93, 43773.239]	0
(17113.386, 17135.696]	0		(43728.62, 43750.93]	0
(17135.696, 17158.006]	0		(43706.31, 43728.62]	0
(17158.006, 17180.315]	0		(43684.001, 43706.31]	0
(17180.315, 17202.624]	0		(43661.692, 43684.001]	0
(17202.624, 17224.934]	0		(43639.382, 43661.692]	0
(17224.934, 17247.244]	0		(43594.763, 43617.072]	0
(17247.244, 17269.553]	0		(43929.406, 43951.715]	0
(17269.553, 17291.862]	0		(43572.454, 43594.763]	0
(17291.862, 17314.172]	0		(43550.144, 43572.454]	0
(17314.172, 17336.482]	0		(43527.834, 43550.144]	0
(17336.482, 17358.791]	0		(43505.525, 43527.834]	0
(17358.791, 17381.1]	0		(43483.216, 43505.525]	0
(17381.1, 17403.41]	0		(43460.906, 43483.216]	0
(17403.41, 17425.72]	0		(43438.596, 43460.906]	0
(17425.72, 17448.029]	0		(43416.287, 43438.596]	0
(11870.654, 11892.964]	0		(43393.978, 43416.287]	0
(10197.442, 10219.751]	0		(43371.668, 43393.978]	0
(11826.035, 11848.344]	0		(43349.358, 43371.668]	0
(6605.612, 6627.922]	0		(43327.049, 43349.358]	0
(41876.932, 41899.241]	0		(43907.096, 43929.406]	0
(41854.622, 41876.932]	0		(43951.715, 43974.024]	0
(41832.312, 41854.622]	0		(3013.782, 3036.092]	0
(41810.003, 41832.312]	0		(44286.358, 44308.667]	0
(41787.694, 41810.003]	0		(44554.072, 44576.381]	0
(41765.384, 41787.694]	0		(44531.762, 44554.072]	0
(41743.074, 41765.384]	0		(44509.452, 44531.762]	0
(41720.765, 41743.074]	0		(44487.143, 44509.452]	0
(41698.456, 41720.765]	0		(44464.834, 44487.143]	0
(41676.146, 41698.456]	0		(44442.524, 44464.834]	0
(41653.836, 41676.146]	0		(44420.214, 44442.524]	0
(41631.527, 41653.836]	0		(44397.905, 44420.214]	0
(41609.218, 41631.527]	0		(44375.596, 44397.905]	0
(41586.908, 41609.218]	0		(44353.286, 44375.596]	0
(41564.598, 41586.908]	0		(44330.976, 44353.286]	0
(41542.289, 41564.598]	0		(44308.667, 44330.976]	0
(41519.98, 41542.289]	0		(44264.048, 44286.358]	0
(41497.67, 41519.98]	0		(43974.024, 43996.334]	0
(41475.36, 41497.67]	0		(44241.738, 44264.048]	0
(41453.051, 41475.36]	0		(44219.429, 44241.738]	0
(41430.742, 41453.051]	0		(44197.12, 44219.429]	0
(41899.241, 41921.55]	0		(44174.81, 44197.12]	0
(41921.55, 41943.86]	0		(44152.5, 44174.81]	0
(41943.86, 41966.17]	0		(44130.191, 44152.5]	0
(42211.574, 42233.884]	0		(44107.882, 44130.191]	0
(42412.36, 42434.669]	0		(44085.572, 44107.882]	0
(42390.05, 42412.36]	0		(44063.262, 44085.572]	0
(42367.74, 42390.05]	0		(44040.953, 44063.262]	0
(42345.431, 42367.74]	0		(44018.644, 44040.953]	0
(42323.122, 42345.431]	0		(43996.334, 44018.644]	0
(42300.812, 42323.122]	0		(43304.74, 43327.049]	0
(42278.502, 42300.812]	0		(43282.43, 43304.74]	0
(42256.193, 42278.502]	0		(1652.903, 1675.212]	0
(42233.884, 42256.193]	0		(2701.45, 2723.759]	0
(42189.264, 42211.574]	0		(2433.736, 2456.045]	0
(41966.17, 41988.479]	0		(2456.045, 2478.354]	0
(42166.955, 42189.264]	0		(2478.354, 2500.664]	0
(42144.646, 42166.955]	0		(2500.664, 2522.974]	0
(42122.336, 42144.646]	0		(2522.974, 2545.283]	0
(42100.026, 42122.336]	0		(2545.283, 2567.592]	0
(42077.717, 42100.026]	0		(2567.592, 2589.902]	0
(42055.408, 42077.717]	0		(2589.902, 2612.212]	0
(42033.098, 42055.408]	0		(2612.212, 2634.521]	0
(42010.788, 42033.098]	0		(2634.521, 2656.83]	0
(41988.479, 42010.788]	0		(2656.83, 2679.14]	0
(41408.432, 41430.742]	0		(2679.14, 2701.45]	0
(41386.122, 41408.432]	0		(2723.759, 2746.068]	0
(41363.813, 41386.122]	0		(1742.141, 1764.45]	0
(6047.874, 6070.184]	0		(2746.068, 2768.378]	0
(5244.732, 5267.042]	0		(2768.378, 2790.688]	0
(5601.684, 5623.994]	0		(2790.688, 2812.997]	0
(5690.922, 5713.232]	0		(2812.997, 2835.306]	0
(5713.232, 5735.542]	0		(2835.306, 2857.616]	0
(5735.542, 5757.851]	0		(2857.616, 2879.926]	0
(5824.78, 5847.089]	0		(2879.926, 2902.235]	0
(5914.018, 5936.327]	0		(2902.235, 2924.544]	0
(5980.946, 6003.256]	0		(2924.544, 2946.854]	0
(6025.565, 6047.874]	0		(2946.854, 2969.164]	0
(6070.184, 6092.494]	0		(2969.164, 2991.473]	0
(5155.494, 5177.804]	0		(2991.473, 3013.782]	0
(6181.732, 6204.041]	0		(2411.426, 2433.736]	0
(6226.35, 6248.66]	0		(2389.116, 2411.426]	0
(6270.97, 6293.279]	0		(2366.807, 2389.116]	0
(6293.279, 6315.588]	0		(2344.498, 2366.807]	0
(6315.588, 6337.898]	0		(1764.45, 1786.76]	0
(6382.517, 6404.826]	0		(1786.76, 1809.07]	0
(6404.826, 6427.136]	0		(1809.07, 1831.379]	0
(6427.136, 6449.446]	0		(1853.688, 1875.998]	0
(6494.064, 6516.374]	0		(1875.998, 1898.308]	0
(5222.423, 5244.732]	0		(1898.308, 1920.617]	0
(4932.4, 4954.709]	0		(1920.617, 1942.926]	0
(41341.504, 41363.813]	0		(1942.926, 1965.236]	0
(41118.408, 41140.718]	0		(1965.236, 1987.546]	0
(41319.194, 41341.504]	0		(1987.546, 2009.855]	0
(41296.884, 41319.194]	0		(2009.855, 2032.164]	0
(41274.575, 41296.884]	0		(2032.164, 2054.474]	0
(41252.266, 41274.575]	0		(2054.474, 2076.784]	0
(41229.956, 41252.266]	0		(2076.784, 2099.093]	0
(41207.646, 41229.956]	0		(2099.093, 2121.402]	0
(41185.337, 41207.646]	0		(2121.402, 2143.712]	0
(41163.028, 41185.337]	0		(2143.712, 2166.022]	0
(41140.718, 41163.028]	0		(2166.022, 2188.331]	0
(41096.099, 41118.408]	0		(2188.331, 2210.64]	0
(40873.004, 40895.314]	0		(2210.64, 2232.95]	0
(41073.79, 41096.099]	0		(2232.95, 2255.26]	0
(41051.48, 41073.79]	0		(2255.26, 2277.569]	0
(41029.17, 41051.48]	0		(2277.569, 2299.878]	0
(41006.861, 41029.17]	0		(2299.878, 2322.188]	0
(40984.552, 41006.861]	0		(2322.188, 2344.498]	0
(40962.242, 40984.552]	0		(5668.613, 5690.922]	0
(40939.932, 40962.242]	0		(5713.232, 5735.542]	0
(40917.623, 40939.932]	0		(10978.274, 11000.584]	0
(40895.314, 40917.623]	0		(9349.68, 9371.99]	0
(42434.669, 42456.978]	0		(9081.966, 9104.276]	0
(42456.978, 42479.288]	0		(9104.276, 9126.586]	0
(42479.288, 42501.597]	0		(9126.586, 9148.895]	0
(43817.858, 43840.168]	0		(9148.895, 9171.204]	0
(44018.644, 44040.953]	0		(9171.204, 9193.514]	0
(43996.334, 44018.644]	0		(9193.514, 9215.824]	0
(43974.024, 43996.334]	0		(9215.824, 9238.133]	0
(43951.715, 43974.024]	0		(9238.133, 9260.442]	0
(43929.406, 43951.715]	0		(9260.442, 9282.752]	0
(43907.096, 43929.406]	0		(9282.752, 9305.062]	0
(43884.786, 43907.096]	0		(9305.062, 9327.371]	0
(43862.477, 43884.786]	0		(9327.371, 9349.68]	0
(43840.168, 43862.477]	0		(9371.99, 9394.3]	0
(43795.548, 43817.858]	0		(9037.348, 9059.657]	0
(44063.262, 44085.572]	0		(9394.3, 9416.609]	0
(43773.239, 43795.548]	0		(9416.609, 9438.918]	0
(43750.93, 43773.239]	0		(9438.918, 9461.228]	0
(43728.62, 43750.93]	0		(9461.228, 9483.538]	0
(43706.31, 43728.62]	0		(9483.538, 9505.847]	0
(43684.001, 43706.31]	0		(9505.847, 9528.156]	0
(43661.692, 43684.001]	0		(9528.156, 9550.466]	0
(43639.382, 43661.692]	0		(9550.466, 9572.776]	0
(43617.072, 43639.382]	0		(9572.776, 9595.085]	0
(43594.763, 43617.072]	0		(9595.085, 9617.394]	0
(44040.953, 44063.262]	0		(9617.394, 9639.704]	0
(44085.572, 44107.882]	0		(9639.704, 9662.014]	0
(43550.144, 43572.454]	0		(9059.657, 9081.966]	0
(44353.286, 44375.596]	0		(9015.038, 9037.348]	0
(44554.072, 44576.381]	0		(8368.062, 8390.372]	0
(44531.762, 44554.072]	0		(8680.396, 8702.705]	0
(44509.452, 44531.762]	0		(8412.682, 8434.991]	0
(44487.143, 44509.452]	0		(8434.991, 8457.3]	0
(44464.834, 44487.143]	0		(8457.3, 8479.61]	0
(44442.524, 44464.834]	0		(8479.61, 8501.92]	0
(44420.214, 44442.524]	0		(8501.92, 8524.229]	0
(44397.905, 44420.214]	0		(8524.229, 8546.538]	0
(44375.596, 44397.905]	0		(8546.538, 8568.848]	0
(44330.976, 44353.286]	0		(8568.848, 8591.158]	0
(44107.882, 44130.191]	0		(8591.158, 8613.467]	0
(44308.667, 44330.976]	0		(8613.467, 8635.776]	0
(44286.358, 44308.667]	0		(8635.776, 8658.086]	0
(44264.048, 44286.358]	0		(8658.086, 8680.396]	0
(44241.738, 44264.048]	0		(8702.705, 8725.014]	0
(44219.429, 44241.738]	0		(8992.728, 9015.038]	0
(44197.12, 44219.429]	0		(8725.014, 8747.324]	0
(44174.81, 44197.12]	0		(8747.324, 8769.634]	0
(44152.5, 44174.81]	0		(8769.634, 8791.943]	0
(44130.191, 44152.5]	0		(8791.943, 8814.252]	0
(43572.454, 43594.763]	0		(8814.252, 8836.562]	0
(43527.834, 43550.144]	0		(8836.562, 8858.872]	0
(42501.597, 42523.907]	0		(8858.872, 8881.181]	0
(42747.002, 42769.311]	0		(8881.181, 8903.49]	0
(42947.788, 42970.097]	0		(8903.49, 8925.8]	0
(42925.478, 42947.788]	0		(8925.8, 8948.11]	0
(42903.168, 42925.478]	0		(8948.11, 8970.419]	0
(42880.859, 42903.168]	0		(8970.419, 8992.728]	0
(42858.55, 42880.859]	0		(9662.014, 9684.323]	0
(42836.24, 42858.55]	0		(9684.323, 9706.632]	0
(42813.93, 42836.24]	0		(9706.632, 9728.942]	0
(42791.621, 42813.93]	0		(10665.941, 10688.25]	0
(42769.311, 42791.621]	0		(10398.227, 10420.536]	0
(42724.692, 42747.002]	0		(10420.536, 10442.846]	0
(42992.406, 43014.716]	0		(10442.846, 10465.156]	0
(42702.383, 42724.692]	0		(10465.156, 10487.465]	0
(42680.074, 42702.383]	0		(10487.465, 10509.774]	0
(42657.764, 42680.074]	0		(10509.774, 10532.084]	0
(42635.454, 42657.764]	0		(10532.084, 10554.394]	0
(42613.145, 42635.454]	0		(10554.394, 10576.703]	0
(42590.836, 42613.145]	0		(10576.703, 10599.012]	0
(42568.526, 42590.836]	0		(10599.012, 10621.322]	0
(42546.216, 42568.526]	0		(10621.322, 10643.632]	0
(42523.907, 42546.216]	0		(10643.632, 10665.941]	0
(42970.097, 42992.406]	0		(10688.25, 10710.56]	0
(43014.716, 43037.026]	0		(9728.942, 9751.252]	0
(43505.525, 43527.834]	0		(10710.56, 10732.87]	0
(43282.43, 43304.74]	0		(10732.87, 10755.179]	0
(43483.216, 43505.525]	0		(10755.179, 10777.488]	0
(43460.906, 43483.216]	0		(10777.488, 10799.798]	0
(43438.596, 43460.906]	0		(43237.811, 43260.12]	0
(43416.287, 43438.596]	0		(10822.108, 10844.417]	0
(43393.978, 43416.287]	0		(10844.417, 10866.726]	0
(43371.668, 43393.978]	0		(10866.726, 10889.036]	0
(43349.358, 43371.668]	0		(10889.036, 10911.346]	0
(43327.049, 43349.358]	0		(10911.346, 10933.655]	0
(43304.74, 43327.049]	0		(10933.655, 10955.964]	0
(43260.12, 43282.43]	0		(10955.964, 10978.274]	0
(43037.026, 43059.335]	0		(10375.918, 10398.227]	0
(43237.811, 43260.12]	0		(10353.608, 10375.918]	0
(43215.502, 43237.811]	0		(10331.298, 10353.608]	0
(43193.192, 43215.502]	0		(10308.989, 10331.298]	0
(43170.882, 43193.192]	0		(9751.252, 9773.561]	0
(43148.573, 43170.882]	0		(9773.561, 9795.87]	0
(43126.264, 43148.573]	0		(9795.87, 9818.18]	0
(43103.954, 43126.264]	0		(9818.18, 9840.49]	0
(43081.644, 43103.954]	0		(9840.49, 9862.799]	0
(43059.335, 43081.644]	0		(9862.799, 9885.108]	0
(6538.684, 6560.993]	0		(9885.108, 9907.418]	0
(6627.922, 6650.231]	0		(9907.418, 9929.727]	0
(11803.726, 11826.035]	0		(9929.727, 9952.037]	0
(6784.088, 6806.398]	0		(9952.037, 9974.346]	0
(10219.751, 10242.06]	0		(9974.346, 9996.656]	0
(10242.06, 10264.37]	0		(9996.656, 10018.966]	0
(10264.37, 10286.68]	0		(10018.966, 10041.275]	0
(10286.68, 10308.989]	0		(10041.275, 10063.584]	0
(10308.989, 10331.298]	0		(10063.584, 10085.894]	0
(10331.298, 10353.608]	0		(10085.894, 10108.204]	0
(10353.608, 10375.918]	0		(10108.204, 10130.513]	0
(10375.918, 10398.227]	0		(10130.513, 10152.822]	0
(10398.227, 10420.536]	0		(10152.822, 10175.132]	0
(10420.536, 10442.846]	0		(10175.132, 10197.442]	0
(10465.156, 10487.465]	0		(10197.442, 10219.751]	0
(10487.465, 10509.774]	0		(10219.751, 10242.06]	0
(10509.774, 10532.084]	0		(10242.06, 10264.37]	0
(10532.084, 10554.394]	0		(10264.37, 10286.68]	0
(10554.394, 10576.703]	0		(10286.68, 10308.989]	0
(10576.703, 10599.012]	0		(8390.372, 8412.682]	0
(10599.012, 10621.322]	0		(8345.753, 8368.062]	0
(10621.322, 10643.632]	0		(5735.542, 5757.851]	0
(10643.632, 10665.941]	0		(6694.85, 6717.16]	0
(10665.941, 10688.25]	0		(6427.136, 6449.446]	0
(10688.25, 10710.56]	0		(6449.446, 6471.755]	0
(20392.883, 20415.192]	0		(6471.755, 6494.064]	0
(10175.132, 10197.442]	0		(6494.064, 6516.374]	0
(10152.822, 10175.132]	0		(6516.374, 6538.684]	0
(9862.799, 9885.108]	0		(6538.684, 6560.993]	0
(9617.394, 9639.704]	0		(6560.993, 6583.302]	0
(9639.704, 9662.014]	0		(6583.302, 6605.612]	0
(9662.014, 9684.323]	0		(6605.612, 6627.922]	0
(9684.323, 9706.632]	0		(6627.922, 6650.231]	0
(9706.632, 9728.942]	0		(6650.231, 6672.54]	0
(9751.252, 9773.561]	0		(6672.54, 6694.85]	0
(9773.561, 9795.87]	0		(6717.16, 6739.469]	0
(9818.18, 9840.49]	0		(6382.517, 6404.826]	0
(9840.49, 9862.799]	0		(6739.469, 6761.778]	0
(9885.108, 9907.418]	0		(6761.778, 6784.088]	0
(10130.513, 10152.822]	0		(6784.088, 6806.398]	0
(9907.418, 9929.727]	0		(6806.398, 6828.707]	0
(9929.727, 9952.037]	0		(6828.707, 6851.016]	0
(9974.346, 9996.656]	0		(6851.016, 6873.326]	0
(9996.656, 10018.966]	0		(6873.326, 6895.636]	0
(10018.966, 10041.275]	0		(6895.636, 6917.945]	0
(10041.275, 10063.584]	0		(6917.945, 6940.254]	0
(10063.584, 10085.894]	0		(6940.254, 6962.564]	0
(10085.894, 10108.204]	0		(6962.564, 6984.874]	0
(10108.204, 10130.513]	0		(6984.874, 7007.183]	0
(10710.56, 10732.87]	0		(6404.826, 6427.136]	0
(10732.87, 10755.179]	0		(6360.207, 6382.517]	0
(10755.179, 10777.488]	0		(8323.443, 8345.753]	0
(11558.321, 11580.63]	0		(6025.565, 6047.874]	0
(11357.536, 11379.845]	0		(5757.851, 5780.16]	0
(11379.845, 11402.154]	0		(5780.16, 5802.47]	0
(11402.154, 11424.464]	0		(5802.47, 5824.78]	0
(11424.464, 11446.774]	0		(5824.78, 5847.089]	0
(11446.774, 11469.083]	0		(5847.089, 5869.398]	0
(11469.083, 11491.392]	0		(5869.398, 5891.708]	0
(11491.392, 11513.702]	0		(5891.708, 5914.018]	0
(11513.702, 11536.012]	0		(5914.018, 5936.327]	0
(11536.012, 11558.321]	0		(5936.327, 5958.636]	0
(11580.63, 11602.94]	0		(5958.636, 5980.946]	0
(11312.916, 11335.226]	0		(5980.946, 6003.256]	0
(11602.94, 11625.25]	0		(6003.256, 6025.565]	0
(11625.25, 11647.559]	0		(6047.874, 6070.184]	0
(11647.559, 11669.868]	0		(6337.898, 6360.207]	0
(11669.868, 11692.178]	0		(6070.184, 6092.494]	0
(11692.178, 11714.488]	0		(6092.494, 6114.803]	0
(11714.488, 11736.797]	0		(6114.803, 6137.112]	0
(11736.797, 11759.106]	0		(6137.112, 6159.422]	0
(11759.106, 11781.416]	0		(6159.422, 6181.732]	0
(11781.416, 11803.726]	0		(6181.732, 6204.041]	0
(11335.226, 11357.536]	0		(6204.041, 6226.35]	0
(11290.607, 11312.916]	0		(6226.35, 6248.66]	0
(10777.488, 10799.798]	0		(6248.66, 6270.97]	0
(11022.893, 11045.202]	0		(6270.97, 6293.279]	0
(10822.108, 10844.417]	0		(6293.279, 6315.588]	0
(10844.417, 10866.726]	0		(6315.588, 6337.898]	0
(10866.726, 10889.036]	0		(7007.183, 7029.492]	0
(10889.036, 10911.346]	0		(7029.492, 7051.802]	0
(10911.346, 10933.655]	0		(7051.802, 7074.112]	0
(10933.655, 10955.964]	0		(8011.11, 8033.42]	0
(10955.964, 10978.274]	0		(7743.396, 7765.706]	0
(10978.274, 11000.584]	0		(7765.706, 7788.015]	0
(11000.584, 11022.893]	0		(7788.015, 7810.325]	0
(11045.202, 11067.512]	0		(7810.325, 7832.634]	0
(11268.298, 11290.607]	0		(7832.634, 7854.944]	0
(11067.512, 11089.822]	0		(7854.944, 7877.254]	0
(11089.822, 11112.131]	0		(7877.254, 7899.563]	0
(11112.131, 11134.44]	0		(7899.563, 7921.872]	0
(11134.44, 11156.75]	0		(7921.872, 7944.182]	0
(11156.75, 11179.06]	0		(7944.182, 7966.492]	0
(11179.06, 11201.369]	0		(7966.492, 7988.801]	0
(11201.369, 11223.678]	0		(7988.801, 8011.11]	0
(11223.678, 11245.988]	0		(8033.42, 8055.73]	0
(11245.988, 11268.298]	0		(7074.112, 7096.421]	0
(9595.085, 9617.394]	0		(8055.73, 8078.039]	0
(9572.776, 9595.085]	0		(8078.039, 8100.348]	0
(9550.466, 9572.776]	0		(8100.348, 8122.658]	0
(7944.182, 7966.492]	0		(8122.658, 8144.968]	0
(7631.849, 7654.158]	0		(8144.968, 8167.277]	0
(7676.468, 7698.778]	0		(8167.277, 8189.586]	0
(7698.778, 7721.087]	0		(8189.586, 8211.896]	0
(7721.087, 7743.396]	0		(8211.896, 8234.206]	0
(7765.706, 7788.015]	0		(8234.206, 8256.515]	0
(7810.325, 7832.634]	0		(8256.515, 8278.825]	0
(7832.634, 7854.944]	0		(8278.825, 8301.134]	0
(7899.563, 7921.872]	0		(8301.134, 8323.443]	0
(7921.872, 7944.182]	0		(7721.087, 7743.396]	0
(7966.492, 7988.801]	0		(7698.778, 7721.087]	0
(7564.92, 7587.23]	0		(7676.468, 7698.778]	0
(7988.801, 8011.11]	0		(7654.158, 7676.468]	0
(8055.73, 8078.039]	0		(7096.421, 7118.73]	0
(8078.039, 8100.348]	0		(7118.73, 7141.04]	0
(8100.348, 8122.658]	0		(7141.04, 7163.35]	0
(8122.658, 8144.968]	0		(7163.35, 7185.659]	0
(8144.968, 8167.277]	0		(7185.659, 7207.968]	0
(8167.277, 8189.586]	0		(7207.968, 7230.278]	0
(8189.586, 8211.896]	0		(7230.278, 7252.588]	0
(8234.206, 8256.515]	0		(7252.588, 7274.897]	0
(7609.54, 7631.849]	0		(7274.897, 7297.206]	0
(7520.302, 7542.611]	0		(7297.206, 7319.516]	0
(8278.825, 8301.134]	0		(7319.516, 7341.826]	0
(7096.421, 7118.73]	0		(7341.826, 7364.135]	0
(6806.398, 6828.707]	0		(7364.135, 7386.444]	0
(6828.707, 6851.016]	0		(7386.444, 7408.754]	0
(6851.016, 6873.326]	0		(7408.754, 7431.064]	0
(6895.636, 6917.945]	0		(7431.064, 7453.373]	0
(6917.945, 6940.254]	0		(7453.373, 7475.682]	0
(6962.564, 6984.874]	0		(7475.682, 7497.992]	0
(6984.874, 7007.183]	0		(7497.992, 7520.302]	0
(7029.492, 7051.802]	0		(7520.302, 7542.611]	0
(7074.112, 7096.421]	0		(7542.611, 7564.92]	0
(7141.04, 7163.35]	0		(7564.92, 7587.23]	0
(7497.992, 7520.302]	0		(7587.23, 7609.54]	0
(7185.659, 7207.968]	0		(7609.54, 7631.849]	0
(7207.968, 7230.278]	0		(7631.849, 7654.158]	0
(7274.897, 7297.206]	0		(21597.596, 21619.906]	0
(7297.206, 7319.516]	0		(21619.906, 21642.215]	0
(7319.516, 7341.826]	0		(21642.215, 21664.524]	0
(7364.135, 7386.444]	0		(36500.342, 36522.652]	0
(7386.444, 7408.754]	0		(35875.676, 35897.986]	0
(7408.754, 7431.064]	0		(35897.986, 35920.295]	0
(7431.064, 7453.373]	0		(35920.295, 35942.604]	0
(8256.515, 8278.825]	0		(35942.604, 35964.914]	0
(8301.134, 8323.443]	0		(35964.914, 35987.224]	0
(9528.156, 9550.466]	0		(35987.224, 36009.533]	0
(9238.133, 9260.442]	0		(36009.533, 36031.842]	0
(8992.728, 9015.038]	0		(36031.842, 36054.152]	0
(9037.348, 9059.657]	0		(36054.152, 36076.462]	0
(9059.657, 9081.966]	0		(36076.462, 36098.771]	0
(9081.966, 9104.276]	0		(36098.771, 36121.08]	0
(9104.276, 9126.586]	0		(36121.08, 36143.39]	0
(9148.895, 9171.204]	0		(36143.39, 36165.7]	0
(9171.204, 9193.514]	0		(36165.7, 36188.009]	0
(9193.514, 9215.824]	0		(36188.009, 36210.318]	0
(9215.824, 9238.133]	0		(36210.318, 36232.628]	0
(9260.442, 9282.752]	0		(36232.628, 36254.938]	0
(8948.11, 8970.419]	0		(36254.938, 36277.247]	0
(9282.752, 9305.062]	0		(36277.247, 36299.556]	0
(9305.062, 9327.371]	0		(36299.556, 36321.866]	0
(9371.99, 9394.3]	0		(36321.866, 36344.176]	0
(9394.3, 9416.609]	0		(36344.176, 36366.485]	0
(9416.609, 9438.918]	0		(36366.485, 36388.794]	0
(9438.918, 9461.228]	0		(36388.794, 36411.104]	0
(9461.228, 9483.538]	0		(36411.104, 36433.414]	0
(9483.538, 9505.847]	0		(36433.414, 36455.723]	0
(9505.847, 9528.156]	0		(36455.723, 36478.032]	0
(8970.419, 8992.728]	0		(35853.366, 35875.676]	0
(8925.8, 8948.11]	0		(35831.057, 35853.366]	0
(8368.062, 8390.372]	0		(35808.748, 35831.057]	0
(8635.776, 8658.086]	0		(35474.105, 35496.414]	0
(8412.682, 8434.991]	0		(35206.391, 35228.7]	0
(8434.991, 8457.3]	0		(35228.7, 35251.01]	0
(8457.3, 8479.61]	0		(35251.01, 35273.32]	0
(8479.61, 8501.92]	0		(35273.32, 35295.629]	0
(8501.92, 8524.229]	0		(35295.629, 35317.938]	0
(8546.538, 8568.848]	0		(35317.938, 35340.248]	0
(8568.848, 8591.158]	0		(35340.248, 35362.558]	0
(8591.158, 8613.467]	0		(35362.558, 35384.867]	0
(8613.467, 8635.776]	0		(35384.867, 35407.176]	0
(8658.086, 8680.396]	0		(35407.176, 35429.486]	0
(8881.181, 8903.49]	0		(35429.486, 35451.796]	0
(8680.396, 8702.705]	0		(35451.796, 35474.105]	0
(8702.705, 8725.014]	0		(35496.414, 35518.724]	0
(8725.014, 8747.324]	0		(35786.438, 35808.748]	0
(8747.324, 8769.634]	0		(35518.724, 35541.034]	0
(8769.634, 8791.943]	0		(35541.034, 35563.343]	0
(8791.943, 8814.252]	0		(35563.343, 35585.652]	0
(8814.252, 8836.562]	0		(35585.652, 35607.962]	0
(8836.562, 8858.872]	0		(35607.962, 35630.272]	0
(8858.872, 8881.181]	0		(35630.272, 35652.581]	0
(20370.574, 20392.883]	0		(35652.581, 35674.89]	0
(20415.192, 20437.502]	0		(35674.89, 35697.2]	0
(40828.385, 40850.694]	0		(35697.2, 35719.51]	0
(33845.512, 33867.821]	0		(35719.51, 35741.819]	0
(33890.13, 33912.44]	0		(35741.819, 35764.128]	0
(33912.44, 33934.75]	0		(35764.128, 35786.438]	0
(33934.75, 33957.059]	0		(36478.032, 36500.342]	0
(33957.059, 33979.368]	0		(36522.652, 36544.961]	0
(33979.368, 34001.678]	0		(32462.322, 32484.632]	0
(34001.678, 34023.988]	0		(36544.961, 36567.27]	0
(34023.988, 34046.297]	0		(37236.556, 37258.865]	0
(34046.297, 34068.606]	0		(37258.865, 37281.174]	0
(34068.606, 34090.916]	0		(37281.174, 37303.484]	0
(34090.916, 34113.226]	0		(37303.484, 37325.794]	0
(34113.226, 34135.535]	0		(37325.794, 37348.103]	0
(34135.535, 34157.844]	0		(37348.103, 37370.412]	0
(34157.844, 34180.154]	0		(37370.412, 37392.722]	0
(34180.154, 34202.464]	0		(37392.722, 37415.032]	0
(34202.464, 34224.773]	0		(37415.032, 37437.341]	0
(34224.773, 34247.082]	0		(37437.341, 37459.65]	0
(34247.082, 34269.392]	0		(37459.65, 37481.96]	0
(34269.392, 34291.702]	0		(37481.96, 37504.27]	0
(34291.702, 34314.011]	0		(37504.27, 37526.579]	0
(34314.011, 34336.32]	0		(37526.579, 37548.888]	0
(34336.32, 34358.63]	0		(37548.888, 37571.198]	0
(34358.63, 34380.94]	0		(37571.198, 37593.508]	0
(34380.94, 34403.249]	0		(37593.508, 37615.817]	0
(34403.249, 34425.558]	0		(37615.817, 37638.126]	0
(34425.558, 34447.868]	0		(37638.126, 37660.436]	0
(33867.821, 33890.13]	0		(37660.436, 37682.746]	0
(33823.202, 33845.512]	0		(37682.746, 37705.055]	0
(35741.819, 35764.128]	0		(37705.055, 37727.364]	0
(33800.892, 33823.202]	0		(37727.364, 37749.674]	0
(33243.155, 33265.464]	0		(37749.674, 37771.984]	0
(33265.464, 33287.774]	0		(37771.984, 37794.293]	0
(33287.774, 33310.084]	0		(37794.293, 37816.602]	0
(33310.084, 33332.393]	0		(37816.602, 37838.912]	0
(33332.393, 33354.702]	0		(37214.246, 37236.556]	0
(33354.702, 33377.012]	0		(37191.936, 37214.246]	0
(33377.012, 33399.322]	0		(37169.627, 37191.936]	0
(33399.322, 33421.631]	0		(36834.984, 36857.294]	0
(33421.631, 33443.94]	0		(36567.27, 36589.58]	0
(33443.94, 33466.25]	0		(36589.58, 36611.89]	0
(33466.25, 33488.56]	0		(36611.89, 36634.199]	0
(33488.56, 33510.869]	0		(36634.199, 36656.508]	0
(33510.869, 33533.178]	0		(36656.508, 36678.818]	0
(33533.178, 33555.488]	0		(36678.818, 36701.128]	0
(33555.488, 33577.798]	0		(36701.128, 36723.437]	0
(33577.798, 33600.107]	0		(36723.437, 36745.746]	0
(33600.107, 33622.416]	0		(36745.746, 36768.056]	0
(33622.416, 33644.726]	0		(36768.056, 36790.366]	0
(33644.726, 33667.036]	0		(36790.366, 36812.675]	0
(33667.036, 33689.345]	0		(36812.675, 36834.984]	0
(33689.345, 33711.654]	0		(36857.294, 36879.604]	0
(33711.654, 33733.964]	0		(37147.318, 37169.627]	0
(33733.964, 33756.274]	0		(36879.604, 36901.913]	0
(33756.274, 33778.583]	0		(36901.913, 36924.222]	0
(33778.583, 33800.892]	0		(36924.222, 36946.532]	0
(34447.868, 34470.178]	0		(36946.532, 36968.842]	0
(34470.178, 34492.487]	0		(36968.842, 36991.151]	0
(34492.487, 34514.796]	0		(36991.151, 37013.46]	0
(34514.796, 34537.106]	0		(37013.46, 37035.77]	0
(35161.772, 35184.082]	0		(37035.77, 37058.08]	0
(35184.082, 35206.391]	0		(37058.08, 37080.389]	0
(35206.391, 35228.7]	0		(37080.389, 37102.698]	0
(35228.7, 35251.01]	0		(37102.698, 37125.008]	0
(35251.01, 35273.32]	0		(37125.008, 37147.318]	0
(35273.32, 35295.629]	0		(35184.082, 35206.391]	0
(35295.629, 35317.938]	0		(35161.772, 35184.082]	0
(35317.938, 35340.248]	0		(35139.462, 35161.772]	0
(35340.248, 35362.558]	0		(35117.153, 35139.462]	0
(35362.558, 35384.867]	0		(33176.226, 33198.536]	0
(35384.867, 35407.176]	0		(33198.536, 33220.846]	0
(35407.176, 35429.486]	0		(33220.846, 33243.155]	0
(35429.486, 35451.796]	0		(33243.155, 33265.464]	0
(35451.796, 35474.105]	0		(33265.464, 33287.774]	0
(35474.105, 35496.414]	0		(33287.774, 33310.084]	0
(35496.414, 35518.724]	0		(33310.084, 33332.393]	0
(35518.724, 35541.034]	0		(33332.393, 33354.702]	0
(35541.034, 35563.343]	0		(33354.702, 33377.012]	0
(35563.343, 35585.652]	0		(33377.012, 33399.322]	0
(35585.652, 35607.962]	0		(33399.322, 33421.631]	0
(35607.962, 35630.272]	0		(33421.631, 33443.94]	0
(35630.272, 35652.581]	0		(33443.94, 33466.25]	0
(35652.581, 35674.89]	0		(33466.25, 33488.56]	0
(35674.89, 35697.2]	0		(33488.56, 33510.869]	0
(35697.2, 35719.51]	0		(33510.869, 33533.178]	0
(35139.462, 35161.772]	0		(33533.178, 33555.488]	0
(35117.153, 35139.462]	0		(33555.488, 33577.798]	0
(35094.844, 35117.153]	0		(33577.798, 33600.107]	0
(34782.51, 34804.82]	0		(33600.107, 33622.416]	0
(34537.106, 34559.416]	0		(33622.416, 33644.726]	0
(34559.416, 34581.725]	0		(33644.726, 33667.036]	0
(34581.725, 34604.034]	0		(33667.036, 33689.345]	0
(34604.034, 34626.344]	0		(33689.345, 33711.654]	0
(34626.344, 34648.654]	0		(33711.654, 33733.964]	0
(34648.654, 34670.963]	0		(33733.964, 33756.274]	0
(34670.963, 34693.272]	0		(33756.274, 33778.583]	0
(34693.272, 34715.582]	0		(33153.917, 33176.226]	0
(34715.582, 34737.892]	0		(33131.608, 33153.917]	0
(34737.892, 34760.201]	0		(33109.298, 33131.608]	0
(34760.201, 34782.51]	0		(32774.656, 32796.965]	0
(34804.82, 34827.13]	0		(32506.942, 32529.251]	0
(35072.534, 35094.844]	0		(32529.251, 32551.56]	0
(34827.13, 34849.439]	0		(32551.56, 32573.87]	0
(34849.439, 34871.748]	0		(32573.87, 32596.18]	0
(34871.748, 34894.058]	0		(32596.18, 32618.489]	0
(34894.058, 34916.368]	0		(32618.489, 32640.798]	0
(34916.368, 34938.677]	0		(32640.798, 32663.108]	0
(34938.677, 34960.986]	0		(32663.108, 32685.418]	0
(34960.986, 34983.296]	0		(32685.418, 32707.727]	0
(34983.296, 35005.606]	0		(32707.727, 32730.036]	0
(35005.606, 35027.915]	0		(32730.036, 32752.346]	0
(35027.915, 35050.224]	0		(32752.346, 32774.656]	0
(35050.224, 35072.534]	0		(32796.965, 32819.274]	0
(33220.846, 33243.155]	0		(33086.988, 33109.298]	0
(33198.536, 33220.846]	0		(32819.274, 32841.584]	0
(33176.226, 33198.536]	0		(32841.584, 32863.894]	0
(31904.585, 31926.894]	0		(32863.894, 32886.203]	0
(31324.538, 31346.848]	0		(32886.203, 32908.512]	0
(31346.848, 31369.157]	0		(32908.512, 32930.822]	0
(31369.157, 31391.466]	0		(32930.822, 32953.132]	0
(31391.466, 31413.776]	0		(32953.132, 32975.441]	0
(31413.776, 31436.086]	0		(32975.441, 32997.751]	0
(31436.086, 31458.395]	0		(32997.751, 33020.06]	0
(31458.395, 31480.704]	0		(33020.06, 33042.37]	0
(31480.704, 31503.014]	0		(33042.37, 33064.679]	0
(31503.014, 31525.324]	0		(33064.679, 33086.988]	0
(31525.324, 31547.633]	0		(33778.583, 33800.892]	0
(31547.633, 31569.942]	0		(33800.892, 33823.202]	0
(31569.942, 31592.252]	0		(33823.202, 33845.512]	0
(31592.252, 31614.562]	0		(34804.82, 34827.13]	0
(31614.562, 31636.871]	0		(34537.106, 34559.416]	0
(31636.871, 31659.18]	0		(34559.416, 34581.725]	0
(31659.18, 31681.49]	0		(34581.725, 34604.034]	0
(31681.49, 31703.8]	0		(34604.034, 34626.344]	0
(31703.8, 31726.109]	0		(34626.344, 34648.654]	0
(31726.109, 31748.418]	0		(34648.654, 34670.963]	0
(31748.418, 31770.728]	0		(34670.963, 34693.272]	0
(31770.728, 31793.038]	0		(34693.272, 34715.582]	0
(31793.038, 31815.347]	0		(34715.582, 34737.892]	0
(31815.347, 31837.656]	0		(34737.892, 34760.201]	0
(31837.656, 31859.966]	0		(34760.201, 34782.51]	0
(31859.966, 31882.276]	0		(34782.51, 34804.82]	0
(31302.228, 31324.538]	0		(34827.13, 34849.439]	0
(31279.919, 31302.228]	0		(34492.487, 34514.796]	0
(31257.61, 31279.919]	0		(34849.439, 34871.748]	0
(30945.276, 30967.586]	0		(34871.748, 34894.058]	0
(30699.872, 30722.182]	0		(34894.058, 34916.368]	0
(30722.182, 30744.491]	0		(34916.368, 34938.677]	0
(30744.491, 30766.8]	0		(34938.677, 34960.986]	0
(30766.8, 30789.11]	0		(34960.986, 34983.296]	0
(30789.11, 30811.42]	0		(34983.296, 35005.606]	0
(30811.42, 30833.729]	0		(35005.606, 35027.915]	0
(30833.729, 30856.038]	0		(35027.915, 35050.224]	0
(30856.038, 30878.348]	0		(35050.224, 35072.534]	0
(30878.348, 30900.658]	0		(35072.534, 35094.844]	0
(30900.658, 30922.967]	0		(35094.844, 35117.153]	0
(30922.967, 30945.276]	0		(34514.796, 34537.106]	0
(30967.586, 30989.896]	0		(34470.178, 34492.487]	0
(31235.3, 31257.61]	0		(33845.512, 33867.821]	0
(30989.896, 31012.205]	0		(34135.535, 34157.844]	0
(31012.205, 31034.514]	0		(33867.821, 33890.13]	0
(31034.514, 31056.824]	0		(33890.13, 33912.44]	0
(31056.824, 31079.134]	0		(33912.44, 33934.75]	0
(31079.134, 31101.443]	0		(33934.75, 33957.059]	0
(31101.443, 31123.752]	0		(33957.059, 33979.368]	0
(31123.752, 31146.062]	0		(33979.368, 34001.678]	0
(31146.062, 31168.372]	0		(34001.678, 34023.988]	0
(31168.372, 31190.681]	0		(34023.988, 34046.297]	0
(31190.681, 31212.99]	0		(34046.297, 34068.606]	0
(31212.99, 31235.3]	0		(34068.606, 34090.916]	0
(31882.276, 31904.585]	0		(34090.916, 34113.226]	0
(31926.894, 31949.204]	0		(34113.226, 34135.535]	0
(33153.917, 33176.226]	0		(34157.844, 34180.154]	0
(31949.204, 31971.514]	0		(34447.868, 34470.178]	0
(32596.18, 32618.489]	0		(34180.154, 34202.464]	0
(32618.489, 32640.798]	0		(34202.464, 34224.773]	0
(32640.798, 32663.108]	0		(34224.773, 34247.082]	0
(32663.108, 32685.418]	0		(34247.082, 34269.392]	0
(32685.418, 32707.727]	0		(34269.392, 34291.702]	0
(32707.727, 32730.036]	0		(34291.702, 34314.011]	0
(32730.036, 32752.346]	0		(34314.011, 34336.32]	0
(32752.346, 32774.656]	0		(34336.32, 34358.63]	0
(32774.656, 32796.965]	0		(34358.63, 34380.94]	0
(32796.965, 32819.274]	0		(34380.94, 34403.249]	0
(32819.274, 32841.584]	0		(34403.249, 34425.558]	0
(32841.584, 32863.894]	0		(34425.558, 34447.868]	0
(32863.894, 32886.203]	0		(37838.912, 37861.222]	0
(32886.203, 32908.512]	0		(37861.222, 37883.531]	0
(32908.512, 32930.822]	0		(37883.531, 37905.84]	0
(32930.822, 32953.132]	0		(40582.98, 40605.29]	0
(32953.132, 32975.441]	0		(41296.884, 41319.194]	0
(32975.441, 32997.751]	0		(41319.194, 41341.504]	0
(32997.751, 33020.06]	0		(41341.504, 41363.813]	0
(33020.06, 33042.37]	0		(41363.813, 41386.122]	0
(33042.37, 33064.679]	0		(41386.122, 41408.432]	0
(33064.679, 33086.988]	0		(41408.432, 41430.742]	0
(33086.988, 33109.298]	0		(41430.742, 41453.051]	0
(33109.298, 33131.608]	0		(41453.051, 41475.36]	0
(33131.608, 33153.917]	0		(41475.36, 41497.67]	0
(32573.87, 32596.18]	0		(41497.67, 41519.98]	0
(32551.56, 32573.87]	0		(41519.98, 41542.289]	0
(32529.251, 32551.56]	0		(41542.289, 41564.598]	0
(32216.918, 32239.228]	0		(41564.598, 41586.908]	0
(31971.514, 31993.823]	0		(41586.908, 41609.218]	0
(31993.823, 32016.132]	0		(41609.218, 41631.527]	0
(32016.132, 32038.442]	0		(41631.527, 41653.836]	0
(32038.442, 32060.752]	0		(41653.836, 41676.146]	0
(32060.752, 32083.061]	0		(41676.146, 41698.456]	0
(32083.061, 32105.37]	0		(41698.456, 41720.765]	0
(32105.37, 32127.68]	0		(41720.765, 41743.074]	0
(32127.68, 32149.99]	0		(41743.074, 41765.384]	0
(32149.99, 32172.299]	0		(41765.384, 41787.694]	0
(32172.299, 32194.608]	0		(41787.694, 41810.003]	0
(32194.608, 32216.918]	0		(41810.003, 41832.312]	0
(32239.228, 32261.537]	0		(41832.312, 41854.622]	0
(32506.942, 32529.251]	0		(41854.622, 41876.932]	0
(32261.537, 32283.846]	0		(41876.932, 41899.241]	0
(32283.846, 32306.156]	0		(41274.575, 41296.884]	0
(32306.156, 32328.466]	0		(41252.266, 41274.575]	0
(32328.466, 32350.775]	0		(41229.956, 41252.266]	0
(32350.775, 32373.084]	0		(40895.314, 40917.623]	0
(32373.084, 32395.394]	0		(40627.6, 40649.909]	0
(32395.394, 32417.704]	0		(40649.909, 40672.218]	0
(32417.704, 32440.013]	0		(40672.218, 40694.528]	0
(32440.013, 32462.322]	0		(40694.528, 40716.838]	0
(32462.322, 32484.632]	0		(40716.838, 40739.147]	0
(32484.632, 32506.942]	0		(40739.147, 40761.456]	0
(35719.51, 35741.819]	0		(40761.456, 40783.766]	0
(35764.128, 35786.438]	0		(40783.766, 40806.076]	0
(20437.502, 20459.812]	0		(40806.076, 40828.385]	0
(38954.387, 38976.696]	0		(40828.385, 40850.694]	0
(38999.006, 39021.316]	0		(40850.694, 40873.004]	0
(39021.316, 39043.625]	0		(40873.004, 40895.314]	0
(39043.625, 39065.934]	0		(40917.623, 40939.932]	0
(39065.934, 39088.244]	0		(41207.646, 41229.956]	0
(39088.244, 39110.554]	0		(40939.932, 40962.242]	0
(39110.554, 39132.863]	0		(40962.242, 40984.552]	0
(39132.863, 39155.172]	0		(40984.552, 41006.861]	0
(39155.172, 39177.482]	0		(41006.861, 41029.17]	0
(39177.482, 39199.792]	0		(41029.17, 41051.48]	0
(39199.792, 39222.101]	0		(41051.48, 41073.79]	0
(39222.101, 39244.41]	0		(41073.79, 41096.099]	0
(39244.41, 39266.72]	0		(41096.099, 41118.408]	0
(39266.72, 39289.03]	0		(41118.408, 41140.718]	0
(39289.03, 39311.339]	0		(41140.718, 41163.028]	0
(39311.339, 39333.648]	0		(41163.028, 41185.337]	0
(39333.648, 39355.958]	0		(41185.337, 41207.646]	0
(39355.958, 39378.268]	0		(41899.241, 41921.55]	0
(39378.268, 39400.577]	0		(41921.55, 41943.86]	0
(39400.577, 39422.886]	0		(41943.86, 41966.17]	0
(39422.886, 39445.196]	0		(42925.478, 42947.788]	0
(39445.196, 39467.506]	0		(42657.764, 42680.074]	0
(39467.506, 39489.815]	0		(42680.074, 42702.383]	0
(39489.815, 39512.124]	0		(42702.383, 42724.692]	0
(39512.124, 39534.434]	0		(42724.692, 42747.002]	0
(39534.434, 39556.744]	0		(42747.002, 42769.311]	0
(38976.696, 38999.006]	0		(42769.311, 42791.621]	0
(38932.078, 38954.387]	0		(42791.621, 42813.93]	0
(35786.438, 35808.748]	0		(42813.93, 42836.24]	0
(38909.768, 38932.078]	0		(42836.24, 42858.55]	0
(38352.03, 38374.34]	0		(42858.55, 42880.859]	0
(38374.34, 38396.65]	0		(42880.859, 42903.168]	0
(38396.65, 38418.959]	0		(42903.168, 42925.478]	0
(38418.959, 38441.268]	0		(42947.788, 42970.097]	0
(38441.268, 38463.578]	0		(42613.145, 42635.454]	0
(38463.578, 38485.888]	0		(42970.097, 42992.406]	0
(38485.888, 38508.197]	0		(42992.406, 43014.716]	0
(38508.197, 38530.506]	0		(43014.716, 43037.026]	0
(38530.506, 38552.816]	0		(43037.026, 43059.335]	0
(38552.816, 38575.126]	0		(43059.335, 43081.644]	0
(38575.126, 38597.435]	0		(43081.644, 43103.954]	0
(38597.435, 38619.744]	0		(43103.954, 43126.264]	0
(38619.744, 38642.054]	0		(43126.264, 43148.573]	0
(38642.054, 38664.364]	0		(43148.573, 43170.882]	0
(38664.364, 38686.673]	0		(43170.882, 43193.192]	0
(38686.673, 38708.982]	0		(43193.192, 43215.502]	0
(38708.982, 38731.292]	0		(43215.502, 43237.811]	0
(38731.292, 38753.602]	0		(42635.454, 42657.764]	0
(38753.602, 38775.911]	0		(42590.836, 42613.145]	0
(38775.911, 38798.22]	0		(41966.17, 41988.479]	0
(38798.22, 38820.53]	0		(42256.193, 42278.502]	0
(38820.53, 38842.84]	0		(41988.479, 42010.788]	0
(38842.84, 38865.149]	0		(42010.788, 42033.098]	0
(38865.149, 38887.458]	0		(42033.098, 42055.408]	0
(38887.458, 38909.768]	0		(42055.408, 42077.717]	0
(39556.744, 39579.053]	0		(42077.717, 42100.026]	0
(39579.053, 39601.362]	0		(42100.026, 42122.336]	0
(39601.362, 39623.672]	0		(42122.336, 42144.646]	0
(39623.672, 39645.982]	0		(42144.646, 42166.955]	0
(40270.648, 40292.957]	0		(42166.955, 42189.264]	0
(40292.957, 40315.266]	0		(42189.264, 42211.574]	0
(40315.266, 40337.576]	0		(42211.574, 42233.884]	0
(40337.576, 40359.886]	0		(42233.884, 42256.193]	0
(40359.886, 40382.195]	0		(42278.502, 42300.812]	0
(40382.195, 40404.504]	0		(42568.526, 42590.836]	0
(40404.504, 40426.814]	0		(42300.812, 42323.122]	0
(40426.814, 40449.124]	0		(42323.122, 42345.431]	0
(40449.124, 40471.433]	0		(42345.431, 42367.74]	0
(40471.433, 40493.742]	0		(42367.74, 42390.05]	0
(40493.742, 40516.052]	0		(42390.05, 42412.36]	0
(40516.052, 40538.362]	0		(42412.36, 42434.669]	0
(40538.362, 40560.671]	0		(42434.669, 42456.978]	0
(40560.671, 40582.98]	0		(42456.978, 42479.288]	0
(40582.98, 40605.29]	0		(42479.288, 42501.597]	0
(40605.29, 40627.6]	0		(42501.597, 42523.907]	0
(40627.6, 40649.909]	0		(42523.907, 42546.216]	0
(40649.909, 40672.218]	0		(42546.216, 42568.526]	0
(40672.218, 40694.528]	0		(40605.29, 40627.6]	0
(40694.528, 40716.838]	0		(40560.671, 40582.98]	0
(40716.838, 40739.147]	0		(37905.84, 37928.15]	0
(40739.147, 40761.456]	0		(40538.362, 40560.671]	0
(40761.456, 40783.766]	0		(38597.435, 38619.744]	0
(40783.766, 40806.076]	0		(38619.744, 38642.054]	0
(40806.076, 40828.385]	0		(38642.054, 38664.364]	0
(40248.338, 40270.648]	0		(38664.364, 38686.673]	0
(40226.028, 40248.338]	0		(38686.673, 38708.982]	0
(40203.719, 40226.028]	0		(38708.982, 38731.292]	0
(39891.386, 39913.696]	0		(38731.292, 38753.602]	0
(39645.982, 39668.291]	0		(38753.602, 38775.911]	0
(39668.291, 39690.6]	0		(38775.911, 38798.22]	0
(39690.6, 39712.91]	0		(38798.22, 38820.53]	0
(39712.91, 39735.22]	0		(38820.53, 38842.84]	0
(39735.22, 39757.529]	0		(38842.84, 38865.149]	0
(39757.529, 39779.838]	0		(38865.149, 38887.458]	0
(39779.838, 39802.148]	0		(38887.458, 38909.768]	0
(39802.148, 39824.458]	0		(38909.768, 38932.078]	0
(39824.458, 39846.767]	0		(38932.078, 38954.387]	0
(39846.767, 39869.076]	0		(38954.387, 38976.696]	0
(39869.076, 39891.386]	0		(38976.696, 38999.006]	0
(39913.696, 39936.005]	0		(38999.006, 39021.316]	0
(40181.41, 40203.719]	0		(39021.316, 39043.625]	0
(39936.005, 39958.314]	0		(39043.625, 39065.934]	0
(39958.314, 39980.624]	0		(39065.934, 39088.244]	0
(39980.624, 40002.934]	0		(39088.244, 39110.554]	0
(40002.934, 40025.243]	0		(39110.554, 39132.863]	0
(40025.243, 40047.552]	0		(39132.863, 39155.172]	0
(40047.552, 40069.862]	0		(39155.172, 39177.482]	0
(40069.862, 40092.172]	0		(39177.482, 39199.792]	0
(40092.172, 40114.481]	0		(38575.126, 38597.435]	0
(40114.481, 40136.79]	0		(38552.816, 38575.126]	0
(40136.79, 40159.1]	0		(38530.506, 38552.816]	0
(40159.1, 40181.41]	0		(38195.864, 38218.174]	0
(38329.721, 38352.03]	0		(37928.15, 37950.46]	0
(38307.412, 38329.721]	0		(37950.46, 37972.769]	0
(38285.102, 38307.412]	0		(37972.769, 37995.078]	0
(37013.46, 37035.77]	0		(37995.078, 38017.388]	0
(36433.414, 36455.723]	0		(38017.388, 38039.698]	0
(36455.723, 36478.032]	0		(38039.698, 38062.007]	0
(36478.032, 36500.342]	0		(38062.007, 38084.316]	0
(36500.342, 36522.652]	0		(38084.316, 38106.626]	0
(36522.652, 36544.961]	0		(38106.626, 38128.936]	0
(36544.961, 36567.27]	0		(38128.936, 38151.245]	0
(36567.27, 36589.58]	0		(38151.245, 38173.554]	0
(36589.58, 36611.89]	0		(38173.554, 38195.864]	0
(36611.89, 36634.199]	0		(38218.174, 38240.483]	0
(36634.199, 36656.508]	0		(38508.197, 38530.506]	0
(36656.508, 36678.818]	0		(38240.483, 38262.792]	0
(36678.818, 36701.128]	0		(38262.792, 38285.102]	0
(36701.128, 36723.437]	0		(38285.102, 38307.412]	0
(36723.437, 36745.746]	0		(38307.412, 38329.721]	0
(36745.746, 36768.056]	0		(38329.721, 38352.03]	0
(36768.056, 36790.366]	0		(38352.03, 38374.34]	0
(36790.366, 36812.675]	0		(38374.34, 38396.65]	0
(36812.675, 36834.984]	0		(38396.65, 38418.959]	0
(36834.984, 36857.294]	0		(38418.959, 38441.268]	0
(36857.294, 36879.604]	0		(38441.268, 38463.578]	0
(36879.604, 36901.913]	0		(38463.578, 38485.888]	0
(36901.913, 36924.222]	0		(38485.888, 38508.197]	0
(36924.222, 36946.532]	0		(39199.792, 39222.101]	0
(36946.532, 36968.842]	0		(39222.101, 39244.41]	0
(36968.842, 36991.151]	0		(39244.41, 39266.72]	0
(36411.104, 36433.414]	0		(40226.028, 40248.338]	0
(36388.794, 36411.104]	0		(39958.314, 39980.624]	0
(36366.485, 36388.794]	0		(39980.624, 40002.934]	0
(36054.152, 36076.462]	0		(40002.934, 40025.243]	0
(35808.748, 35831.057]	0		(40025.243, 40047.552]	0
(35831.057, 35853.366]	0		(40047.552, 40069.862]	0
(35853.366, 35875.676]	0		(40069.862, 40092.172]	0
(35875.676, 35897.986]	0		(40092.172, 40114.481]	0
(35897.986, 35920.295]	0		(40114.481, 40136.79]	0
(35920.295, 35942.604]	0		(40136.79, 40159.1]	0
(35942.604, 35964.914]	0		(40159.1, 40181.41]	0
(35964.914, 35987.224]	0		(40181.41, 40203.719]	0
(35987.224, 36009.533]	0		(40203.719, 40226.028]	0
(36009.533, 36031.842]	0		(40248.338, 40270.648]	0
(36031.842, 36054.152]	0		(39913.696, 39936.005]	0
(36076.462, 36098.771]	0		(40270.648, 40292.957]	0
(36344.176, 36366.485]	0		(40292.957, 40315.266]	0
(36098.771, 36121.08]	0		(40315.266, 40337.576]	0
(36121.08, 36143.39]	0		(40337.576, 40359.886]	0
(36143.39, 36165.7]	0		(40359.886, 40382.195]	0
(36165.7, 36188.009]	0		(40382.195, 40404.504]	0
(36188.009, 36210.318]	0		(40404.504, 40426.814]	0
(36210.318, 36232.628]	0		(40426.814, 40449.124]	0
(36232.628, 36254.938]	0		(40449.124, 40471.433]	0
(36254.938, 36277.247]	0		(40471.433, 40493.742]	0
(36277.247, 36299.556]	0		(40493.742, 40516.052]	0
(36299.556, 36321.866]	0		(40516.052, 40538.362]	0
(36321.866, 36344.176]	0		(39936.005, 39958.314]	0
(36991.151, 37013.46]	0		(39891.386, 39913.696]	0
(37035.77, 37058.08]	0		(39266.72, 39289.03]	0
(38262.792, 38285.102]	0		(39556.744, 39579.053]	0
(37058.08, 37080.389]	0		(39289.03, 39311.339]	0
(37705.055, 37727.364]	0		(39311.339, 39333.648]	0
(37727.364, 37749.674]	0		(39333.648, 39355.958]	0
(37749.674, 37771.984]	0		(39355.958, 39378.268]	0
(37771.984, 37794.293]	0		(39378.268, 39400.577]	0
(37794.293, 37816.602]	0		(39400.577, 39422.886]	0
(37816.602, 37838.912]	0		(39422.886, 39445.196]	0
(37838.912, 37861.222]	0		(39445.196, 39467.506]	0
(37861.222, 37883.531]	0		(39467.506, 39489.815]	0
(37883.531, 37905.84]	0		(39489.815, 39512.124]	0
(37905.84, 37928.15]	0		(39512.124, 39534.434]	0
(37928.15, 37950.46]	0		(39534.434, 39556.744]	0
(37950.46, 37972.769]	0		(39579.053, 39601.362]	0
(37972.769, 37995.078]	0		(39869.076, 39891.386]	0
(37995.078, 38017.388]	0		(39601.362, 39623.672]	0
(38017.388, 38039.698]	0		(39623.672, 39645.982]	0
(38039.698, 38062.007]	0		(39645.982, 39668.291]	0
(38062.007, 38084.316]	0		(39668.291, 39690.6]	0
(38084.316, 38106.626]	0		(39690.6, 39712.91]	0
(38106.626, 38128.936]	0		(39712.91, 39735.22]	0
(38128.936, 38151.245]	0		(39735.22, 39757.529]	0
(38151.245, 38173.554]	0		(39757.529, 39779.838]	0
(38173.554, 38195.864]	0		(39779.838, 39802.148]	0
(38195.864, 38218.174]	0		(39802.148, 39824.458]	0
(38218.174, 38240.483]	0		(39824.458, 39846.767]	0
(38240.483, 38262.792]	0		(39846.767, 39869.076]	0
(37682.746, 37705.055]	0		(32484.632, 32506.942]	0
(37660.436, 37682.746]	0		(32440.013, 32462.322]	0
(37638.126, 37660.436]	0		(21664.524, 21686.834]	0
(37325.794, 37348.103]	0		(25680.234, 25702.544]	0
(37080.389, 37102.698]	0		(25055.568, 25077.878]	0
(37102.698, 37125.008]	0		(25077.878, 25100.188]	0
(37125.008, 37147.318]	0		(25100.188, 25122.497]	0
(37147.318, 37169.627]	0		(25122.497, 25144.806]	0
(37169.627, 37191.936]	0		(25144.806, 25167.116]	0
(37191.936, 37214.246]	0		(25167.116, 25189.426]	0
(37214.246, 37236.556]	0		(25189.426, 25211.735]	0
(37236.556, 37258.865]	0		(25211.735, 25234.044]	0
(37258.865, 37281.174]	0		(25234.044, 25256.354]	0
(37281.174, 37303.484]	0		(25256.354, 25278.664]	0
(37303.484, 37325.794]	0		(25278.664, 25300.973]	0
(37348.103, 37370.412]	0		(25300.973, 25323.282]	0
(37615.817, 37638.126]	0		(25323.282, 25345.592]	0
(37370.412, 37392.722]	0		(25345.592, 25367.902]	0
(37392.722, 37415.032]	0		(25367.902, 25390.211]	0
(37415.032, 37437.341]	0		(25390.211, 25412.52]	0
(37437.341, 37459.65]	0		(25412.52, 25434.83]	0
(37459.65, 37481.96]	0		(25434.83, 25457.14]	0
(37481.96, 37504.27]	0		(25457.14, 25479.449]	0
(37504.27, 37526.579]	0		(25479.449, 25501.758]	0
(37526.579, 37548.888]	0		(25501.758, 25524.068]	0
(37548.888, 37571.198]	0		(25524.068, 25546.378]	0
(37571.198, 37593.508]	0		(25546.378, 25568.687]	0
(37593.508, 37615.817]	0		(25568.687, 25590.996]	0
(30677.562, 30699.872]	0		(25590.996, 25613.306]	0
(30655.253, 30677.562]	0		(25613.306, 25635.616]	0
(30632.944, 30655.253]	0		(25635.616, 25657.925]	0
(23627.76, 23650.07]	0		(25033.259, 25055.568]	0
(23672.38, 23694.689]	0		(25010.95, 25033.259]	0
(23694.689, 23716.998]	0		(24988.64, 25010.95]	0
(23716.998, 23739.308]	0		(24653.998, 24676.307]	0
(23739.308, 23761.618]	0		(24386.284, 24408.593]	0
(23761.618, 23783.927]	0		(24408.593, 24430.902]	0
(23783.927, 23806.236]	0		(24430.902, 24453.212]	0
(23806.236, 23828.546]	0		(24453.212, 24475.522]	0
(23828.546, 23850.856]	0		(24475.522, 24497.831]	0
(23850.856, 23873.165]	0		(24497.831, 24520.14]	0
(23873.165, 23895.474]	0		(24520.14, 24542.45]	0
(23895.474, 23917.784]	0		(24542.45, 24564.76]	0
(23917.784, 23940.094]	0		(24564.76, 24587.069]	0
(23940.094, 23962.403]	0		(24587.069, 24609.378]	0
(23962.403, 23984.712]	0		(24609.378, 24631.688]	0
(23984.712, 24007.022]	0		(24631.688, 24653.998]	0
(24007.022, 24029.332]	0		(24676.307, 24698.616]	0
(24029.332, 24051.641]	0		(24966.33, 24988.64]	0
(24051.641, 24073.95]	0		(24698.616, 24720.926]	0
(24073.95, 24096.26]	0		(24720.926, 24743.236]	0
(24096.26, 24118.57]	0		(24743.236, 24765.545]	0
(24118.57, 24140.879]	0		(24765.545, 24787.854]	0
(24140.879, 24163.188]	0		(24787.854, 24810.164]	0
(24163.188, 24185.498]	0		(24810.164, 24832.474]	0
(24185.498, 24207.808]	0		(24832.474, 24854.783]	0
(24207.808, 24230.117]	0		(24854.783, 24877.092]	0
(23650.07, 23672.38]	0		(24877.092, 24899.402]	0
(23605.451, 23627.76]	0		(24899.402, 24921.712]	0
(30610.634, 30632.944]	0		(24921.712, 24944.021]	0
(23583.142, 23605.451]	0		(24944.021, 24966.33]	0
(23025.404, 23047.714]	0		(25657.925, 25680.234]	0
(23047.714, 23070.023]	0		(25702.544, 25724.854]	0
(23070.023, 23092.332]	0		(32417.704, 32440.013]	0
(23092.332, 23114.642]	0		(25724.854, 25747.163]	0
(23114.642, 23136.952]	0		(26416.448, 26438.758]	0
(23136.952, 23159.261]	0		(26438.758, 26461.067]	0
(23159.261, 23181.57]	0		(26461.067, 26483.376]	0
(23181.57, 23203.88]	0		(26483.376, 26505.686]	0
(23203.88, 23226.19]	0		(26505.686, 26527.996]	0
(23226.19, 23248.499]	0		(26527.996, 26550.305]	0
(23248.499, 23270.808]	0		(26550.305, 26572.614]	0
(23270.808, 23293.118]	0		(26572.614, 26594.924]	0
(23293.118, 23315.428]	0		(26594.924, 26617.234]	0
(23315.428, 23337.737]	0		(26617.234, 26639.543]	0
(23337.737, 23360.046]	0		(26639.543, 26661.852]	0
(23360.046, 23382.356]	0		(26661.852, 26684.162]	0
(23382.356, 23404.666]	0		(26684.162, 26706.472]	0
(23404.666, 23426.975]	0		(26706.472, 26728.781]	0
(23426.975, 23449.284]	0		(26728.781, 26751.09]	0
(23449.284, 23471.594]	0		(26751.09, 26773.4]	0
(23471.594, 23493.904]	0		(26773.4, 26795.71]	0
(23493.904, 23516.213]	0		(26795.71, 26818.019]	0
(23516.213, 23538.522]	0		(26818.019, 26840.328]	0
(23538.522, 23560.832]	0		(26840.328, 26862.638]	0
(23560.832, 23583.142]	0		(26862.638, 26884.948]	0
(24230.117, 24252.426]	0		(26884.948, 26907.257]	0
(24252.426, 24274.736]	0		(26907.257, 26929.566]	0
(24274.736, 24297.046]	0		(26929.566, 26951.876]	0
(24297.046, 24319.355]	0		(26951.876, 26974.186]	0
(24944.021, 24966.33]	0		(26974.186, 26996.495]	0
(24966.33, 24988.64]	0		(26996.495, 27018.804]	0
(24988.64, 25010.95]	0		(26394.138, 26416.448]	0
(25010.95, 25033.259]	0		(26371.829, 26394.138]	0
(25033.259, 25055.568]	0		(26349.52, 26371.829]	0
(25055.568, 25077.878]	0		(26014.877, 26037.186]	0
(25077.878, 25100.188]	0		(25747.163, 25769.472]	0
(25100.188, 25122.497]	0		(25769.472, 25791.782]	0
(25122.497, 25144.806]	0		(25791.782, 25814.092]	0
(25144.806, 25167.116]	0		(25814.092, 25836.401]	0
(25167.116, 25189.426]	0		(25836.401, 25858.71]	0
(25189.426, 25211.735]	0		(25858.71, 25881.02]	0
(25211.735, 25234.044]	0		(25881.02, 25903.33]	0
(25234.044, 25256.354]	0		(25903.33, 25925.639]	0
(25256.354, 25278.664]	0		(25925.639, 25947.948]	0
(25278.664, 25300.973]	0		(25947.948, 25970.258]	0
(25300.973, 25323.282]	0		(25970.258, 25992.568]	0
(25323.282, 25345.592]	0		(25992.568, 26014.877]	0
(25345.592, 25367.902]	0		(26037.186, 26059.496]	0
(25367.902, 25390.211]	0		(26327.21, 26349.52]	0
(25390.211, 25412.52]	0		(26059.496, 26081.806]	0
(25412.52, 25434.83]	0		(26081.806, 26104.115]	0
(25434.83, 25457.14]	0		(26104.115, 26126.424]	0
(25457.14, 25479.449]	0		(26126.424, 26148.734]	0
(25479.449, 25501.758]	0		(26148.734, 26171.044]	0
(24921.712, 24944.021]	0		(26171.044, 26193.353]	0
(24899.402, 24921.712]	0		(26193.353, 26215.662]	0
(24877.092, 24899.402]	0		(26215.662, 26237.972]	0
(24564.76, 24587.069]	0		(26237.972, 26260.282]	0
(24319.355, 24341.664]	0		(26260.282, 26282.591]	0
(24341.664, 24363.974]	0		(26282.591, 26304.9]	0
(24363.974, 24386.284]	0		(26304.9, 26327.21]	0
(24386.284, 24408.593]	0		(24363.974, 24386.284]	0
(24408.593, 24430.902]	0		(24341.664, 24363.974]	0
(24430.902, 24453.212]	0		(24319.355, 24341.664]	0
(24453.212, 24475.522]	0		(24297.046, 24319.355]	0
(24475.522, 24497.831]	0		(22356.119, 22378.428]	0
(24497.831, 24520.14]	0		(22378.428, 22400.738]	0
(24520.14, 24542.45]	0		(22400.738, 22423.048]	0
(24542.45, 24564.76]	0		(22423.048, 22445.357]	0
(24587.069, 24609.378]	0		(22445.357, 22467.666]	0
(24854.783, 24877.092]	0		(22467.666, 22489.976]	0
(24609.378, 24631.688]	0		(22489.976, 22512.286]	0
(24631.688, 24653.998]	0		(22512.286, 22534.595]	0
(24653.998, 24676.307]	0		(22534.595, 22556.904]	0
(24676.307, 24698.616]	0		(22556.904, 22579.214]	0
(24698.616, 24720.926]	0		(22579.214, 22601.524]	0
(24720.926, 24743.236]	0		(22601.524, 22623.833]	0
(24743.236, 24765.545]	0		(22623.833, 22646.142]	0
(24765.545, 24787.854]	0		(22646.142, 22668.452]	0
(24787.854, 24810.164]	0		(22668.452, 22690.762]	0
(24810.164, 24832.474]	0		(22690.762, 22713.071]	0
(24832.474, 24854.783]	0		(22713.071, 22735.38]	0
(23003.094, 23025.404]	0		(22735.38, 22757.69]	0
(22980.785, 23003.094]	0		(22757.69, 22779.999]	0
(22958.476, 22980.785]	0		(22779.999, 22802.309]	0
(21664.524, 21686.834]	0		(22802.309, 22824.618]	0
(21084.478, 21106.787]	0		(22824.618, 22846.928]	0
(21106.787, 21129.096]	0		(22846.928, 22869.238]	0
(21129.096, 21151.406]	0		(22869.238, 22891.547]	0
(21151.406, 21173.716]	0		(22891.547, 22913.856]	0
(21173.716, 21196.025]	0		(22913.856, 22936.166]	0
(21196.025, 21218.334]	0		(22936.166, 22958.476]	0
(21218.334, 21240.644]	0		(22333.81, 22356.119]	0
(21240.644, 21262.954]	0		(22311.5, 22333.81]	0
(21262.954, 21285.263]	0		(44576.381, 44598.69]	0
(21285.263, 21307.572]	0		(21954.548, 21976.858]	0
(21307.572, 21329.882]	0		(21686.834, 21709.144]	0
(21329.882, 21352.192]	0		(21709.144, 21731.453]	0
(21352.192, 21374.501]	0		(21731.453, 21753.762]	0
(21374.501, 21396.81]	0		(21753.762, 21776.072]	0
(21396.81, 21419.12]	0		(21776.072, 21798.382]	0
(21419.12, 21441.43]	0		(21798.382, 21820.691]	0
(21441.43, 21463.739]	0		(21820.691, 21843.0]	0
(21463.739, 21486.048]	0		(21843.0, 21865.31]	0
(21486.048, 21508.358]	0		(21865.31, 21887.62]	0
(21508.358, 21530.668]	0		(21887.62, 21909.929]	0
(21530.668, 21552.977]	0		(21909.929, 21932.238]	0
(21552.977, 21575.286]	0		(21932.238, 21954.548]	0
(21575.286, 21597.596]	0		(21976.858, 21999.167]	0
(21597.596, 21619.906]	0		(22266.881, 22289.19]	0
(21619.906, 21642.215]	0		(21999.167, 22021.476]	0
(21062.168, 21084.478]	0		(22021.476, 22043.786]	0
(21039.858, 21062.168]	0		(22043.786, 22066.096]	0
(21017.549, 21039.858]	0		(22066.096, 22088.405]	0
(20705.216, 20727.526]	0		(22088.405, 22110.714]	0
(20459.812, 20482.121]	0		(22110.714, 22133.024]	0
(20482.121, 20504.43]	0		(22133.024, 22155.334]	0
(20504.43, 20526.74]	0		(22155.334, 22177.643]	0
(20526.74, 20549.05]	0		(22177.643, 22199.952]	0
(20549.05, 20571.359]	0		(22199.952, 22222.262]	0
(20571.359, 20593.668]	0		(22222.262, 22244.572]	0
(20593.668, 20615.978]	0		(22244.572, 22266.881]	0
(20615.978, 20638.288]	0		(22958.476, 22980.785]	0
(20638.288, 20660.597]	0		(22980.785, 23003.094]	0
(20660.597, 20682.906]	0		(23003.094, 23025.404]	0
(20682.906, 20705.216]	0		(23984.712, 24007.022]	0
(20727.526, 20749.835]	0		(23716.998, 23739.308]	0
(20995.24, 21017.549]	0		(23739.308, 23761.618]	0
(20749.835, 20772.144]	0		(23761.618, 23783.927]	0
(20772.144, 20794.454]	0		(23783.927, 23806.236]	0
(20794.454, 20816.764]	0		(23806.236, 23828.546]	0
(20816.764, 20839.073]	0		(23828.546, 23850.856]	0
(20839.073, 20861.382]	0		(23850.856, 23873.165]	0
(20861.382, 20883.692]	0		(23873.165, 23895.474]	0
(20883.692, 20906.002]	0		(23895.474, 23917.784]	0
(20906.002, 20928.311]	0		(23917.784, 23940.094]	0
(20928.311, 20950.62]	0		(23940.094, 23962.403]	0
(20950.62, 20972.93]	0		(23962.403, 23984.712]	0
(20972.93, 20995.24]	0		(24007.022, 24029.332]	0
(21642.215, 21664.524]	0		(23672.38, 23694.689]	0
(21686.834, 21709.144]	0		(24029.332, 24051.641]	0
(22936.166, 22958.476]	0		(24051.641, 24073.95]	0
(21709.144, 21731.453]	0		(24073.95, 24096.26]	0
(22356.119, 22378.428]	0		(24096.26, 24118.57]	0
(22378.428, 22400.738]	0		(24118.57, 24140.879]	0
(22400.738, 22423.048]	0		(24140.879, 24163.188]	0
(22423.048, 22445.357]	0		(24163.188, 24185.498]	0
(22445.357, 22467.666]	0		(24185.498, 24207.808]	0
(22467.666, 22489.976]	0		(24207.808, 24230.117]	0
(22489.976, 22512.286]	0		(24230.117, 24252.426]	0
(22512.286, 22534.595]	0		(24252.426, 24274.736]	0
(22534.595, 22556.904]	0		(24274.736, 24297.046]	0
(22556.904, 22579.214]	0		(23694.689, 23716.998]	0
(22579.214, 22601.524]	0		(23650.07, 23672.38]	0
(22601.524, 22623.833]	0		(23025.404, 23047.714]	0
(22623.833, 22646.142]	0		(23315.428, 23337.737]	0
(22646.142, 22668.452]	0		(23047.714, 23070.023]	0
(22668.452, 22690.762]	0		(23070.023, 23092.332]	0
(22690.762, 22713.071]	0		(23092.332, 23114.642]	0
(22713.071, 22735.38]	0		(23114.642, 23136.952]	0
(22735.38, 22757.69]	0		(23136.952, 23159.261]	0
(22757.69, 22779.999]	0		(23159.261, 23181.57]	0
(22779.999, 22802.309]	0		(23181.57, 23203.88]	0
(22802.309, 22824.618]	0		(23203.88, 23226.19]	0
(22824.618, 22846.928]	0		(23226.19, 23248.499]	0
(22846.928, 22869.238]	0		(23248.499, 23270.808]	0
(22869.238, 22891.547]	0		(23270.808, 23293.118]	0
(22913.856, 22936.166]	0		(23293.118, 23315.428]	0
(22333.81, 22356.119]	0		(23337.737, 23360.046]	0
(22311.5, 22333.81]	0		(23627.76, 23650.07]	0
(44576.381, 44598.69]	0		(23360.046, 23382.356]	0
(21976.858, 21999.167]	0		(23382.356, 23404.666]	0
(21731.453, 21753.762]	0		(23404.666, 23426.975]	0
(21753.762, 21776.072]	0		(23426.975, 23449.284]	0
(21776.072, 21798.382]	0		(23449.284, 23471.594]	0
(21798.382, 21820.691]	0		(23471.594, 23493.904]	0
(21820.691, 21843.0]	0		(23493.904, 23516.213]	0
(21843.0, 21865.31]	0		(23516.213, 23538.522]	0
(21865.31, 21887.62]	0		(23538.522, 23560.832]	0
(21887.62, 21909.929]	0		(23560.832, 23583.142]	0
(21909.929, 21932.238]	0		(23583.142, 23605.451]	0
(21932.238, 21954.548]	0		(23605.451, 23627.76]	0
(21954.548, 21976.858]	0		(27018.804, 27041.114]	0
(21999.167, 22021.476]	0		(27041.114, 27063.424]	0
(22266.881, 22289.19]	0		(27063.424, 27085.733]	0
(22021.476, 22043.786]	0		(29762.873, 29785.182]	0
(22043.786, 22066.096]	0		(30476.777, 30499.086]	0
(22066.096, 22088.405]	0		(30499.086, 30521.396]	0
(22088.405, 22110.714]	0		(30521.396, 30543.706]	0
(22110.714, 22133.024]	0		(30543.706, 30566.015]	0
(22133.024, 22155.334]	0		(30566.015, 30588.324]	0
(22155.334, 22177.643]	0		(30588.324, 30610.634]	0
(22177.643, 22199.952]	0		(30610.634, 30632.944]	0
(22199.952, 22222.262]	0		(30632.944, 30655.253]	0
(22222.262, 22244.572]	0		(30655.253, 30677.562]	0
(22244.572, 22266.881]	0		(30677.562, 30699.872]	0
(25501.758, 25524.068]	0		(30699.872, 30722.182]	0
(25524.068, 25546.378]	0		(30722.182, 30744.491]	0
(25546.378, 25568.687]	0		(30744.491, 30766.8]	0
(29361.302, 29383.612]	0		(30766.8, 30789.11]	0
(28781.255, 28803.564]	0		(30789.11, 30811.42]	0
(28803.564, 28825.874]	0		(30811.42, 30833.729]	0
(28825.874, 28848.184]	0		(30833.729, 30856.038]	0
(28848.184, 28870.493]	0		(30856.038, 30878.348]	0
(28870.493, 28892.802]	0		(30878.348, 30900.658]	0
(28892.802, 28915.112]	0		(30900.658, 30922.967]	0
(28915.112, 28937.422]	0		(30922.967, 30945.276]	0
(28937.422, 28959.731]	0		(30945.276, 30967.586]	0
(28959.731, 28982.04]	0		(30967.586, 30989.896]	0
(28982.04, 29004.35]	0		(30989.896, 31012.205]	0
(29004.35, 29026.66]	0		(31012.205, 31034.514]	0
(29026.66, 29048.969]	0		(31034.514, 31056.824]	0
(29048.969, 29071.278]	0		(31056.824, 31079.134]	0
(29071.278, 29093.588]	0		(30454.468, 30476.777]	0
(29093.588, 29115.898]	0		(30432.158, 30454.468]	0
(29115.898, 29138.207]	0		(30409.848, 30432.158]	0
(29138.207, 29160.516]	0		(30075.206, 30097.516]	0
(29160.516, 29182.826]	0		(29807.492, 29829.802]	0
(29182.826, 29205.136]	0		(29829.802, 29852.111]	0
(29205.136, 29227.445]	0		(29852.111, 29874.42]	0
(29227.445, 29249.754]	0		(29874.42, 29896.73]	0
(29249.754, 29272.064]	0		(29896.73, 29919.04]	0
(29272.064, 29294.374]	0		(29919.04, 29941.349]	0
(29294.374, 29316.683]	0		(29941.349, 29963.658]	0
(29316.683, 29338.992]	0		(29963.658, 29985.968]	0
(28758.946, 28781.255]	0		(29985.968, 30008.278]	0
(28736.636, 28758.946]	0		(30008.278, 30030.587]	0
(28714.326, 28736.636]	0		(30030.587, 30052.896]	0
(28401.994, 28424.303]	0		(30052.896, 30075.206]	0
(28156.589, 28178.898]	0		(30097.516, 30119.825]	0
(28178.898, 28201.208]	0		(30387.539, 30409.848]	0
(28201.208, 28223.517]	0		(30119.825, 30142.134]	0
(28223.517, 28245.827]	0		(30142.134, 30164.444]	0
(28245.827, 28268.136]	0		(30164.444, 30186.754]	0
(28268.136, 28290.446]	0		(30186.754, 30209.063]	0
(28290.446, 28312.756]	0		(30209.063, 30231.372]	0
(28312.756, 28335.065]	0		(30231.372, 30253.682]	0
(28335.065, 28357.374]	0		(30253.682, 30275.992]	0
(28357.374, 28379.684]	0		(30275.992, 30298.301]	0
(28379.684, 28401.994]	0		(30298.301, 30320.61]	0
(28424.303, 28446.612]	0		(30320.61, 30342.92]	0
(28692.017, 28714.326]	0		(30342.92, 30365.23]	0
(28446.612, 28468.922]	0		(30365.23, 30387.539]	0
(28468.922, 28491.231]	0		(31079.134, 31101.443]	0
(28491.231, 28513.541]	0		(31101.443, 31123.752]	0
(28513.541, 28535.85]	0		(31123.752, 31146.062]	0
(28535.85, 28558.16]	0		(32105.37, 32127.68]	0
(28558.16, 28580.47]	0		(31837.656, 31859.966]	0
(28580.47, 28602.779]	0		(31859.966, 31882.276]	0
(28602.779, 28625.088]	0		(31882.276, 31904.585]	0
(28625.088, 28647.398]	0		(31904.585, 31926.894]	0
(28647.398, 28669.708]	0		(31926.894, 31949.204]	0
(28669.708, 28692.017]	0		(31949.204, 31971.514]	0
(29338.992, 29361.302]	0		(31971.514, 31993.823]	0
(29383.612, 29405.921]	0		(31993.823, 32016.132]	0
(28111.97, 28134.28]	0		(32016.132, 32038.442]	0
(29405.921, 29428.23]	0		(32038.442, 32060.752]	0
(30052.896, 30075.206]	0		(32060.752, 32083.061]	0
(30075.206, 30097.516]	0		(32083.061, 32105.37]	0
(30097.516, 30119.825]	0		(32127.68, 32149.99]	0
(30119.825, 30142.134]	0		(31793.038, 31815.347]	0
(30142.134, 30164.444]	0		(32149.99, 32172.299]	0
(30164.444, 30186.754]	0		(32172.299, 32194.608]	0
(30186.754, 30209.063]	0		(32194.608, 32216.918]	0
(30209.063, 30231.372]	0		(32216.918, 32239.228]	0
(30231.372, 30253.682]	0		(32239.228, 32261.537]	0
(30253.682, 30275.992]	0		(32261.537, 32283.846]	0
(30275.992, 30298.301]	0		(32283.846, 32306.156]	0
(30298.301, 30320.61]	0		(32306.156, 32328.466]	0
(30320.61, 30342.92]	0		(32328.466, 32350.775]	0
(30342.92, 30365.23]	0		(32350.775, 32373.084]	0
(30365.23, 30387.539]	0		(32373.084, 32395.394]	0
(30387.539, 30409.848]	0		(32395.394, 32417.704]	0
(30409.848, 30432.158]	0		(31815.347, 31837.656]	0
(30432.158, 30454.468]	0		(31770.728, 31793.038]	0
(30454.468, 30476.777]	0		(31146.062, 31168.372]	0
(30476.777, 30499.086]	0		(31436.086, 31458.395]	0
(30499.086, 30521.396]	0		(31168.372, 31190.681]	0
(30521.396, 30543.706]	0		(31190.681, 31212.99]	0
(30543.706, 30566.015]	0		(31212.99, 31235.3]	0
(30566.015, 30588.324]	0		(31235.3, 31257.61]	0
(30588.324, 30610.634]	0		(31257.61, 31279.919]	0
(30030.587, 30052.896]	0		(31279.919, 31302.228]	0
(30008.278, 30030.587]	0		(31302.228, 31324.538]	0
(29985.968, 30008.278]	0		(31324.538, 31346.848]	0
(29673.635, 29695.944]	0		(31346.848, 31369.157]	0
(29428.23, 29450.54]	0		(31369.157, 31391.466]	0
(29450.54, 29472.85]	0		(31391.466, 31413.776]	0
(29472.85, 29495.159]	0		(31413.776, 31436.086]	0
(29495.159, 29517.468]	0		(31458.395, 31480.704]	0
(29517.468, 29539.778]	0		(31748.418, 31770.728]	0
(29539.778, 29562.088]	0		(31480.704, 31503.014]	0
(29562.088, 29584.397]	0		(31503.014, 31525.324]	0
(29584.397, 29606.706]	0		(31525.324, 31547.633]	0
(29606.706, 29629.016]	0		(31547.633, 31569.942]	0
(29629.016, 29651.326]	0		(31569.942, 31592.252]	0
(29651.326, 29673.635]	0		(31592.252, 31614.562]	0
(29695.944, 29718.254]	0		(31614.562, 31636.871]	0
(29963.658, 29985.968]	0		(31636.871, 31659.18]	0
(29718.254, 29740.564]	0		(31659.18, 31681.49]	0
(29740.564, 29762.873]	0		(31681.49, 31703.8]	0
(29762.873, 29785.182]	0		(31703.8, 31726.109]	0
(29785.182, 29807.492]	0		(31726.109, 31748.418]	0
(29807.492, 29829.802]	0		(29785.182, 29807.492]	0
(29829.802, 29852.111]	0		(29740.564, 29762.873]	0
(29852.111, 29874.42]	0		(27085.733, 27108.042]	0
(29874.42, 29896.73]	0		(29718.254, 29740.564]	0
(29896.73, 29919.04]	0		(27777.328, 27799.637]	0
(29919.04, 29941.349]	0		(27799.637, 27821.946]	0
(29941.349, 29963.658]	0		(27821.946, 27844.256]	0
(28134.28, 28156.589]	0		(27844.256, 27866.566]	0
(28089.66, 28111.97]	0		(27866.566, 27888.875]	0
(25568.687, 25590.996]	0		(27888.875, 27911.184]	0
(26795.71, 26818.019]	0		(27911.184, 27933.494]	0
(26215.662, 26237.972]	0		(27933.494, 27955.804]	0
(26237.972, 26260.282]	0		(27955.804, 27978.113]	0
(26260.282, 26282.591]	0		(27978.113, 28000.422]	0
(26282.591, 26304.9]	0		(28000.422, 28022.732]	0
(26304.9, 26327.21]	0		(28022.732, 28045.042]	0
(26327.21, 26349.52]	0		(28045.042, 28067.351]	0
(26349.52, 26371.829]	0		(28067.351, 28089.66]	0
(26371.829, 26394.138]	0		(28089.66, 28111.97]	0
(26394.138, 26416.448]	0		(28111.97, 28134.28]	0
(26416.448, 26438.758]	0		(28134.28, 28156.589]	0
(26438.758, 26461.067]	0		(28156.589, 28178.898]	0
(26461.067, 26483.376]	0		(28178.898, 28201.208]	0
(26483.376, 26505.686]	0		(28201.208, 28223.517]	0
(26505.686, 26527.996]	0		(28223.517, 28245.827]	0
(26527.996, 26550.305]	0		(28245.827, 28268.136]	0
(26550.305, 26572.614]	0		(28268.136, 28290.446]	0
(26572.614, 26594.924]	0		(28290.446, 28312.756]	0
(26594.924, 26617.234]	0		(28312.756, 28335.065]	0
(26617.234, 26639.543]	0		(28335.065, 28357.374]	0
(26639.543, 26661.852]	0		(28357.374, 28379.684]	0
(26661.852, 26684.162]	0		(27755.018, 27777.328]	0
(26684.162, 26706.472]	0		(27732.708, 27755.018]	0
(26706.472, 26728.781]	0		(27710.399, 27732.708]	0
(26728.781, 26751.09]	0		(27375.756, 27398.066]	0
(26751.09, 26773.4]	0		(27108.042, 27130.352]	0
(26193.353, 26215.662]	0		(27130.352, 27152.662]	0
(26171.044, 26193.353]	0		(27152.662, 27174.971]	0
(26148.734, 26171.044]	0		(27174.971, 27197.28]	0
(25836.401, 25858.71]	0		(27197.28, 27219.59]	0
(25590.996, 25613.306]	0		(27219.59, 27241.9]	0
(25613.306, 25635.616]	0		(27241.9, 27264.209]	0
(25635.616, 25657.925]	0		(27264.209, 27286.518]	0
(25657.925, 25680.234]	0		(27286.518, 27308.828]	0
(25680.234, 25702.544]	0		(27308.828, 27331.138]	0
(25702.544, 25724.854]	0		(27331.138, 27353.447]	0
(25724.854, 25747.163]	0		(27353.447, 27375.756]	0
(25747.163, 25769.472]	0		(27398.066, 27420.376]	0
(25769.472, 25791.782]	0		(27688.09, 27710.399]	0
(25791.782, 25814.092]	0		(27420.376, 27442.685]	0
(25814.092, 25836.401]	0		(27442.685, 27464.994]	0
(25858.71, 25881.02]	0		(27464.994, 27487.304]	0
(26126.424, 26148.734]	0		(27487.304, 27509.614]	0
(25881.02, 25903.33]	0		(27509.614, 27531.923]	0
(25903.33, 25925.639]	0		(27531.923, 27554.232]	0
(25925.639, 25947.948]	0		(27554.232, 27576.542]	0
(25947.948, 25970.258]	0		(27576.542, 27598.852]	0
(25970.258, 25992.568]	0		(27598.852, 27621.161]	0
(25992.568, 26014.877]	0		(27621.161, 27643.47]	0
(26014.877, 26037.186]	0		(27643.47, 27665.78]	0
(26037.186, 26059.496]	0		(27665.78, 27688.09]	0
(26059.496, 26081.806]	0		(28379.684, 28401.994]	0
(26081.806, 26104.115]	0		(28401.994, 28424.303]	0
(26104.115, 26126.424]	0		(28424.303, 28446.612]	0
(26773.4, 26795.71]	0		(29405.921, 29428.23]	0
(26818.019, 26840.328]	0		(29138.207, 29160.516]	0
(28067.351, 28089.66]	0		(29160.516, 29182.826]	0
(26840.328, 26862.638]	0		(29182.826, 29205.136]	0
(27509.614, 27531.923]	0		(29205.136, 29227.445]	0
(27531.923, 27554.232]	0		(29227.445, 29249.754]	0
(27554.232, 27576.542]	0		(29249.754, 29272.064]	0
(27576.542, 27598.852]	0		(29272.064, 29294.374]	0
(27598.852, 27621.161]	0		(29294.374, 29316.683]	0
(27621.161, 27643.47]	0		(29316.683, 29338.992]	0
(27643.47, 27665.78]	0		(29338.992, 29361.302]	0
(27665.78, 27688.09]	0		(29361.302, 29383.612]	0
(27688.09, 27710.399]	0		(29383.612, 29405.921]	0
(27710.399, 27732.708]	0		(29428.23, 29450.54]	0
(27732.708, 27755.018]	0		(29093.588, 29115.898]	0
(27755.018, 27777.328]	0		(29450.54, 29472.85]	0
(27777.328, 27799.637]	0		(29472.85, 29495.159]	0
(27799.637, 27821.946]	0		(29495.159, 29517.468]	0
(27821.946, 27844.256]	0		(29517.468, 29539.778]	0
(27844.256, 27866.566]	0		(29539.778, 29562.088]	0
(27866.566, 27888.875]	0		(29562.088, 29584.397]	0
(27888.875, 27911.184]	0		(29584.397, 29606.706]	0
(27911.184, 27933.494]	0		(29606.706, 29629.016]	0
(27933.494, 27955.804]	0		(29629.016, 29651.326]	0
(27955.804, 27978.113]	0		(29651.326, 29673.635]	0
(27978.113, 28000.422]	0		(29673.635, 29695.944]	0
(28000.422, 28022.732]	0		(29695.944, 29718.254]	0
(28022.732, 28045.042]	0		(29115.898, 29138.207]	0
(28045.042, 28067.351]	0		(29071.278, 29093.588]	0
(27487.304, 27509.614]	0		(28446.612, 28468.922]	0
(27464.994, 27487.304]	0		(28736.636, 28758.946]	0
(27442.685, 27464.994]	0		(28468.922, 28491.231]	0
(27108.042, 27130.352]	0		(28491.231, 28513.541]	0
(26862.638, 26884.948]	0		(28513.541, 28535.85]	0
(26884.948, 26907.257]	0		(28535.85, 28558.16]	0
(26907.257, 26929.566]	0		(28558.16, 28580.47]	0
(26929.566, 26951.876]	0		(28580.47, 28602.779]	0
(26951.876, 26974.186]	0		(28602.779, 28625.088]	0
(26974.186, 26996.495]	0		(28625.088, 28647.398]	0
(26996.495, 27018.804]	0		(28647.398, 28669.708]	0
(27018.804, 27041.114]	0		(28669.708, 28692.017]	0
(27041.114, 27063.424]	0		(28692.017, 28714.326]	0
(27063.424, 27085.733]	0		(28714.326, 28736.636]	0
(27085.733, 27108.042]	0		(28758.946, 28781.255]	0
(27152.662, 27174.971]	0		(29048.969, 29071.278]	0
(27420.376, 27442.685]	0		(28781.255, 28803.564]	0
(27174.971, 27197.28]	0		(28803.564, 28825.874]	0
(27197.28, 27219.59]	0		(28825.874, 28848.184]	0
(27219.59, 27241.9]	0		(28848.184, 28870.493]	0
(27241.9, 27264.209]	0		(28870.493, 28892.802]	0
(27264.209, 27286.518]	0		(28892.802, 28915.112]	0
(27286.518, 27308.828]	0		(28915.112, 28937.422]	0
(27308.828, 27331.138]	0		(28937.422, 28959.731]	0
(27331.138, 27353.447]	0		(28959.731, 28982.04]	0
(27353.447, 27375.756]	0		(28982.04, 29004.35]	0
(27375.756, 27398.066]	0		(29004.35, 29026.66]	0
(27398.066, 27420.376]	0		(29026.66, 29048.969]	0
[truncated: 1 more rows]

## Sheet: Figure 1C
Group	Strain	sum FC
WT	B6	23917
WT	B6	22897.6
WT	B6	32846.8
WT	B6	32235.3
WT	B6	27092.2
WT	B6	40887.6
uMT	B6	1556.02
uMT	B6	2066.23
Rag	B6	1479.46
Rag	B6	3228.44
Rag	B6	4712.68
Rag	B6	3948.64
Rag	B6	705.73
Rag	B6	874.073
OB1	B6	13666
OB1	B6	11054.4
MockIP	B6	3460.48
MockIP	B6	1565.55
MockIP	B6	2741.91
MockIP	B6	302.614
MockIP	B6	882.214
MockIP	B6	1769.39
MockIP	B6	885.379
IgDhet_LynKO	B6	80223.9
IgDhet_LynKO	B6	80760.4
IgDhet_LynKO	B6	86120.9
IgDhet_LynKO	B6	85719.7
IgDhet_LynKO	B6	87374.8
IgDhet_LynKO	B6	89802.5
IgDhet_LynKO	B6	67762.2
IgDhet_LynKO	B6	67653.7
IgDhet_LynKO	B6	99006.6
IgDhet_LynKO	B6	94302.8
IgDhet_LynKO	B6	27452.2
IgDhet_LynKO	B6	30676.4

## Sheet: Figure 2A
Peptide	log(FC)	log_z	alignment_score
XP_011239276.1_PREDICTED:_MICAL-like_protein_2_isoform_X1_[Mus_musculus]_seq9	0.0221007	0.532883	ns
NP_001153871.1_coiled-coil_domain-containing_protein_112_precursor_[Mus_musculus]_seq9	0.0210418	0.547891	ns
NP_001191963.1_keratin_associated_protein_10-1-like_[Mus_musculus]_seq2	0.0397477	0.833836	ns
XP_017173971.1_PREDICTED:_probable_E3_ubiquitin-protein_ligase_MID2_isoform_X3_[Mus_musculus]_seq7	0.0241804	0.482477	ns
NP_034963.2_moesin_[Mus_musculus]_seq8	0.0495311	0.636362	ns
XP_006519194.1_PREDICTED:_coiled-coil_domain-containing_protein_66_isoform_X3_[Mus_musculus]_seq8	0.256051	0.719553	1000
NP_080616.1_ribonucleases_P/MRP_protein_subunit_POP1_isoform_2_[Mus_musculus]_seq4	0.0885263	1.04981	1000
XP_017174585.1_PREDICTED:_bromodomain_adjacent_to_zinc_finger_domain_protein_2B_isoform_X9_[Mus_musculus]_seq24	0.216559	1.34495	1000
sp|P01106-2|MYC_HUMAN_Isoform_2_of_Myc_proto-oncogene_protein_OS=Homo_sapiens_GN=MYC_seq11	0.133353	0.823314	1000
NP_034943.3_max-binding_protein_MNT_[Mus_musculus]_seq2	0.068703	0.598937	1000
XP_006506956.1_PREDICTED:_pleckstrin_homology_domain-containing_family_A_member_5_isoform_X36_[Mus_musculus]_seq16	0.0257357	0.988978	ns
XP_006503175.1_PREDICTED:_MAP7_domain-containing_protein_1_isoform_X4_[Mus_musculus]_seq5	0.0169907	0.799516	ns
XP_017171443.1_PREDICTED:_6-phosphofructo-2-kinase/fructose-2_6-bisphosphatase_3_isoform_X3_[Mus_musculus]_seq9	0.0467935	0.760461	ns
NP_001159947.1_uncharacterized_protein_C22orf46_homolog_[Mus_musculus]_seq27	0.0210418	0.482752	ns
XP_011236846.1_PREDICTED:_protein_unc-80_homolog_isoform_X6_[Mus_musculus]_seq58	0.169274	0.479871	1000
XP_011249214.1_PREDICTED:_liprin-alpha-3_isoform_X1_[Mus_musculus]_seq3	0.0100432	0.574706	ns
NP_032682.1_myogenic_factor_5_[Mus_musculus]_seq3	0.0216154	0.623744	ns
XP_006535898.1_PREDICTED:_uncharacterized_protein_C2orf16-like_[Mus_musculus]_seq78	0.0322962	0.878531	ns
NP_035782.3_titin_isoform_N2-A_[Mus_musculus]_seq238	0.156293	0.579628	1000
XP_011241206.1_PREDICTED:_IQ_domain-containing_protein_F3_isoform_X3_[Mus_musculus]_seq4	0.0284169	0.565802	ns
NP_001074762.1_regulation_of_nuclear_pre-mRNA_domain-containing_protein_2_[Mus_musculus]_seq11	0.0869985	1.01722	1000
NP_666968.1_olfactory_receptor_583_[Mus_musculus]_seq4	0.123853	0.922734	1000
NP_001092781.1_keratin-associated_protein_4-2_[Mus_musculus]_seq4	0.0375964	0.794196	ns
XP_017170210.1_PREDICTED:_luc7-like_protein_3_isoform_X2_[Mus_musculus]_seq2	0.142769	1.73875	1000
XP_011242643.1_PREDICTED:_ras-responsive_element-binding_protein_1_isoform_X4_[Mus_musculus]_seq23	0.0546032	1.32005	1000
XP_006535314.1_PREDICTED:_coiled-coil_domain-containing_protein_18_isoform_X1_[Mus_musculus]_seq18	0.076318	0.596287	1000
NP_667033.2_olfactory_receptor_640_[Mus_musculus]_seq6	0.0200138	0.71122	ns
XP_017176963.1_PREDICTED:_transcription_factor_SOX-5_isoform_X11_[Mus_musculus]_seq5	0.052214	1.20439	1000
NP_899099.2_neurobeachin-like_protein_2_[Mus_musculus]_seq38	0.0329086	0.588812	ns
NP_001037773.2_voltage-dependent_T-type_calcium_channel_subunit_alpha-1I_[Mus_musculus]_seq36	0.0100432	0.477817	ns
NP_062390.3_beta-secretase_2_precursor_[Mus_musculus]_seq12	0.0103308	0.578402	ns
NP_667296.2_olfactory_receptor_571_[Mus_musculus]_seq7	0.0185152	0.84207	ns
XP_017173197.1_PREDICTED:_serine/arginine_repetitive_matrix_protein_2_isoform_X3_[Mus_musculus]_seq16	0.0736003	0.644041	1000
XP_006533811.1_PREDICTED:_sperm-associated_antigen_5_isoform_X2_[Mus_musculus]_seq10	0.0345946	0.65422	ns
XP_006523284.1_PREDICTED:_AT-rich_interactive_domain-containing_protein_1B_isoform_X1_[Mus_musculus]_seq2	0.0261582	0.998343	ns
XP_006532203.1_PREDICTED:_MAGUK_p55_subfamily_member_3_isoform_X3_[Mus_musculus]_seq2	0.0261582	0.896811	ns
XP_017176023.1_PREDICTED:_NF-X1-type_zinc_finger_protein_NFXL1-like_isoform_X22_[Mus_musculus]_seq2	0.0306889	0.706357	ns
XP_017169676.1_PREDICTED:_keratin-associated_protein_10-12-like_isoform_X1_[Mus_musculus]_seq5	0.0241804	0.482477	ns
NP_001001805.2_olfactory_receptor_576_[Mus_musculus]_seq6	0.0361677	0.62714	ns
NP_115770.2_unconventional_myosin-VIIb_[Mus_musculus]_seq20	0.0550464	1.11993	1000
NP_001291195.1_helicase_SRCAP_[Mus_musculus]_seq57	0.0574951	0.675053	1000
XP_017175054.1_PREDICTED:_centromere-associated_protein_E_isoform_X1_[Mus_musculus]_seq35	0.0403511	0.482153	ns
XP_011241941.1_PREDICTED:_cilia-_and_flagella-associated_protein_54_isoform_X2_[Mus_musculus]_seq28	0.0314519	0.614105	ns
XP_006495694.1_PREDICTED:_BRCA1-associated_RING_domain_protein_1_isoform_X1_[Mus_musculus]_seq10	0.0162658	0.772653	ns
XP_006522313.1_PREDICTED:_IQ_calmodulin-binding_motif-containing_protein_1_isoform_X3_[Mus_musculus]_seq6	0.0330566	1.03971	ns
XP_017174749.1_PREDICTED:_formin-like_protein_2_isoform_X3_[Mus_musculus]_seq6	0.0322584	0.659555	ns
NP_001035487.2_filamin_A-interacting_protein_1-like_isoform_1_[Mus_musculus]_seq4	0.0717252	0.593226	1000
XP_017177648.1_PREDICTED:_RAS_guanyl-releasing_protein_4_isoform_X1_[Mus_musculus]_seq3	0.0284169	0.552535	ns
NP_001074832.2_centromere_protein_F_[Mus_musculus]_seq38	0.0464459	0.515193	ns
NP_001157246.1_serine/threonine-protein_kinase_TAO2_isoform_1_[Mus_musculus]_seq18	0.0435783	1.22283	ns
NP_001074810.1_S_phase_cyclin_A-associated_protein_in_the_endoplasmic_reticulum_[Mus_musculus]_seq14	0.0269797	0.708382	ns
XP_006499444.1_PREDICTED:_protein_kinase_C-binding_protein_1_isoform_X8_[Mus_musculus]_seq24	0.0234213	0.78015	ns
XP_006496102.1_PREDICTED:_serine/threonine-protein_kinase_36_isoform_X1_[Mus_musculus]_seq30	0.0201442	0.874526	ns
XP_017168337.1_PREDICTED:_voltage-dependent_R-type_calcium_channel_subunit_alpha-1E_isoform_X14_[Mus_musculus]_seq19	0.0287649	0.490867	ns
XP_017175358.1_PREDICTED:_usherin_isoform_X1_[Mus_musculus]_seq6	0.0907081	0.605087	1000
NP_084111.1_treslin_[Mus_musculus]_seq32	0.0301929	1.05109	ns
NP_001288140.1_AP-1_complex_subunit_gamma-1_isoform_2_[Mus_musculus]_seq1	0.0169264	0.804857	ns
XP_017169089.1_PREDICTED:_porimin_isoform_X1_[Mus_musculus]_seq1	0.0129568	0.659686	ns
NP_899129.2_serine/threonine-protein_kinase_TAO3_[Mus_musculus]_seq19	0.0210418	0.510966	ns
NP_997163.2_coiled-coil_domain_containing_121_[Mus_musculus]_seq2	0.0919118	0.631254	1000
XP_006514425.1_PREDICTED:_uncharacterized_protein_LOC102635990_isoform_X2_[Mus_musculus]_seq112	0.0185152	0.529898	ns
NP_032813.3_pericentrin_isoform_a_[Mus_musculus]_seq57	0.0166254	0.702438	ns
XP_011240747.1_PREDICTED:_transmembrane_protease_serine_13_isoform_X2_[Mus_musculus]_seq1	0.1323	1.03734	1000
XP_006519328.1_PREDICTED:_histone_acetyltransferase_KAT6B_isoform_X1_[Mus_musculus]_seq24	0.0210689	0.886561	ns
XP_011246987.2_PREDICTED:_centrosomal_protein_of_131_kDa_isoform_X3_[Mus_musculus]_seq11	0.196346	0.526704	1000
XP_006531641.1_PREDICTED:_lysine-specific_demethylase_5D_isoform_X2_[Mus_musculus]_seq7	0.0103308	0.519002	ns
XP_006538090.1_PREDICTED:_centlein_isoform_X2_[Mus_musculus]_seq4	0.07116	0.973427	1000
NP_080651.2_protein_ELYS_[Mus_musculus]_seq21	0.0531602	0.531193	1000
NP_473429.2_patatin-like_phospholipase_domain-containing_protein_3_[Mus_musculus]_seq9	0.052614	0.787827	1000
NP_083077.2_mucin-5B_precursor_[Mus_musculus]_seq82	0.0278468	0.545527	ns
NP_997086.2_proline-rich_protein_36_[Mus_musculus]_seq11	0.0533474	1.24167	1000
NP_001156610.1_caspase_recruitment_domain-containing_protein_6_[Mus_musculus]_seq24	0.0305854	1.07011	ns
XP_006520909.1_PREDICTED:_formin-like_protein_3_isoform_X2_[Mus_musculus]_seq17	0.0397985	0.65623	ns
XP_006510945.1_PREDICTED:_neuroplastin_isoform_X1_[Mus_musculus]_seq4	0.0114791	0.573419	ns
NP_057896.1_secreted_frizzled-related_sequence_protein_4_precursor_[Mus_musculus]_seq7	0.0309532	0.492069	ns
XP_006502203.1_PREDICTED:_spindle_assembly_abnormal_protein_6_homolog_isoform_X1_[Mus_musculus]_seq11	0.169372	0.499147	1000
NP_780325.1_lysophosphatidic_acid_receptor_6_[Mus_musculus]_seq5	0.0252267	0.821541	ns
NP_001157991.1_catenin_alpha-3_isoform_2_[Mus_musculus]_seq5	0.0654473	0.689986	1000
XP_011237423.1_PREDICTED:_coiled-coil_domain-containing_protein_187_isoform_X5_[Mus_musculus]_seq27	0.0216154	0.82765	ns
NP_001153791.1_E3_ubiquitin-protein_ligase_UBR4_[Mus_musculus]_seq52	0.0518139	0.834344	1000
XP_006506451.2_PREDICTED:_activating_transcription_factor_7-interacting_protein_1_isoform_X1_[Mus_musculus]_seq21	0.0135541	0.710931	ns
NP_667088.1_olfactory_receptor_1395_[Mus_musculus]_seq5	0.0162658	0.763711	ns
NP_083565.1_cysteine-rich_perinuclear_theca_12_[Mus_musculus]_seq3	0.0130165	0.658248	ns
NP_031793.2_protocadherin_alpha-6_precursor_[Mus_musculus]_seq17	0.0213377	0.865335	ns
XP_006497429.1_PREDICTED:_DNA/RNA-binding_protein_KIN17_isoform_X2_[Mus_musculus]_seq1	0.0101845	0.567066	ns
NP_062528.2_voltage-dependent_L-type_calcium_channel_subunit_alpha-1F_[Mus_musculus]_seq15	0.0131948	0.687948	ns
NP_666176.1_sterol_O-acyltransferase_2_[Mus_musculus]_seq5	0.0374683	0.477231	ns
NP_950197.1_centrosomal_protein_of_135_kDa_[Mus_musculus]_seq9	0.060177	1.36202	1000
NP_848745.2_cytosolic_carboxypeptidase_3_isoform_2_[Mus_musculus]_seq20	0.0342877	1.02043	ns
XP_017175054.1_PREDICTED:_centromere-associated_protein_E_isoform_X1_[Mus_musculus]_seq10	0.132852	0.593101	1000
XP_006515860.1_PREDICTED:_apoptosis-stimulating_of_p53_protein_1_isoform_X2_[Mus_musculus]_seq7	0.180097	0.601444	1000
NP_035269.2_POU_domain__class_2__transcription_factor_3_[Mus_musculus]_seq8	0.104049	0.605849	1000
NP_001157014.1_plectin_isoform_1c2alpha3alpha_[Mus_musculus]_seq55	0.34337	1.18704	1000
NP_001277730.1_alpha-1_3-mannosyl-glycoprotein_4-beta-N-acetylglucosaminyltransferase_A_isoform_2_[Mus_musculus]_seq3	0.040418	1.0218	ns
XP_017174991.1_PREDICTED:_histone-lysine_N-methyltransferase_ASH1L_isoform_X4_[Mus_musculus]_seq15	0.0968412	0.528693	1000
XP_006540701.1_PREDICTED:_E3_ubiquitin-protein_ligase_HERC2_isoform_X1_[Mus_musculus]_seq101	0.0103308	0.573417	ns
NP_035250.1_prolactin-7D1_precursor_[Mus_musculus]_seq4	0.0507663	0.738168	1000
XP_006503586.1_PREDICTED:_A-kinase_anchor_protein_9_isoform_X7_[Mus_musculus]_seq52	0.0593387	0.732406	1000
NP_001164497.1_protein_OS-9_isoform_1_precursor_[Mus_musculus]_seq6	0.109834	1.45852	1000
NP_084290.1_protein_Hook_homolog_1_[Mus_musculus]_seq15	0.0463483	0.964818	ns
XP_006506383.1_PREDICTED:_cat_eye_syndrome_critical_region_protein_2_isoform_X1_[Mus_musculus]_seq9	0.0448119	0.522906	ns
NP_666503.2_olfactory_receptor_1058_[Mus_musculus]_seq5	0.0103308	0.573417	ns
XP_006520248.1_PREDICTED:_calcyphosin-like_protein_isoform_X1_[Mus_musculus]_seq1	0.172743	0.711049	1000
NP_001276387.1_hepatocyte_growth_factor_isoform_1_preproprotein_[Mus_musculus]_seq1	0.0210418	0.805958	ns
NP_001171343.1_tripartite_motif-containing_protein_15_isoform_1_[Mus_musculus]_seq5	0.0157646	0.775752	ns
XP_017174344.1_PREDICTED:_proline-rich_protein_36-like_isoform_X4_[Mus_musculus]_seq15	0.0544903	0.614246	1000
XP_006526924.1_PREDICTED:_transcription_factor_7-like_2_isoform_X2_[Mus_musculus]_seq9	0.121767	0.844889	1000
NP_001002894.2_NACHT__LRR_and_PYD_domains-containing_protein_14_[Mus_musculus]_seq6	0.0366834	0.942496	ns
XP_006511981.1_PREDICTED:_integrin_alpha-9_isoform_X1_[Mus_musculus]_seq17	0.0243297	0.607867	ns
XP_011243074.1_PREDICTED:_uncharacterized_protein_C3orf67_homolog_isoform_X1_[Mus_musculus]_seq15	0.0861858	1.50241	1000
XP_006529970.1_PREDICTED:_centrosome-associated_protein_350_isoform_X7_[Mus_musculus]_seq41	0.0687422	0.676755	1000
XP_006514479.1_PREDICTED:_keratin-associated_protein_10-8_[Mus_musculus]_seq1	0.0216848	0.492926	ns
NP_033921.3_abnormal_spindle-like_microcephaly-associated_protein_homolog_[Mus_musculus]_seq62	0.0163205	0.488605	ns
NP_035774.2_Xndr-Trpc2_readthrough_[Mus_musculus]_seq9	0.118628	0.589114	1000
NP_001239371.1_pleckstrin_homology-like_domain_family_B_member_2_isoform_1_[Mus_musculus]_seq27	0.0284169	0.999486	ns
NP_808300.1_protein_FAM43A_[Mus_musculus]_seq4	0.0522565	1.0017	1000
XP_011240654.1_PREDICTED:_baculoviral_IAP_repeat-containing_protein_3_isoform_X3_[Mus_musculus]_seq11	0.0296913	0.569832	ns
NP_001136440.1_uncharacterized_protein_LOC271278_[Mus_musculus]_seq12	0.0209788	0.884813	ns
NP_081753.1_zinc_finger_protein_398_isoform_1_[Mus_musculus]_seq1	0.149423	0.626697	1000
NP_112550.2_RNA_helicase_Mov10l1_[Mus_musculus]_seq19	0.0287649	0.478978	ns
NP_001074681.1_insulin_receptor_substrate_2_[Mus_musculus]_seq8	0.202047	0.701671	1000
NP_001005510.2_nesprin-2_[Mus_musculus]_seq58	0.106818	0.502348	1000
NP_001186012.1_serine/threonine-protein_kinase_WNK1_isoform_4_[Mus_musculus]_seq43	0.0346786	0.541755	ns
XP_006497002.1_PREDICTED:_centrosomal_protein_of_170_kDa_isoform_X7_[Mus_musculus]_seq10	0.108156	1.24718	1000
XP_006504104.1_PREDICTED:_macrophage_erythroblast_attacher_isoform_X1_[Mus_musculus]_seq1	0.0235078	0.750277	ns
NP_081823.2_PR_domain_zinc_finger_protein_5_isoform_1_[Mus_musculus]_seq7	0.0216154	0.579797	ns
XP_006532307.1_PREDICTED:_guanylyl_cyclase_GC-E_isoform_X1_[Mus_musculus]_seq18	0.0161085	0.4902	ns
XP_006532860.1_PREDICTED:_transcription_factor_SOX-30_isoform_X1_[Mus_musculus]_seq1	0.0243378	0.784452	ns
XP_006528379.1_PREDICTED:_rho_guanine_nucleotide_exchange_factor_6_isoform_X4_[Mus_musculus]_seq14	0.0458802	1.21229	ns
NP_083333.1_TBC1_domain_family_member_30_[Mus_musculus]_seq13	0.0981829	0.745471	1000
NP_666818.1_olfactory_receptor_270_[Mus_musculus]_seq5	0.0729819	1.18033	1000
XP_011238921.1_PREDICTED:_coiled-coil_domain-containing_protein_30_isoform_X5_[Mus_musculus]_seq13	0.0100432	0.569787	ns
NP_666778.2_olfactory_receptor_843_[Mus_musculus]_seq4	0.0157646	0.776984	ns
NP_001020552.1_uracil_nucleotide/cysteinyl_leukotriene_receptor_[Mus_musculus]_seq5	0.0443505	1.13306	ns
NP_083150.1_sorting_nexin-19_[Mus_musculus]_seq7	0.0105639	0.572509	ns
NP_001074861.1_midasin_[Mus_musculus]_seq78	0.0308841	1.05431	ns
NP_444340.3_transmembrane_glycoprotein_NMB_precursor_[Mus_musculus]_seq8	0.0360723	0.667092	ns
XP_017174741.1_PREDICTED:_protein_MCM10_homolog_isoform_X1_[Mus_musculus]_seq6	0.0380216	0.817923	ns
NP_038874.3_tyrosine-protein_kinase_transmembrane_receptor_ROR2_precursor_[Mus_musculus]_seq10	0.0358656	0.528182	ns
NP_899116.1_coiled-coil_domain-containing_protein_83_isoform_1_[Mus_musculus]_seq6	0.0464554	0.573852	ns
XP_006530780.1_PREDICTED:_kinesin-like_protein_KIFC3_isoform_X1_[Mus_musculus]_seq11	0.0503329	0.542747	1000
XP_006497182.1_PREDICTED:_centromere_protein_F_isoform_X1_[Mus_musculus]_seq13	0.0479845	0.97411	ns
XP_006519081.1_PREDICTED:_LIM_domain-binding_protein_3_isoform_X3_[Mus_musculus]_seq7	0.0190065	0.510483	ns
XP_011249255.1_PREDICTED:_uncharacterized_protein_LOC102640292_isoform_X2_[Mus_musculus]_seq3	0.0722688	1.42568	1000
XP_006534956.1_PREDICTED:_volume-regulated_anion_channel_subunit_LRRC8D_isoform_X1_[Mus_musculus]_seq14	0.0578589	0.891278	1000
NP_001159679.1_probable_C-mannosyltransferase_DPY19L2_[Mus_musculus]_seq17	0.0234093	0.787877	ns
NP_080589.1_luc7-like_protein_3_[Mus_musculus]_seq11	0.0386067	0.992465	ns
NP_001276455.1_transcription_elongation_regulator_1_isoform_2_[Mus_musculus]_seq8	0.0129568	0.656475	ns
XP_006528667.1_PREDICTED:_testis-expressed_sequence_13A_protein_isoform_X1_[Mus_musculus]_seq3	0.0374149	0.541227	ns
NP_035676.1_zinc_finger_E-box-binding_homeobox_1_[Mus_musculus]_seq19	0.20941	0.55871	1000
NP_001297413.1_BEN_domain-containing_protein_6_isoform_2_[Mus_musculus]_seq1	0.0133794	0.519508	ns
XP_006521154.1_PREDICTED:_histone_acetyltransferase_p300_isoform_X3_[Mus_musculus]_seq20	0.0656156	1.25205	1000
NP_031725.1_muscarinic_acetylcholine_receptor_M4_[Mus_musculus]_seq8	0.0430656	0.675266	ns
NP_598541.3_nucleoprotein_TPR_[Mus_musculus]_seq25	0.0681504	1.40664	1000
NP_001158066.1_PDZ_domain-containing_RING_finger_protein_4_isoform_2_[Mus_musculus]_seq17	0.0406725	1.18237	ns
NP_081065.2_cilia-_and_flagella-associated_protein_57_[Mus_musculus]_seq24	0.0454168	0.894151	ns
XP_017172364.1_PREDICTED:_GA-binding_protein_alpha_chain_isoform_X3_[Mus_musculus]_seq5	0.0198787	0.488279	ns
NP_082476.1_VPS9_domain-containing_protein_1_isoform_2_[Mus_musculus]_seq12	0.0305854	0.544111	ns
XP_006509724.1_PREDICTED:_ankyrin_repeat_and_LEM_domain-containing_protein_1_isoform_X1_[Mus_musculus]_seq1	0.044148	0.802839	ns
NP_079895.1_cilia-_and_flagella-associated_protein_157_[Mus_musculus]_seq6	0.0310021	0.48891	ns
XP_006505945.1_PREDICTED:_transcription_factor_7-like_1_isoform_X1_[Mus_musculus]_seq6	0.0882819	0.945028	1000
XP_011248158.1_PREDICTED:_anoctamin-9_isoform_X4_[Mus_musculus]_seq2	0.0264848	0.712533	ns
NP_848468.2_anoctamin-9_[Mus_musculus]_seq8	0.0372915	0.865821	ns
XP_006538655.1_PREDICTED:_kinesin-like_protein_KIF1B_isoform_X3_[Mus_musculus]_seq16	0.032432	0.499945	ns
XP_006523298.1_PREDICTED:_protein_SERAC1_isoform_X2_[Mus_musculus]_seq8	0.0257357	0.967627	ns
NP_001154837.1_ras_and_Rab_interactor_3_isoform_2_[Mus_musculus]_seq15	0.0589933	0.808973	1000
XP_011244260.1_PREDICTED:_kalirin_isoform_X11_[Mus_musculus]_seq20	0.0100289	0.574629	ns
XP_006538248.1_PREDICTED:_arginine/serine-rich_protein_PNISR_isoform_X2_[Mus_musculus]_seq5	0.0210689	0.611172	ns
NP_001020123.1_roquin-1_[Mus_musculus]_seq4	0.0360723	1.09071	ns
NP_081065.2_cilia-_and_flagella-associated_protein_57_[Mus_musculus]_seq28	0.0588208	1.32905	1000
XP_006526830.1_PREDICTED:_1-phosphatidylinositol_4_5-bisphosphate_phosphodiesterase_beta-3_isoform_X2_[Mus_musculus]_seq22	0.0185152	0.831524	ns
NP_080494.1_FGFR1_oncogene_partner_2_homolog_isoform_1_[Mus_musculus]_seq1	0.0864851	0.593037	1000
NP_081380.2_uncharacterized_protein_LOC71886_isoform_2_[Mus_musculus]_seq5	0.157944	1.7729	1000
XP_011248272.1_PREDICTED:_protein_MMS22-like_isoform_X3_[Mus_musculus]_seq8	0.0494807	0.607539	ns
XP_006513352.1_PREDICTED:_glutamate_receptor_ionotropic__NMDA_3B_isoform_X3_[Mus_musculus]_seq3	0.035182	1.10457	ns
NP_001153084.1_leucine-rich_repeat-containing_protein_57_isoform_c_[Mus_musculus]_seq4	0.031102	0.620375	ns
NP_082984.1_janus_kinase_and_microtubule-interacting_protein_3_[Mus_musculus]_seq19	0.0190065	0.565364	ns
XP_006504978.1_PREDICTED:_heat_shock_protein_105_kDa_isoform_X2_[Mus_musculus]_seq16	0.0279665	0.734409	ns
NP_001074691.1_N-acetyltransferase_ESCO1_[Mus_musculus]_seq5	0.0326705	0.98561	ns
NP_001020731.1_transcription_factor_SOX-6_isoform_3_[Mus_musculus]_seq15	0.1381	0.582619	1000
XP_006498862.1_PREDICTED:_centrosome-associated_protein_CEP250_isoform_X3_[Mus_musculus]_seq12	0.0226867	0.93507	ns
XP_006511574.1_PREDICTED:_armadillo_repeat-containing_protein_8_isoform_X1_[Mus_musculus]_seq10	0.0201173	0.567444	ns
XP_006540014.1_PREDICTED:_NF-kappa-B_inhibitor_delta_isoform_X2_[Mus_musculus]_seq6	0.0724295	0.677541	1000
XP_006507687.1_PREDICTED:_BRCA2-interacting_transcriptional_repressor_EMSY_isoform_X10_[Mus_musculus]_seq17	0.0771694	1.1723	1000
XP_006507448.1_PREDICTED:_pro-interleukin-16_isoform_X2_[Mus_musculus]_seq15	0.0374295	0.94627	ns
NP_667150.1_olfactory_receptor_354_[Mus_musculus]_seq4	0.0425293	0.622551	ns
NP_035438.3_nuclear_receptor_corepressor_1_isoform_2_[Mus_musculus]_seq39	0.0442078	0.556918	ns
XP_017168963.1_PREDICTED:_golgin_subfamily_A_member_4_isoform_X4_[Mus_musculus]_seq14	0.0131948	0.675635	ns
NP_796204.1_coiled-coil_domain-containing_protein_158_[Mus_musculus]_seq20	0.0788776	0.699316	1000
NP_081752.2_probable_palmitoyltransferase_ZDHHC24_isoform_a_[Mus_musculus]_seq4	0.0287408	0.654837	ns
XP_017172025.1_PREDICTED:_PHD_finger_protein_21A_isoform_X10_[Mus_musculus]_seq12	0.0132467	0.683744	ns
NP_082476.1_VPS9_domain-containing_protein_1_isoform_2_[Mus_musculus]_seq4	0.0555012	0.489346	1000
XP_006510662.1_PREDICTED:_uncharacterized_protein_C11orf63_homolog_isoform_X2_[Mus_musculus]_seq14	0.0853953	0.750053	1000
XP_006533277.1_PREDICTED:_dynein_heavy_chain_9__axonemal_isoform_X4_[Mus_musculus]_seq4	0.0257832	0.995298	ns
NP_683754.1_transcription_factor_E2F4_[Mus_musculus]_seq5	0.0541025	0.947942	1000
XP_017175235.1_PREDICTED:_tudor_and_KH_domain-containing_protein_isoform_X2_[Mus_musculus]_seq5	0.0347921	0.703503	ns
XP_006510708.1_PREDICTED:_roundabout_homolog_4_isoform_X2_[Mus_musculus]_seq12	0.0419228	0.771245	ns
NP_057901.2_inner_centromere_protein_[Mus_musculus]_seq11	0.0263959	0.505164	ns
XP_006513589.1_PREDICTED:_centrosomal_protein_of_290_kDa_isoform_X1_[Mus_musculus]_seq38	0.0638948	0.52643	1000
NP_031979.2_steroid_hormone_receptor_ERR1_[Mus_musculus]_seq8	0.0107535	0.582573	ns
XP_006513743.1_PREDICTED:_neuron_navigator_3_isoform_X8_[Mus_musculus]_seq38	0.0103308	0.490454	ns
XP_006533315.1_PREDICTED:_G_patch_domain-containing_protein_8_isoform_X2_[Mus_musculus]_seq11	0.164247	0.668608	1000
XP_006509144.1_PREDICTED:_pro-neuregulin-1__membrane-bound_isoform_isoform_X19_[Mus_musculus]_seq8	0.194485	0.512243	1000
NP_033746.1_disintegrin_and_metalloproteinase_domain-containing_protein_19_isoform_1_preproprotein_[Mus_musculus]_seq19	0.0788338	0.47995	1000
XP_006517860.1_PREDICTED:_putative_ankyrin_repeat_domain-containing_protein_31_[Mus_musculus]_seq43	0.0190688	0.516164	ns
XP_017174817.1_PREDICTED:_golgin_subfamily_A_member_1_isoform_X4_[Mus_musculus]_seq9	0.0558913	0.841111	1000
NP_766430.3_lymphocyte_transmembrane_adapter_1_[Mus_musculus]_seq4	0.0101845	0.567066	ns
XP_006529327.1_PREDICTED:_ral_guanine_nucleotide_dissociation_stimulator-like_1_isoform_X1_[Mus_musculus]_seq8	0.0138847	0.622166	ns
NP_076331.2_desmoplakin_[Mus_musculus]_seq13	0.0209788	0.903821	ns
XP_006524350.1_PREDICTED:_olfactory_receptor_119_isoform_X1_[Mus_musculus]_seq4	0.0195019	0.859299	ns
NP_062282.2_oligodendrocyte-myelin_glycoprotein_precursor_[Mus_musculus]_seq4	0.0306691	0.754297	ns
XP_006505303.1_PREDICTED:_transformer-2_protein_homolog_alpha_isoform_X1_[Mus_musculus]_seq3	0.0478659	1.2471	ns
XP_017169768.1_PREDICTED:_glutamate_receptor_ionotropic__NMDA_2C_isoform_X3_[Mus_musculus]_seq28	0.0214158	0.907538	ns
XP_006520757.1_PREDICTED:_tensin-2_isoform_X5_[Mus_musculus]_seq2	0.0184764	0.822971	ns
NP_001013781.1_GAS2-like_protein_2_[Mus_musculus]_seq11	0.0132467	0.533131	ns
XP_006523162.1_PREDICTED:_transcription_cofactor_vestigial-like_protein_3_isoform_X3_[Mus_musculus]_seq4	0.0134255	0.694634	ns
XP_006496942.1_PREDICTED:_rab_GTPase-activating_protein_1-like_isoform_X5_[Mus_musculus]_seq14	0.0200721	0.84074	ns
NP_114069.1_centromere_protein_Q_[Mus_musculus]_seq2	0.0173898	0.795304	ns
NP_659038.2_PR_domain_zinc_finger_protein_15_[Mus_musculus]_seq7	0.0132467	0.683113	ns
XP_017175409.1_PREDICTED:_microtubule-actin_cross-linking_factor_1_isoform_X3_[Mus_musculus]_seq28	0.0659684	0.626128	1000
NP_082619.3_transmembrane_protein_135_[Mus_musculus]_seq1	0.0280456	0.555174	ns
XP_011237831.1_PREDICTED:_WD_repeat-containing_protein_76_isoform_X2_[Mus_musculus]_seq5	0.0396252	0.684093	ns
NP_001264078.1_chromodomain-helicase-DNA-binding_protein_7_[Mus_musculus]_seq56	0.0162658	0.567422	ns
XP_006535074.1_PREDICTED:_uncharacterized_protein_KIAA1211_isoform_X6_[Mus_musculus]_seq23	0.0213377	0.513848	ns
NP_001034735.2_guanylate-binding_protein_10_[Mus_musculus]_seq13	0.1483	0.536007	1000
XP_011239108.1_PREDICTED:_cilia-_and_flagella-associated_protein_99_isoform_X4_[Mus_musculus]_seq11	0.0103308	0.586341	ns
XP_017176709.1_PREDICTED:_uncharacterized_protein_Gm33370_isoform_X2_[Mus_musculus]_seq5	0.0464459	0.497474	ns
XP_017175003.1_PREDICTED:_eukaryotic_translation_initiation_factor_5A-2_isoform_X1_[Mus_musculus]_seq4	0.023201	0.523752	ns
NP_081156.2_serine/threonine-protein_kinase_PINK1__mitochondrial_precursor_[Mus_musculus]_seq13	0.036615	1.04431	ns
NP_080303.1_prefoldin_subunit_1_[Mus_musculus]_seq3	0.0412573	0.687933	ns
XP_006511804.1_PREDICTED:_centrosomal_protein_of_63_kDa_isoform_X10_[Mus_musculus]_seq10	0.19965	0.875444	1000
XP_006539981.1_PREDICTED:_glioma_tumor_suppressor_candidate_region_gene_1_protein_isoform_X2_[Mus_musculus]_seq19	0.0408734	0.773993	ns
NP_001276366.1_KAT8_regulatory_NSL_complex_subunit_2_isoform_b_[Mus_musculus]_seq5	0.0172104	0.521113	ns
XP_006514476.1_PREDICTED:_TBC1_domain_family_member_30-like_isoform_X5_[Mus_musculus]_seq4	0.0264848	0.684042	ns
XP_011238918.1_PREDICTED:_coiled-coil_domain-containing_protein_30_isoform_X2_[Mus_musculus]_seq14	0.116684	1.28991	1000
XP_011246574.1_PREDICTED:_chromodomain-helicase-DNA-binding_protein_9_isoform_X1_[Mus_musculus]_seq51	0.0322584	1.05789	ns
XP_011241263.1_PREDICTED:_F-box_and_WD-40_domain_protein_19_isoform_X1_[Mus_musculus]_seq1	0.0456114	0.660293	ns
XP_011239139.1_PREDICTED:_probable_ATP-dependent_RNA_helicase_DHX37_isoform_X3_[Mus_musculus]_seq9	0.0162658	0.635288	ns
NP_001264897.1_T-lymphocyte_surface_antigen_Ly-9_isoform_2_[Mus_musculus]_seq9	0.0170819	0.811125	ns
XP_006526284.1_PREDICTED:_sorting_nexin-24_isoform_X2_[Mus_musculus]_seq4	0.0158141	0.733318	ns
XP_017169169.1_PREDICTED:_cullin-5_isoform_X1_[Mus_musculus]_seq7	0.0350534	1.05809	ns
NP_536705.3_mucin-4_precursor_[Mus_musculus]_seq48	0.160889	0.531727	1000
NP_742120.2_rootletin_isoform_1_[Mus_musculus]_seq2	0.0100432	0.487822	ns
XP_006519237.1_PREDICTED:_olfactomedin-4_isoform_X1_[Mus_musculus]_seq6	0.0315074	1.03147	ns
XP_006502144.1_PREDICTED:_U4/U6_small_nuclear_ribonucleoprotein_Prp3_isoform_X2_[Mus_musculus]_seq8	0.0420413	1.14491	ns
XP_011243105.1_PREDICTED:_uncharacterized_protein_Gm10340_[Mus_musculus]_seq2	0.111711	0.707363	1000
XP_006533021.1_PREDICTED:_serine/threonine-protein_kinase_TAO1_isoform_X1_[Mus_musculus]_seq19	0.0341478	1.10703	ns
XP_006507475.1_PREDICTED:_antigen_KI-67_isoform_X2_[Mus_musculus]_seq15	0.029711	0.48361	ns
NP_064656.2_rho_GTPase-activating_protein_31_[Mus_musculus]_seq6	0.0386067	0.870822	ns
NP_001124493.1_uncharacterized_protein_KIAA1755_homolog_isoform_2_[Mus_musculus]_seq24	0.156646	1.0263	1000
NP_084524.1_CDK5_regulatory_subunit-associated_protein_3_isoform_1_[Mus_musculus]_seq11	0.0459723	0.713311	ns
XP_006530472.1_PREDICTED:_CAP-Gly_domain-containing_linker_protein_1_isoform_X2_[Mus_musculus]_seq40	0.0302289	0.56848	ns
NP_071880.1_transcription_factor_Sp5_[Mus_musculus]_seq7	0.158552	1.00416	1000
XP_006534244.1_PREDICTED:_integrator_complex_subunit_2_isoform_X3_[Mus_musculus]_seq14	0.0635901	0.478339	1000
NP_766526.3_sex_comb_on_midleg-like_protein_4_[Mus_musculus]_seq2	0.0210689	0.895352	ns
XP_017172302.1_PREDICTED:_uncharacterized_protein_LOC102634078_[Mus_musculus]_seq7	0.0209788	0.857875	ns
XP_017169011.1_PREDICTED:_trafficking_kinesin-binding_protein_1_isoform_X9_[Mus_musculus]_seq2	0.0140339	0.700645	ns
XP_017171046.1_PREDICTED:_zinc_finger_protein_family_member_isoform_X1_[Mus_musculus]_seq15	0.0284644	0.635518	ns
NP_036054.1_vasopressin_V1b_receptor_[Mus_musculus]_seq6	0.010659	0.573006	ns
NP_775574.1_probable_G-protein_coupled_receptor_171_[Mus_musculus]_seq3	0.0319164	0.577778	ns
XP_017175054.1_PREDICTED:_centromere-associated_protein_E_isoform_X1_[Mus_musculus]_seq32	0.10068	0.536028	1000
NP_083471.1_coiled-coil_domain-containing_protein_146_[Mus_musculus]_seq7	0.040418	0.724579	ns
XP_006508563.1_PREDICTED:_mucin-5AC_isoform_X2_[Mus_musculus]_seq68	0.0611077	0.490184	1000
NP_808332.3_phospholipid_phosphatase-related_protein_type_4_[Mus_musculus]_seq13	0.0131948	0.694913	ns
XP_006501390.1_PREDICTED:_transmembrane_protein_131-like_isoform_X5_[Mus_musculus]_seq6	0.0210689	0.871014	ns
XP_011239897.1_PREDICTED:_cGMP-inhibited_3'_5'-cyclic_phosphodiesterase_A_isoform_X1_[Mus_musculus]_seq19	0.0100432	0.553126	ns
XP_006509613.1_PREDICTED:_epidermal_growth_factor_receptor_substrate_15-like_1_isoform_X8_[Mus_musculus]_seq6	0.184676	0.526228	1000
NP_808500.2_zinc_finger_protein_236_[Mus_musculus]_seq4	0.0619838	0.992973	1000
NP_510963.1_growth_hormone-inducible_transmembrane_protein_[Mus_musculus]_seq1	0.0886702	0.651977	1000
NP_694793.1_supervillin_isoform_a_[Mus_musculus]_seq44	0.0302289	0.542471	ns
XP_011241470.1_PREDICTED:_utrophin_isoform_X5_[Mus_musculus]_seq50	0.0257357	0.506834	ns
NP_001241674.1_uncharacterized_protein_LOC319887_isoform_2_[Mus_musculus]_seq5	0.0415497	1.10499	ns
XP_006495695.1_PREDICTED:_BRCA1-associated_RING_domain_protein_1_isoform_X2_[Mus_musculus]_seq5	0.0184909	0.849603	ns
NP_001034454.1_myelin-associated_oligodendrocyte_basic_protein_isoform_b_[Mus_musculus]_seq4	0.0261582	0.704866	ns
NP_033353.2_hepatocyte_nuclear_factor_1-alpha_[Mus_musculus]_seq3	0.0203081	0.485644	ns
NP_001038994.2_MORC_family_CW-type_zinc_finger_protein_3_[Mus_musculus]_seq13	0.0284169	1.0198	ns
NP_667077.1_olfactory_receptor_1008_[Mus_musculus]_seq5	0.0617561	1.31283	1000
NP_001004436.2_wings_apart-like_protein_homolog_isoform_1_[Mus_musculus]_seq18	0.0619838	0.567111	1000
XP_017177656.1_PREDICTED:_rho_GTPase-activating_protein_33_isoform_X3_[Mus_musculus]_seq11	0.041054	0.513366	ns
NP_080501.2_conserved_oligomeric_Golgi_complex_subunit_6_[Mus_musculus]_seq15	0.0139256	0.697221	ns
XP_006501318.1_PREDICTED:_ankyrin_repeat_domain-containing_protein_35_isoform_X2_[Mus_musculus]_seq18	0.0103674	0.566301	ns
XP_006530397.1_PREDICTED:_ARF_GTPase-activating_protein_GIT2_isoform_X4_[Mus_musculus]_seq11	0.0138647	0.680898	ns
XP_006522552.1_PREDICTED:_uncharacterized_protein_C3orf38_homolog_isoform_X1_[Mus_musculus]_seq2	0.0468512	1.15217	ns
NP_081657.1_cactin_[Mus_musculus]_seq2	0.0187568	0.750347	ns
NP_001157613.1_spermatid-associated_protein_isoform_3_[Mus_musculus]_seq8	0.0130165	0.593483	ns
NP_001074494.1_cilia-_and_flagella-associated_protein_91_[Mus_musculus]_seq15	0.0442078	0.479807	ns
XP_006516525.1_PREDICTED:_protein_FAM208B_isoform_X2_[Mus_musculus]_seq24	0.0479845	0.555178	ns
XP_017174129.1_PREDICTED:_MAP7_domain-containing_protein_2_isoform_X5_[Mus_musculus]_seq13	0.0216154	0.522975	ns
NP_001074734.1_dynein_assembly_factor_5__axonemal_[Mus_musculus]_seq11	0.0395828	0.866693	ns
NP_001074648.1_HEAT_repeat-containing_protein_5B_[Mus_musculus]_seq48	0.00999587	0.573989	ns
NP_033948.1_catenin_alpha-1_[Mus_musculus]_seq11	0.0570596	0.600705	1000
NP_083547.1_39S_ribosomal_protein_L32__mitochondrial_[Mus_musculus]_seq3	0.0374295	1.13496	ns
XP_017171098.1_PREDICTED:_uncharacterized_protein_KIAA0825_homolog_isoform_X2_[Mus_musculus]_seq8	0.112082	0.55671	1000
XP_006519716.1_PREDICTED:_importin-4_isoform_X1_[Mus_musculus]_seq18	0.0130165	0.518805	ns
NP_032590.2_DNA_replication_licensing_factor_MCM2_[Mus_musculus]_seq7	0.0171949	0.574353	ns
NP_056557.2_unconventional_myosin-IXb_isoform_3_[Mus_musculus]_seq38	0.0649892	0.882195	1000
XP_006539208.1_PREDICTED:_arginine-glutamic_acid_dipeptide_repeats_protein_isoform_X9_[Mus_musculus]_seq11	0.095476	1.52031	1000
NP_082249.1_centromere_protein_U_[Mus_musculus]_seq7	0.0782697	0.642246	1000
XP_006519719.1_PREDICTED:_mRNA-decapping_enzyme_1A_isoform_X2_[Mus_musculus]_seq7	0.103587	0.567701	1000
XP_006534414.1_PREDICTED:_male-specific_lethal_1_homolog_isoform_X1_[Mus_musculus]_seq9	0.0184343	0.549504	ns
XP_006503372.1_PREDICTED:_dedicator_of_cytokinesis_protein_7_isoform_X2_[Mus_musculus]_seq27	0.0432776	0.970891	ns
XP_017170110.1_PREDICTED:_dystonin_isoform_X1_[Mus_musculus]_seq174	0.0103308	0.539473	ns
XP_006526540.1_PREDICTED:_rotatin_isoform_X1_[Mus_musculus]_seq30	0.0261582	0.84051	ns
XP_017176150.1_PREDICTED:_neuronal_tyrosine-phosphorylated_phosphoinositide-3-kinase_adapter_2_isoform_X5_[Mus_musculus]_seq11	0.0362713	0.583904	ns
XP_011246357.1_PREDICTED:_high_affinity_immunoglobulin_alpha_and_immunoglobulin_mu_Fc_receptor_isoform_X2_[Mus_musculus]_seq10	0.0611662	0.671497	1000
XP_006496761.1_PREDICTED:_discoidin_domain-containing_receptor_2_isoform_X1_[Mus_musculus]_seq10	0.0235078	0.864579	ns
NP_001157709.1_E3_ubiquitin-protein_ligase_NRDP1_[Mus_musculus]_seq5	0.016753	0.793456	ns
XP_006516250.1_PREDICTED:_protein_Daple_isoform_X1_[Mus_musculus]_seq24	0.125986	1.41142	1000
XP_003084854.1_PREDICTED:_F-box_and_WD-40_domain_protein_27_isoform_X2_[Mus_musculus]_seq11	0.0103674	0.573313	ns
XP_017171745.1_PREDICTED:_uncharacterized_protein_Gm10378_isoform_X2_[Mus_musculus]_seq8	0.0326705	0.994374	ns
NP_001161350.1_selection_and_upkeep_of_intraepithelial_T-cells_protein_5_isoform_2_precursor_[Mus_musculus]_seq10	0.0791406	0.489543	1000
XP_011244183.1_PREDICTED:_golgin_subfamily_B_member_1_isoform_X2_[Mus_musculus]_seq10	0.0287649	0.88825	ns
NP_062755.1_peroxisomal_membrane_protein_PEX14_[Mus_musculus]_seq6	0.033581	0.737084	ns
XP_006539981.1_PREDICTED:_glioma_tumor_suppressor_candidate_region_gene_1_protein_isoform_X2_[Mus_musculus]_seq29	0.0329303	0.55797	ns
XP_006515116.1_PREDICTED:_dnaJ_homolog_subfamily_C_member_27_isoform_X2_[Mus_musculus]_seq3	0.0877343	1.04857	1000
XP_017173726.1_PREDICTED:_type_2_DNA_topoisomerase_6_subunit_B-like_isoform_X12_[Mus_musculus]_seq6	0.0133794	0.704539	ns
XP_006495745.1_PREDICTED:_dystonin_isoform_X21_[Mus_musculus]_seq27	0.13615	0.624887	1000
NP_064411.2_protein_PRRC2A_isoform_1_[Mus_musculus]_seq12	0.0441637	0.656502	ns
XP_017177643.1_PREDICTED:_kinesin_light_chain_3_isoform_X5_[Mus_musculus]_seq10	0.0264848	0.545752	ns
NP_598852.3_small_G_protein_signaling_modulator_3_[Mus_musculus]_seq16	0.0611634	0.51223	1000
NP_032000.3_proteinase-activated_receptor_2_precursor_[Mus_musculus]_seq5	0.0234225	0.912828	ns
XP_006514199.1_PREDICTED:_izumo_sperm-egg_fusion_protein_4_isoform_X2_[Mus_musculus]_seq4	0.0654397	1.08663	1000
XP_006520995.1_PREDICTED:_apolipoprotein_L2_isoform_X1_[Mus_musculus]_seq10	0.0482029	1.24218	ns
XP_006516915.1_PREDICTED:_histamine_H2_receptor_isoform_X1_[Mus_musculus]_seq5	0.0522065	0.865046	1000
XP_006515304.1_PREDICTED:_putative_Polycomb_group_protein_ASXL2_isoform_X5_[Mus_musculus]_seq7	0.0588452	1.08681	1000
XP_006515184.1_PREDICTED:_protein_TSSC1_isoform_X2_[Mus_musculus]_seq1	0.0600843	1.33857	1000
XP_011243023.1_PREDICTED:_alpha7-takusan_isoform_X7_[Mus_musculus]_seq5	0.013892	0.685555	ns
XP_011243105.1_PREDICTED:_uncharacterized_protein_Gm10340_[Mus_musculus]_seq4	0.0301116	0.580344	ns
XP_006502932.1_PREDICTED:_receptor-type_tyrosine-protein_phosphatase_F_isoform_X6_[Mus_musculus]_seq30	0.0763411	0.843129	1000
NP_001276733.1_DNA_polymerase_nu_isoform_3_[Mus_musculus]_seq18	0.018827	0.544714	ns
XP_011247130.1_PREDICTED:_regulator_of_G-protein_signaling_9_isoform_X1_[Mus_musculus]_seq7	0.0650828	0.492266	1000
XP_006501764.1_PREDICTED:_probable_ATP-dependent_RNA_helicase_DDX20_isoform_X1_[Mus_musculus]_seq12	0.0853987	0.664031	1000
XP_006534376.1_PREDICTED:_protein_KIAA0100_isoform_X2_[Mus_musculus]_seq22	0.0344762	1.11303	ns
XP_006518898.1_PREDICTED:_disks_large-associated_protein_5_isoform_X3_[Mus_musculus]_seq13	0.0179725	0.78786	ns
XP_006525958.1_PREDICTED:_PRELI_domain_containing_protein_3A_isoform_X1_[Mus_musculus]_seq3	0.0535883	0.605692	1000
NP_898911.2_SCAN_domain_containing_3_[Mus_musculus]_seq18	0.0386397	1.16021	ns
XP_006520901.1_PREDICTED:_bromodomain-containing_protein_1_isoform_X5_[Mus_musculus]_seq2	0.0105639	0.569383	ns
NP_001157133.1_telomere_length_regulation_protein_TEL2_homolog_[Mus_musculus]_seq9	0.0261516	0.497331	ns
NP_031667.1_B-lymphocyte_antigen_CD20_[Mus_musculus]_seq3	0.0683291	0.742434	1000
NP_780751.2_rotatin_[Mus_musculus]_seq18	0.0688755	0.967797	1000
XP_011241293.1_PREDICTED:_trafficking_kinesin-binding_protein_1_isoform_X6_[Mus_musculus]_seq8	0.0320677	0.738537	ns
XP_011244540.1_PREDICTED:_ankyrin_repeat_domain-containing_protein_12_isoform_X5_[Mus_musculus]_seq34	0.147761	1.46544	1000
NP_082326.1_lamin_tail_domain-containing_protein_2_isoform_2_[Mus_musculus]_seq4	0.0104279	0.489648	ns
XP_011237950.1_PREDICTED:_probable_G-protein_coupled_receptor_176_isoform_X1_[Mus_musculus]_seq6	0.0776944	0.650371	1000
XP_006509210.1_PREDICTED:_transforming_acidic_coiled-coil-containing_protein_1_isoform_X4_[Mus_musculus]_seq4	0.274254	0.597163	1000
NP_001005225.1_olfactory_receptor_1197_[Mus_musculus]_seq4	0.0314519	0.636699	ns
NP_780380.2_microtubule-associated_serine/threonine-protein_kinase_4_[Mus_musculus]_seq35	0.0370336	0.545691	ns
XP_006508716.2_PREDICTED:_mucin-5B_isoform_X1_[Mus_musculus]_seq82	0.115923	0.505742	1000
NP_001119960.1_testis-specific_protein_TEX28_[Mus_musculus]_seq3	0.0428932	0.495556	ns
XP_006512628.1_PREDICTED:_heat_shock_factor_protein_2_isoform_X2_[Mus_musculus]_seq4	0.0238014	0.9489	ns
XP_011246110.1_PREDICTED:_retrotransposon_gag_domain-containing_protein_1_isoform_X1_[Mus_musculus]_seq19	0.0640062	0.641882	1000
NP_796187.2_ATP-binding_cassette_transporter_sub-family_A_member_15_[Mus_musculus]_seq1	0.0285425	0.668296	ns
XP_006506938.1_PREDICTED:_pleckstrin_homology_domain-containing_family_A_member_5_isoform_X19_[Mus_musculus]_seq7	0.108241	0.485959	1000
NP_033771.1_angiopoietin-4_precursor_[Mus_musculus]_seq6	0.104492	0.798816	1000
NP_001277701.1_trophinin_isoform_5_[Mus_musculus]_seq18	0.0285149	0.582461	ns
XP_006515453.1_PREDICTED:_alpha-actinin-1_isoform_X7_[Mus_musculus]_seq1	0.0736448	0.685877	1000
XP_006523114.1_PREDICTED:_nuclear_receptor-interacting_protein_1_isoform_X1_[Mus_musculus]_seq20	0.0301929	0.560165	ns
NP_079654.1_interferon-induced_transmembrane_protein_3_[Mus_musculus]_seq3	0.0408342	0.83674	ns
XP_017177647.1_PREDICTED:_zinc_finger_protein_574_isoform_X2_[Mus_musculus]_seq15	0.0133794	0.634064	ns
NP_001152866.1_NF-kappa-B_inhibitor_zeta_isoform_a_[Mus_musculus]_seq14	0.0486657	1.24908	ns
XP_006504807.1_PREDICTED:_IQ_domain-containing_protein_E_isoform_X6_[Mus_musculus]_seq11	0.100372	0.744909	1000
NP_444329.2_SET-binding_protein_[Mus_musculus]_seq35	0.0157646	0.673516	ns
NP_035296.1_prolactin-6A1_precursor_[Mus_musculus]_seq3	0.0396756	0.495868	ns
XP_006511808.1_PREDICTED:_centrosomal_protein_of_63_kDa_isoform_X13_[Mus_musculus]_seq6	0.0701946	0.498017	1000
NP_001160106.1_uncharacterized_protein_LOC100043227_[Mus_musculus]_seq7	0.0238868	0.771741	ns
NP_001107208.1_pramel_family_member_[Mus_musculus]_seq5	0.144533	0.551551	1000
XP_006499162.1_PREDICTED:_muscarinic_acetylcholine_receptor_M5_isoform_X1_[Mus_musculus]_seq11	0.0263362	0.512286	ns
XP_006520606.1_PREDICTED:_histone_deacetylase_10_isoform_X2_[Mus_musculus]_seq9	0.0262726	0.592235	ns
NP_080624.1_centromere_protein_R_[Mus_musculus]_seq2	0.0458054	0.70051	ns
XP_011244130.1_PREDICTED:_guanine_nucleotide-binding_protein_subunit_beta-like_protein_1_isoform_X1_[Mus_musculus]_seq4	0.0321709	0.624567	ns
NP_001161973.1_zinc_finger_protein_57_isoform_1_[Mus_musculus]_seq7	0.0351723	1.10445	ns
NP_082887.2_protein_arginine_methyltransferase_NDUFAF7__mitochondrial_precursor_[Mus_musculus]_seq1	0.0130165	0.683033	ns
XP_006510766.1_PREDICTED:_B-cell_CLL/lymphoma_9-like_protein_isoform_X1_[Mus_musculus]_seq24	0.0290635	0.668135	ns
XP_017177847.1_PREDICTED:_leukocyte-associated_immunoglobulin-like_receptor_1_isoform_X3_[Mus_musculus]_seq1	0.0285128	0.548827	ns
XP_017169861.1_PREDICTED:_nuclear_receptor_corepressor_1_isoform_X21_[Mus_musculus]_seq17	0.0213377	0.616801	ns
NP_666882.1_olfactory_receptor_822_[Mus_musculus]_seq5	0.0657069	0.480935	1000
NP_001033699.1_dachshund_homolog_1_isoform_2_[Mus_musculus]_seq14	0.0933001	0.644117	1000
XP_011249214.1_PREDICTED:_liprin-alpha-3_isoform_X1_[Mus_musculus]_seq11	0.0234782	0.659203	ns
NP_001098715.1_protocadherin-19_isoform_a_precursor_[Mus_musculus]_seq25	0.0460204	0.768194	ns
XP_006530801.2_PREDICTED:_protein_Hook_homolog_2_isoform_X3_[Mus_musculus]_seq6	0.111875	0.939084	1000
XP_011236641.1_PREDICTED:_RB1-inducible_coiled-coil_protein_1_isoform_X1_[Mus_musculus]_seq31	0.0495819	0.866344	ns
XP_006534840.1_PREDICTED:_ecotropic_viral_integration_site_5_protein_isoform_X2_[Mus_musculus]_seq4	0.0410384	0.977058	ns
XP_006513330.1_PREDICTED:_integrin_alpha-7_isoform_X1_[Mus_musculus]_seq25	0.0193883	0.479176	ns
XP_017172989.1_PREDICTED:_vesicle-associated_membrane_protein-associated_protein_A_isoform_X1_[Mus_musculus]_seq5	0.0388264	0.701478	ns
NP_001008423.2_coiled-coil_domain-containing_protein_177_[Mus_musculus]_seq3	0.0407179	0.553708	ns
XP_006501631.1_PREDICTED:_CXXC-type_zinc_finger_protein_4_isoform_X2_[Mus_musculus]_seq8	0.0289824	1.01914	ns
XP_011247747.1_PREDICTED:_E3_ubiquitin-protein_ligase_CHFR_isoform_X2_[Mus_musculus]_seq5	0.0605547	0.566245	1000
XP_017175627.1_PREDICTED:_terminal_uridylyltransferase_4_isoform_X2_[Mus_musculus]_seq2	0.0232631	0.734697	ns
NP_033379.2_telomeric_repeat-binding_factor_2_isoform_1_[Mus_musculus]_seq5	0.0413264	0.517559	ns
NP_001171949.1_serine/threonine-protein_kinase_WNK1_isoform_2_[Mus_musculus]_seq27	0.0543139	1.01957	1000
NP_001074175.1_TATA-binding_protein-associated_factor_172_[Mus_musculus]_seq12	0.267293	0.787824	1000
XP_017168927.1_PREDICTED:_amyotrophic_lateral_sclerosis_2_chromosomal_region_candidate_gene_11_protein_isoform_X5_[Mus_musculus]_seq36	0.0351695	0.539718	ns
NP_001074398.1_cerebellar_degeneration-related_protein_2-like_[Mus_musculus]_seq2	0.0609403	0.572399	1000
NP_796191.2_centrosome-associated_protein_CEP250_isoform_1_[Mus_musculus]_seq51	0.0385857	0.708122	ns
XP_006534541.1_PREDICTED:_protein_TANC2_isoform_X7_[Mus_musculus]_seq42	0.0163205	0.76732	ns
XP_006512502.1_PREDICTED:_pleckstrin_homology_domain-containing_family_G_member_1_isoform_X1_[Mus_musculus]_seq14	0.0316586	0.795676	ns
XP_006501917.1_PREDICTED:_vomeronasal_2__receptor_3_isoform_X1_[Mus_musculus]_seq16	0.0226178	0.739774	ns
XP_006535090.1_PREDICTED:_centrosomal_protein_of_135_kDa_isoform_X4_[Mus_musculus]_seq4	0.0241146	0.53494	ns
XP_017175782.1_PREDICTED:_zinc_finger_protein_69_isoform_X3_[Mus_musculus]_seq3	0.0949584	0.569463	1000
XP_017171137.1_PREDICTED:_AT-rich_interactive_domain-containing_protein_4B_isoform_X1_[Mus_musculus]_seq18	0.0478795	0.504991	ns
XP_006515083.1_PREDICTED:_rho-associated_protein_kinase_2_isoform_X1_[Mus_musculus]_seq8	0.036597	1.14655	ns
NP_001289933.1_F-box_and_WD-40_domain_protein_27_isoform_2_[Mus_musculus]_seq4	0.121812	0.486192	1000
XP_006497667.1_PREDICTED:_methyl-CpG-binding_domain_protein_5_isoform_X3_[Mus_musculus]_seq17	0.0450069	0.572542	ns
NP_001074832.2_centromere_protein_F_[Mus_musculus]_seq14	0.066984	0.64605	1000
NP_080016.1_cilia-_and_flagella-associated_protein_36_[Mus_musculus]_seq2	0.0379506	0.652006	ns
NP_001035028.1_putative_Polycomb_group_protein_ASXL1_[Mus_musculus]_seq25	0.0336674	1.09386	ns
XP_006503207.1_PREDICTED:_erythroid_membrane-associated_protein_isoform_X7_[Mus_musculus]_seq7	0.170195	0.494972	1000
XP_017176172.1_PREDICTED:_huntingtin_isoform_X2_[Mus_musculus]_seq17	0.0214158	0.726814	ns
NP_001171949.1_serine/threonine-protein_kinase_WNK1_isoform_2_[Mus_musculus]_seq30	0.0471134	0.802651	ns
XP_006497487.1_PREDICTED:_sickle_tail_protein_isoform_X10_[Mus_musculus]_seq8	0.0214158	0.910576	ns
NP_031592.3_baculoviral_IAP_repeat-containing_protein_6_[Mus_musculus]_seq64	0.0637703	0.757865	1000
XP_006541315.1_PREDICTED:_A-kinase_anchor_protein_13_isoform_X3_[Mus_musculus]_seq23	0.0161085	0.628431	ns
NP_035782.3_titin_isoform_N2-A_[Mus_musculus]_seq208	0.0840841	0.61529	1000
NP_033242.1_somatostatin_receptor_type_1_[Mus_musculus]_seq6	0.0202212	0.62238	ns
XP_017170437.1_PREDICTED:_dynein_heavy_chain_11__axonemal_isoform_X3_[Mus_musculus]_seq47	0.0386067	0.584218	ns
NP_908998.1_retrotransposon-like_protein_1_[Mus_musculus]_seq3	0.0258078	0.477378	ns
NP_001013796.2_importin_subunit_alpha-8_isoform_2_[Mus_musculus]_seq9	0.1578	0.538148	1000
NP_001002239.2_60S_ribosomal_protein_L17_[Mus_musculus]_seq3	0.0975736	0.616754	1000
XP_006532443.1_PREDICTED:_zinc_finger_protein_287_isoform_X1_[Mus_musculus]_seq5	0.0135541	0.679645	ns
XP_006504992.1_PREDICTED:_protein_furry_homolog_isoform_X5_[Mus_musculus]_seq57	0.114126	0.654336	1000
NP_001272927.1_protein_regulator_of_cytokinesis_1_isoform_3_[Mus_musculus]_seq6	0.0417305	0.712314	ns
XP_006525867.1_PREDICTED:_WW_domain-containing_adapter_protein_with_coiled-coil_isoform_X2_[Mus_musculus]_seq6	0.0746626	1.45344	1000
XP_006525143.1_PREDICTED:_putative_uncharacterized_protein_ZNRD1-AS1_homolog_isoform_X1_[Mus_musculus]_seq7	0.120207	0.540352	1000
XP_006515593.1_PREDICTED:_ninein_isoform_X1_[Mus_musculus]_seq15	0.0162658	0.780372	ns
NP_001001735.1_histone-lysine_N-methyltransferase_NSD3_isoform_1_[Mus_musculus]_seq11	0.0448455	1.19645	ns
XP_011239716.1_PREDICTED:_non-syndromic_hearing_impairment_protein_5_homolog_isoform_X2_[Mus_musculus]_seq4	0.0255125	0.688129	ns
XP_006511222.1_PREDICTED:_transmembrane_protein_266_isoform_X1_[Mus_musculus]_seq4	0.0327792	0.746862	ns
XP_017176251.1_PREDICTED:_nuclear_receptor_corepressor_2_isoform_X23_[Mus_musculus]_seq30	0.0184909	0.519521	ns
NP_001153044.1_V-type_immunoglobulin_domain-containing_suppressor_of_T-cell_activation_isoform_2_precursor_[Mus_musculus]_seq5	0.0747937	0.540674	1000
XP_006535090.1_PREDICTED:_centrosomal_protein_of_135_kDa_isoform_X4_[Mus_musculus]_seq20	0.0625351	0.807733	1000
XP_011242485.1_PREDICTED:_transcription_factor_IIIB_90_kDa_subunit_isoform_X4_[Mus_musculus]_seq9	0.0380641	1.09415	ns
XP_006528854.2_PREDICTED:_leucine-rich_repeat_and_calponin_homology_domain-containing_protein_2_isoform_X4_[Mus_musculus]_seq7	0.0776231	0.637828	1000
NP_766442.1_olfactomedin-like_protein_2A_precursor_[Mus_musculus]_seq4	0.0170596	0.485637	ns
NP_001160194.1_vomeronasal_1_receptor_170_[Mus_musculus]_seq6	0.0316857	1.07238	ns
NP_796187.2_ATP-binding_cassette_transporter_sub-family_A_member_15_[Mus_musculus]_seq29	0.0184343	0.485053	ns
NP_001011851.1_olfactory_receptor_412_[Mus_musculus]_seq5	0.0371808	0.710547	ns
XP_017167991.1_PREDICTED:_sorting_nexin-25_isoform_X3_[Mus_musculus]_seq8	0.142053	0.557905	1000
XP_011237439.1_PREDICTED:_telomere-associated_protein_RIF1_isoform_X5_[Mus_musculus]_seq28	0.0100432	0.56021	ns
XP_006515593.1_PREDICTED:_ninein_isoform_X1_[Mus_musculus]_seq16	0.0586229	0.500812	1000
NP_081055.1_molybdenum_cofactor_sulfurase_[Mus_musculus]_seq17	0.0535488	0.911419	1000
NP_001074217.1_general_transcription_factor_II-I_isoform_4_[Mus_musculus]_seq19	0.23659	0.500904	1000
NP_001012324.1_extracellular_matrix_protein_2_precursor_[Mus_musculus]_seq1	0.0130165	0.649491	ns
NP_032739.3_nitric_oxide_synthase__endothelial_[Mus_musculus]_seq22	0.0216154	0.891028	ns
XP_006509699.1_PREDICTED:_transcriptional_repressor_p66_alpha_isoform_X3_[Mus_musculus]_seq10	0.0133794	0.679513	ns
NP_001273642.1_tuberin_isoform_3_[Mus_musculus]_seq8	0.0132467	0.59632	ns
XP_017169555.1_PREDICTED:_dynein_heavy_chain_14__axonemal_[Mus_musculus]_seq8	0.155045	1.4864	1000
NP_057901.2_inner_centromere_protein_[Mus_musculus]_seq8	0.189237	0.500987	1000
NP_032733.1_glycylpeptide_N-tetradecanoyltransferase_1_[Mus_musculus]_seq7	0.0376059	0.619121	ns
XP_006496845.1_PREDICTED:_capZ-interacting_protein_isoform_X2_[Mus_musculus]_seq2	0.0889015	0.65204	1000
NP_033067.2_radixin_isoform_a_[Mus_musculus]_seq10	0.151421	0.48792	1000
XP_006512458.1_PREDICTED:_CLIP-associating_protein_2_isoform_X16_[Mus_musculus]_seq13	0.0100289	0.577362	ns
XP_011246961.1_PREDICTED:_telomerase-binding_protein_EST1A_isoform_X1_[Mus_musculus]_seq18	0.0264848	0.902263	ns
XP_017174635.1_PREDICTED:_RNA-binding_motif__single-stranded-interacting_protein_1_isoform_X2_[Mus_musculus]_seq7	0.0325687	0.806642	ns
NP_083858.1_thioredoxin_domain-containing_protein_11_isoform_1_[Mus_musculus]_seq19	0.191246	1.1546	1000
NP_033168.2_fractalkine_precursor_[Mus_musculus]_seq1	0.1035	1.2309	1000
NP_001170795.1_septin-6_isoform_1_[Mus_musculus]_seq4	0.0100432	0.575667	ns
NP_080498.1_coiled-coil_domain-containing_protein_39_[Mus_musculus]_seq5	0.0837294	0.489818	1000
NP_659099.2_rap_guanine_nucleotide_exchange_factor_3_isoform_2_[Mus_musculus]_seq3	0.0137838	0.679118	ns
NP_938038.2_UPF0668_protein_C10orf76_homolog_[Mus_musculus]_seq4	0.0131948	0.697161	ns
NP_997043.1_olfactory_receptor_519_[Mus_musculus]_seq4	0.0407139	0.479897	ns
NP_031525.2_serine-protein_kinase_ATM_[Mus_musculus]_seq36	0.0528321	0.527739	1000
NP_849261.2_Golgi-specific_brefeldin_A-resistance_guanine_nucleotide_exchange_factor_1_[Mus_musculus]_seq29	0.0614434	0.61321	1000
NP_808527.2_protein_AKNAD1_[Mus_musculus]_seq16	0.0584424	0.685932	1000
NP_081480.2_39S_ribosomal_protein_L12__mitochondrial_precursor_[Mus_musculus]_seq4	0.0330566	0.668183	ns
XP_006500600.1_PREDICTED:_spectrin_beta_chain__non-erythrocytic_5_[Mus_musculus]_seq35	0.0360296	0.499218	ns
NP_081850.1_keratin__type_I_cytoskeletal_28_[Mus_musculus]_seq5	0.0570252	0.677755	1000
NP_081260.1_histone-lysine_N-methyltransferase_2E_[Mus_musculus]_seq19	0.196222	0.874259	1000
NP_001028373.2_nuclear_cap-binding_protein_subunit_1_[Mus_musculus]_seq17	0.0586851	0.640059	1000
NP_666839.1_olfactory_receptor_344_[Mus_musculus]_seq4	0.0415798	1.19492	ns
XP_017176367.1_PREDICTED:_cyclin-D-binding_Myb-like_transcription_factor_1_isoform_X2_[Mus_musculus]_seq10	0.0100432	0.57609	ns
NP_001290202.1_TNF_receptor-associated_factor_6_[Mus_musculus]_seq5	0.0386941	0.680997	ns
NP_062355.2_pannexin-1_[Mus_musculus]_seq5	0.055743	0.514313	1000
NP_033067.2_radixin_isoform_a_[Mus_musculus]_seq12	0.0438689	0.612568	ns
XP_017171028.1_PREDICTED:_zinc_finger_protein_457_isoform_X2_[Mus_musculus]_seq14	0.0460447	0.562173	ns
XP_006520255.1_PREDICTED:_ankycorbin_isoform_X3_[Mus_musculus]_seq19	0.126408	0.48026	1000
XP_006528113.1_PREDICTED:_transcription_initiation_factor_TFIID_subunit_1_isoform_X3_[Mus_musculus]_seq34	0.0892421	0.764389	1000
NP_001164176.1_death_domain-containing_protein_1_[Mus_musculus]_seq4	0.0657712	0.530493	1000
NP_667185.1_olfactory_receptor_1262_[Mus_musculus]_seq7	0.0133794	0.605702	ns
XP_011239321.1_PREDICTED:_breast_cancer_type_2_susceptibility_protein_homolog_isoform_X3_[Mus_musculus]_seq18	0.0328048	1.08845	ns
XP_006506588.1_PREDICTED:_probable_inactive_serine_protease_37_isoform_X1_[Mus_musculus]_seq1	0.0474681	1.26016	ns
NP_081827.1_kelch-like_protein_30_[Mus_musculus]_seq6	0.0379136	0.676913	ns
NP_848704.1_tumor_necrosis_factor_receptor_superfamily_member_21_precursor_[Mus_musculus]_seq12	0.0539379	0.561115	1000
NP_666207.3_nuclear_receptor_ROR-beta_isoform_2_[Mus_musculus]_seq6	0.0759145	0.718998	1000
XP_017168396.1_PREDICTED:_coiled-coil_domain-containing_protein_150_isoform_X6_[Mus_musculus]_seq6	0.0292939	1.03883	ns
XP_017167803.1_PREDICTED:_putative_ATP-dependent_RNA_helicase_TDRD12_isoform_X1_[Mus_musculus]_seq15	0.0851763	0.904916	1000
XP_006501351.1_PREDICTED:_rho_GTPase-activating_protein_29_isoform_X1_[Mus_musculus]_seq20	0.0284169	0.745152	ns
NP_001157086.1_achaete-scute_homolog_4_[Mus_musculus]_seq2	0.0494684	0.479993	ns
NP_659542.3_transcription_intermediary_factor_1-alpha_isoform_1_[Mus_musculus]_seq8	0.0322962	0.50295	ns
XP_011241864.1_PREDICTED:_RUN_and_FYVE_domain-containing_protein_2_isoform_X2_[Mus_musculus]_seq11	0.0185152	0.537269	ns
NP_001239182.1_merlin_isoform_4_[Mus_musculus]_seq8	0.0644137	0.512788	1000
XP_006496196.1_PREDICTED:_RUN_and_FYVE_domain-containing_protein_4_isoform_X1_[Mus_musculus]_seq12	0.0294264	0.530867	ns
XP_006510220.1_PREDICTED:_mediator_of_RNA_polymerase_II_transcription_subunit_17_isoform_X1_[Mus_musculus]_seq11	0.0386067	0.818333	ns
XP_006510101.1_PREDICTED:_dolichyl-diphosphooligosaccharide--protein_glycosyltransferase_subunit_STT3A_isoform_X1_[Mus_musculus]_seq6	0.045019	0.617788	ns
XP_006498172.1_PREDICTED:_serine/threonine_kinase-like_domain-containing_protein_STKLD1_isoform_X3_[Mus_musculus]_seq1	0.0100432	0.54327	ns
XP_017172164.1_PREDICTED:_histone-lysine_N-methyltransferase_2D_isoform_X2_[Mus_musculus]_seq19	0.0260398	0.670617	ns
XP_011248591.1_PREDICTED:_uncharacterized_protein_LOC433801_isoform_X1_[Mus_musculus]_seq2	0.0471134	0.534374	ns
XP_006529470.1_PREDICTED:_rab3_GTPase-activating_protein_catalytic_subunit_isoform_X2_[Mus_musculus]_seq9	0.0317733	0.698395	ns
XP_006501409.1_PREDICTED:_protein_SMG5_isoform_X4_[Mus_musculus]_seq2	0.133387	1.3619	1000
XP_006535532.1_PREDICTED:_polyhomeotic-like_protein_3_isoform_X3_[Mus_musculus]_seq17	0.0441555	0.571247	ns
NP_001004149.1_zinc_finger_protein_366_[Mus_musculus]_seq11	0.110018	0.690509	1000
XP_011243002.1_PREDICTED:_neurolysin__mitochondrial_isoform_X2_[Mus_musculus]_seq6	0.184196	0.892525	1000
NP_694739.1_serine_protease_42_precursor_[Mus_musculus]_seq3	0.0284169	0.977305	ns
XP_006530349.1_PREDICTED:_adenosine_monophosphate-protein_transferase_FICD_isoform_X2_[Mus_musculus]_seq1	0.0202215	0.727912	ns
XP_011241686.1_PREDICTED:_pericentrin_isoform_X7_[Mus_musculus]_seq37	0.0370336	0.857394	ns
XP_006510968.1_PREDICTED:_thrombospondin_type-1_domain-containing_protein_4_isoform_X1_[Mus_musculus]_seq17	0.0158355	0.781035	ns
XP_017170129.1_PREDICTED:_cytospin-B_isoform_X2_[Mus_musculus]_seq11	0.0131948	0.599531	ns
NP_034406.2_GTP-binding_protein_GEM_[Mus_musculus]_seq7	0.0489376	0.687708	ns
XP_006526022.1_PREDICTED:_zinc_finger_protein_608_isoform_X3_[Mus_musculus]_seq12	0.0569928	0.967823	1000
NP_038592.3_insulin-like_3_precursor_[Mus_musculus]_seq1	0.122598	0.839203	1000
XP_006513517.1_PREDICTED:_cholinephosphotransferase_1_isoform_X1_[Mus_musculus]_seq2	0.0205153	0.886129	ns
NP_001074506.1_SLIT-ROBO_Rho_GTPase-activating_protein_1_isoform_1_[Mus_musculus]_seq24	0.0158355	0.617648	ns
NP_666525.2_olfactory_receptor_463_[Mus_musculus]_seq6	0.0804321	0.681663	1000
NP_663494.2_FERM__RhoGEF_and_pleckstrin_domain-containing_protein_2_[Mus_musculus]_seq12	0.119225	0.509714	1000
XP_006528974.1_PREDICTED:_CTP_synthase_2_isoform_X1_[Mus_musculus]_seq7	0.0455855	1.2178	ns
NP_112475.1_transcription_factor_EC_[Mus_musculus]_seq5	0.0134255	0.681036	ns
XP_006530916.1_PREDICTED:_transmembrane_protein_184C_isoform_X1_[Mus_musculus]_seq1	0.0134255	0.545362	ns
XP_017176742.1_PREDICTED:_MLV-related_proviral_Env_polyprotein-like_[Mus_musculus]_seq15	0.0811001	1.0302	1000
NP_789806.1_protein_FAM76B_[Mus_musculus]_seq1	0.143984	0.674348	1000
NP_996909.1_taste_receptor_type_2_member_124_[Mus_musculus]_seq1	0.0130165	0.514331	ns
NP_081360.1_serine_protease_56_precursor_[Mus_musculus]_seq1	0.0279665	0.739798	ns
NP_001011823.1_olfactory_receptor_834_[Mus_musculus]_seq4	0.0667981	0.572356	1000
NP_032146.1_gap_junction_alpha-4_protein_[Mus_musculus]_seq3	0.156105	1.39657	1000
XP_006495890.1_PREDICTED:_DNA-binding_protein_SATB2_isoform_X1_[Mus_musculus]_seq13	0.130831	0.668639	1000
NP_001161012.1_vomeronasal_1_receptor__184_[Mus_musculus]_seq3	0.025561	0.966889	ns
NP_032473.2_kinesin_heavy_chain_isoform_5A_[Mus_musculus]_seq14	0.0234782	0.867961	ns
XP_006526838.1_PREDICTED:_Hermansky-Pudlak_syndrome_1_protein_homolog_isoform_X4_[Mus_musculus]_seq9	0.0271742	1.00003	ns
XP_006538018.1_PREDICTED:_testis-expressed_sequence_10_protein_isoform_X1_[Mus_musculus]_seq5	0.0344482	0.500783	ns
XP_006534868.1_PREDICTED:_macrophage_activation_2_isoform_X2_[Mus_musculus]_seq1	0.0316637	0.55756	ns
XP_006496971.1_PREDICTED:_roquin-1_isoform_X1_[Mus_musculus]_seq17	0.0409162	1.09781	ns
NP_001009940.1_interleukin-19_precursor_[Mus_musculus]_seq1	0.0472454	0.686206	ns
XP_006497182.1_PREDICTED:_centromere_protein_F_isoform_X1_[Mus_musculus]_seq24	0.0636832	0.502877	1000
XP_017169532.1_PREDICTED:_nesprin-1_isoform_X4_[Mus_musculus]_seq141	0.0138647	0.695281	ns
XP_006534517.1_PREDICTED:_KAT8_regulatory_NSL_complex_subunit_1_isoform_X4_[Mus_musculus]_seq17	0.0408519	0.835306	ns
NP_035316.1_proteasome_subunit_beta_type-5_[Mus_musculus]_seq3	0.0717128	1.14781	1000
NP_766030.3_E3_ubiquitin-protein_ligase_DTX4_[Mus_musculus]_seq5	0.0451763	0.845162	ns
NP_991389.1_toll-like_receptor_13_precursor_[Mus_musculus]_seq1	0.0887084	0.674386	1000
NP_001157014.1_plectin_isoform_1c2alpha3alpha_[Mus_musculus]_seq30	0.0265742	0.997228	ns
NP_080651.2_protein_ELYS_[Mus_musculus]_seq23	0.0681654	0.491013	1000
NP_001288746.1_FYVE__RhoGEF_and_PH_domain-containing_protein_4_isoform_1_[Mus_musculus]_seq11	0.0712411	0.775799	1000
NP_001108482.1_protein_lin-54_homolog_isoform_1_[Mus_musculus]_seq8	0.0133794	0.694094	ns
NP_001158135.1_protein_SOGA1_[Mus_musculus]_seq26	0.028162	1.03397	ns
XP_006530472.1_PREDICTED:_CAP-Gly_domain-containing_linker_protein_1_isoform_X2_[Mus_musculus]_seq26	0.050917	0.557202	1000
XP_006525863.1_PREDICTED:_supervillin_isoform_X10_[Mus_musculus]_seq36	0.0258418	0.634634	ns
NP_032128.1_GTP_cyclohydrolase_1_precursor_[Mus_musculus]_seq5	0.0722519	0.60811	1000
XP_011237019.1_PREDICTED:_PTB-containing__cubilin_and_LRP1-interacting_protein_isoform_X1_[Mus_musculus]_seq1	0.0287632	1.01524	ns
XP_006509748.1_PREDICTED:_calcium_homeostasis_endoplasmic_reticulum_protein_isoform_X1_[Mus_musculus]_seq6	0.0235078	0.573484	ns
NP_067415.2_CEP295_N-terminal-like_protein_[Mus_musculus]_seq11	0.0328216	0.807196	ns
NP_766167.2_signal-induced_proliferation-associated_1-like_protein_1_isoform_1_[Mus_musculus]_seq3	0.0101845	0.558373	ns
XP_006500918.1_PREDICTED:_ZZ-type_zinc_finger-containing_protein_3_isoform_X6_[Mus_musculus]_seq7	0.0185152	0.633573	ns
NP_660254.1_leucine-rich_repeat_LGI_family_member_3_precursor_[Mus_musculus]_seq1	0.0150373	0.738129	ns
NP_149409.1_SNRPN_upstream_reading_frame_protein_[Mus_musculus]_seq1	0.0747808	0.657256	1000
NP_067311.4_U2_small_nuclear_ribonucleoprotein_A'_[Mus_musculus]_seq3	0.0570976	0.502721	1000
NP_034750.1_kinesin-like_protein_KIF15_[Mus_musculus]_seq32	0.0361677	0.611006	ns
XP_006516229.1_PREDICTED:_RNA-binding_protein_25_isoform_X1_[Mus_musculus]_seq15	0.160236	0.480614	1000
NP_919316.1_nuclear_apoptosis-inducing_factor_1_[Mus_musculus]_seq5	0.0216154	0.703746	ns
NP_001028581.1_leucine-rich_repeat-containing_G-protein_coupled_receptor_6_precursor_[Mus_musculus]_seq5	0.0101845	0.484071	ns
NP_795998.2_transmembrane_protease_serine_11B-like_protein_[Mus_musculus]_seq3	0.0307508	1.06008	ns
XP_017171730.1_PREDICTED:_dynein_heavy_chain_12__axonemal_isoform_X1_[Mus_musculus]_seq58	0.0169306	0.490494	ns
XP_006501456.1_PREDICTED:_E3_SUMO-protein_ligase_PIAS3_isoform_X1_[Mus_musculus]_seq8	0.0306889	0.971826	ns
XP_017169004.1_PREDICTED:_protein_asteroid_homolog_1_isoform_X3_[Mus_musculus]_seq1	0.0678105	0.688078	1000
XP_017175015.1_PREDICTED:_la-related_protein_1B_isoform_X4_[Mus_musculus]_seq10	0.0185152	0.505965	ns
XP_006513645.1_PREDICTED:_protein_timeless_homolog_isoform_X3_[Mus_musculus]_seq12	0.0100289	0.570881	ns
XP_006515816.1_PREDICTED:_protein_unc-79_homolog_isoform_X13_[Mus_musculus]_seq4	0.0398143	1.08586	ns
NP_001272816.1_zinc_finger_MYM-type_protein_6_isoform_b_[Mus_musculus]_seq16	0.0150425	0.731324	ns
NP_937811.1_serine/threonine-protein_phosphatase_2A_56_kDa_regulatory_subunit_beta_isoform_[Mus_musculus]_seq1	0.0398581	0.686675	ns
XP_006516142.1_PREDICTED:_histone-lysine_N-methyltransferase_setd3_isoform_X2_[Mus_musculus]_seq11	0.0636306	0.518314	1000
NP_001191096.1_rap_guanine_nucleotide_exchange_factor_4_isoform_4_[Mus_musculus]_seq5	0.0505696	0.693729	1000
XP_011236873.1_PREDICTED:_KAT8_regulatory_NSL_complex_subunit_1-like_protein_isoform_X1_[Mus_musculus]_seq3	0.0949419	1.52726	1000
XP_006528947.1_PREDICTED:_FERM_and_PDZ_domain-containing_protein_4_isoform_X1_[Mus_musculus]_seq39	0.0536135	0.574618	1000
NP_059102.2_cyclic_AMP-dependent_transcription_factor_ATF-6_beta_[Mus_musculus]_seq6	0.0280797	0.555843	ns
XP_006516568.1_PREDICTED:_zinc_finger_MYND_domain-containing_protein_11_isoform_X5_[Mus_musculus]_seq1	0.0280456	1.00978	ns
NP_001011542.1_olfactory_receptor_708_[Mus_musculus]_seq3	0.0599369	0.66894	1000
XP_006502531.1_PREDICTED:_protein_transport_protein_Sec24B_isoform_X2_[Mus_musculus]_seq7	0.0196614	0.479965	ns
XP_006503031.1_PREDICTED:_protein_YIPF1_isoform_X1_[Mus_musculus]_seq5	0.104752	0.614057	1000
XP_006527849.1_PREDICTED:_plexin-B3_isoform_X6_[Mus_musculus]_seq37	0.0129986	0.675549	ns
XP_006522105.1_PREDICTED:_scavenger_receptor_class_F_member_2_isoform_X1_[Mus_musculus]_seq16	0.0320437	0.754202	ns
XP_006511562.1_PREDICTED:_alpha-mannosidase_2C1_isoform_X14_[Mus_musculus]_seq24	0.0264394	0.827708	ns
XP_006512223.1_PREDICTED:_TPR_and_ankyrin_repeat-containing_protein_1_isoform_X1_[Mus_musculus]_seq68	0.142376	0.572664	1000
XP_006538443.1_PREDICTED:_ADAMTS-like_protein_1_isoform_X6_[Mus_musculus]_seq10	0.018827	0.80532	ns
NP_001311454.1_synaptonemal_complex_protein_2-like_[Mus_musculus]_seq8	0.0301092	1.03866	ns
XP_006498878.1_PREDICTED:_kinesin-like_protein_KIF16B_isoform_X3_[Mus_musculus]_seq17	0.0447521	0.574495	ns
XP_006521685.1_PREDICTED:_WD_repeat-containing_protein_97_isoform_X4_[Mus_musculus]_seq11	0.0103308	0.578402	ns
XP_017172607.1_PREDICTED:_leucine-zipper-like_transcriptional_regulator_1_isoform_X3_[Mus_musculus]_seq9	0.0812757	0.854038	1000
XP_006528077.1_PREDICTED:_SLIT_and_NTRK-like_protein_2_isoform_X1_[Mus_musculus]_seq1	0.0384847	0.974924	ns
NP_001156921.1_C-Jun-amino-terminal_kinase-interacting_protein_3_isoform_d_[Mus_musculus]_seq18	0.0130165	0.694389	ns
XP_006516893.1_PREDICTED:_F-box_and_WD-40_domain_protein_17_isoform_X4_[Mus_musculus]_seq9	0.0493634	0.478302	ns
XP_006533908.1_PREDICTED:_formin-like_protein_1_isoform_X9_[Mus_musculus]_seq4	0.0157646	0.673516	ns
XP_006505945.1_PREDICTED:_transcription_factor_7-like_1_isoform_X1_[Mus_musculus]_seq8	0.0500302	0.81539	1000
XP_006516771.1_PREDICTED:_leukocyte_elastase_inhibitor_C_isoform_X1_[Mus_musculus]_seq7	0.120189	0.573327	1000
XP_006540026.1_PREDICTED:_teashirt_homolog_3_isoform_X2_[Mus_musculus]_seq10	0.192668	0.708506	1000
NP_001011684.3_neuromedin-S_isoform_1_preproprotein_[Mus_musculus]_seq2	0.0402921	0.625898	ns
NP_569714.2_dual_specificity_protein_phosphatase_16_isoform_A1_[Mus_musculus]_seq1	0.0238868	0.599796	ns
XP_017176137.1_PREDICTED:_circadian_locomoter_output_cycles_protein_kaput_isoform_X1_[Mus_musculus]_seq15	0.0603049	0.676718	1000
NP_067302.2_TNFAIP3-interacting_protein_1_isoform_1_[Mus_musculus]_seq12	0.100893	0.55158	1000
XP_006501530.1_PREDICTED:_immunoglobulin_superfamily_member_10_isoform_X1_[Mus_musculus]_seq59	0.0568915	0.510004	1000
XP_017170010.1_PREDICTED:_dynein_heavy_chain_9__axonemal_isoform_X1_[Mus_musculus]_seq98	0.0565896	0.555447	1000
XP_006513218.1_PREDICTED:_protocadherin-15_isoform_X2_[Mus_musculus]_seq34	0.0416912	0.551944	ns
XP_011237861.1_PREDICTED:_dual_specificity_protein_phosphatase_15_isoform_X1_[Mus_musculus]_seq2	0.0108498	0.586534	ns
XP_006540374.1_PREDICTED:_zinc_finger_protein_787_isoform_X1_[Mus_musculus]_seq1	0.0455154	0.958998	ns
XP_006526911.1_PREDICTED:_ligand-dependent_corepressor_isoform_X3_[Mus_musculus]_seq5	0.0103308	0.55406	ns
XP_006503091.1_PREDICTED:_ephrin_type-A_receptor_10_isoform_X3_[Mus_musculus]_seq8	0.0678048	1.05422	1000
NP_001164103.1_high_affinity_immunoglobulin_alpha_and_immunoglobulin_mu_Fc_receptor_isoform_1_[Mus_musculus]_seq11	0.0299304	1.04743	ns
NP_035247.2_plectin_isoform_1c_[Mus_musculus]_seq85	0.0293681	0.536979	ns
NP_001191269.1_guanylate_cyclase_soluble_subunit_beta-2_isoform_2_[Mus_musculus]_seq12	0.0834281	0.734485	1000
XP_006505089.1_PREDICTED:_sterile_alpha_motif_domain-containing_protein_9-like_isoform_X1_[Mus_musculus]_seq15	0.0168833	0.613968	ns
NP_619588.1_ceramide_synthase_1_[Mus_musculus]_seq2	0.120946	0.619766	1000
XP_006533408.1_PREDICTED:_ATP_synthase_mitochondrial_F1_complex_assembly_factor_2_isoform_X4_[Mus_musculus]_seq4	0.029337	0.552723	ns
XP_006500235.1_PREDICTED:_cyclic_nucleotide-binding_domain-containing_protein_2_isoform_X3_[Mus_musculus]_seq3	0.0679924	0.596911	1000
NP_001268984.1_probable_ATP-dependent_RNA_helicase_DDX46_[Mus_musculus]_seq21	0.0493634	1.26108	ns
XP_011243822.1_PREDICTED:_5'-AMP-activated_protein_kinase_subunit_gamma-1_isoform_X1_[Mus_musculus]_seq6	0.052054	0.517945	1000
XP_006515083.1_PREDICTED:_rho-associated_protein_kinase_2_isoform_X1_[Mus_musculus]_seq21	0.0492626	0.668158	ns
NP_848912.1_fatty_acyl-CoA_reductase_2_isoform_2_[Mus_musculus]_seq9	0.0523548	0.706058	1000
XP_017168201.1_PREDICTED:_voltage-dependent_R-type_calcium_channel_subunit_alpha-1E_isoform_X8_[Mus_musculus]_seq30	0.0464944	0.495552	ns
XP_006534544.1_PREDICTED:_protein_TANC2_isoform_X8_[Mus_musculus]_seq10	0.123416	1.63018	1000
XP_017168727.1_PREDICTED:_sortilin-related_receptor_isoform_X1_[Mus_musculus]_seq32	0.0129986	0.680332	ns
XP_006539981.1_PREDICTED:_glioma_tumor_suppressor_candidate_region_gene_1_protein_isoform_X2_[Mus_musculus]_seq22	0.102978	0.982959	1000
XP_011245875.1_PREDICTED:_transcriptional_regulator_ATRX_isoform_X11_[Mus_musculus]_seq7	0.0541539	0.623478	1000
NP_660118.3_myocardin_isoform_A_[Mus_musculus]_seq3	0.0161085	0.688005	ns
NP_081667.1_iodotyrosine_deiodinase_1_precursor_[Mus_musculus]_seq4	0.0583384	0.966394	1000
NP_666921.1_olfactory_receptor_398_[Mus_musculus]_seq4	0.0599703	0.889423	1000
NP_898846.2_uncharacterized_protein_LOC243308_[Mus_musculus]_seq12	0.0752268	0.502125	1000
XP_017171566.1_PREDICTED:_phospholipid-transporting_ATPase_IB_isoform_X3_[Mus_musculus]_seq12	0.0501749	0.900219	1000
NP_780751.2_rotatin_[Mus_musculus]_seq15	0.106296	0.512713	1000
NP_035782.3_titin_isoform_N2-A_[Mus_musculus]_seq231	0.0498067	0.512669	ns
XP_006508313.1_PREDICTED:_exportin-6_isoform_X3_[Mus_musculus]_seq8	0.0739889	0.501378	1000
XP_006526013.1_PREDICTED:_histone_deacetylase_complex_subunit_SAP130_isoform_X2_[Mus_musculus]_seq16	0.120067	0.622767	1000
NP_444325.2_interleukin-24_[Mus_musculus]_seq1	0.0163205	0.76732	ns
XP_006520077.1_PREDICTED:_dynein_heavy_chain_5__axonemal_isoform_X1_[Mus_musculus]_seq9	0.0637397	0.615144	1000
XP_006521458.1_PREDICTED:_protein_FAM135B_isoform_X1_[Mus_musculus]_seq17	0.0209788	0.514425	ns
NP_001277340.1_retinol_dehydrogenase_13_isoform_3_[Mus_musculus]_seq1	0.0590613	0.511126	1000
XP_006540386.1_PREDICTED:_epidermal_growth_factor_receptor_kinase_substrate_8-like_protein_1_isoform_X1_[Mus_musculus]_seq4	0.022791	0.617813	ns
XP_006518860.1_PREDICTED:_telomerase_protein_component_1_isoform_X1_[Mus_musculus]_seq7	0.0496249	0.495842	ns
XP_006518551.1_PREDICTED:_calcium/calmodulin-dependent_protein_kinase_type_II_subunit_gamma_isoform_X1_[Mus_musculus]_seq9	0.050735	0.547947	1000
XP_011239693.1_PREDICTED:_GC-rich_sequence_DNA-binding_factor_2_isoform_X1_[Mus_musculus]_seq3	0.0210418	0.534128	ns
NP_001276785.1_glucose-6-phosphatase_2_isoform_2_[Mus_musculus]_seq1	0.0190065	0.562378	ns
XP_006513588.1_PREDICTED:_early_endosome_antigen_1_isoform_X4_[Mus_musculus]_seq12	0.0865163	0.909306	1000
NP_062799.2_nuclear_receptor_coactivator_6_isoform_1_[Mus_musculus]_seq40	0.0210689	0.891562	ns
NP_031997.2_histone-lysine_N-methyltransferase_EZH2_isoform_1_[Mus_musculus]_seq12	0.0329427	0.76641	ns
XP_006496364.1_PREDICTED:_transforming_growth_factor-beta_receptor-associated_protein_1_isoform_X3_[Mus_musculus]_seq2	0.0505436	0.831827	1000
XP_011241396.1_PREDICTED:_nesprin-1_isoform_X14_[Mus_musculus]_seq21	0.134532	1.69626	1000
NP_081016.2_proton-coupled_folate_transporter_[Mus_musculus]_seq6	0.0619838	0.921529	1000
NP_666672.2_olfactory_receptor_1209_[Mus_musculus]_seq5	0.0910808	0.514123	1000
NP_062529.2_interleukin-17_receptor_B_precursor_[Mus_musculus]_seq1	0.0130165	0.691141	ns
NP_080734.3_ATP-binding_cassette__sub-family_A_(ABC1)__member_14_[Mus_musculus]_seq32	0.0473719	0.531858	ns
NP_001276660.1_proto-oncogene_DBL_isoform_1_[Mus_musculus]_seq8	0.0241047	0.953315	ns
NP_001034744.1_ras-specific_guanine_nucleotide-releasing_factor_1_isoform_2_[Mus_musculus]_seq3	0.0775107	0.523534	1000
NP_034331.2_fibroblast_growth_factor_14_isoform_a_[Mus_musculus]_seq6	0.0103674	0.566301	ns
XP_011240338.1_PREDICTED:_ephrin-B2_isoform_X1_[Mus_musculus]_seq6	0.0279665	1.01583	ns
XP_006525649.1_PREDICTED:_macrophage_colony-stimulating_factor_1_receptor_isoform_X1_[Mus_musculus]_seq13	0.036489	0.627507	ns
NP_996900.1_taste_receptor_type_2_member_109_[Mus_musculus]_seq2	0.0200138	0.859933	ns
NP_898909.2_28S_ribosomal_protein_S10__mitochondrial_isoform_3_[Mus_musculus]_seq2	0.0280797	0.706807	ns
NP_032560.2_T-lymphocyte_surface_antigen_Ly-9_isoform_1_precursor_[Mus_musculus]_seq9	0.0115822	0.541975	ns
NP_001120736.1_tumor_protein_63_isoform_e_[Mus_musculus]_seq9	0.0764267	1.07781	1000
NP_001160122.1_zinc_finger_protein_280C_isoform_3_[Mus_musculus]_seq14	0.0327792	0.517966	ns
XP_006503331.1_PREDICTED:_DNA_methyltransferase_1-associated_protein_1_isoform_X1_[Mus_musculus]_seq6	0.110847	0.571086	1000
NP_001158135.1_protein_SOGA1_[Mus_musculus]_seq33	0.0185152	0.505965	ns
XP_017168541.1_PREDICTED:_proteinase-activated_receptor_4-like_[Mus_musculus]_seq4	0.0318611	1.07852	ns
NP_001156492.1_kelch-like_protein_32_isoform_1_[Mus_musculus]_seq5	0.0495426	0.894648	ns
NP_001161249.1_putative_Polycomb_group_protein_ASXL3_[Mus_musculus]_seq30	0.0474093	0.746725	ns
XP_017171934.1_PREDICTED:_kinesin-like_protein_KIF21A_isoform_X5_[Mus_musculus]_seq11	0.0190688	0.490919	ns
XP_006525184.1_PREDICTED:_adhesion_G-protein_coupled_receptor_F1_isoform_X2_[Mus_musculus]_seq9	0.0238014	0.580291	ns
XP_006524686.1_PREDICTED:_G_patch_domain-containing_protein_11_isoform_X1_[Mus_musculus]_seq1	0.0588424	0.879013	1000
NP_001278111.1_harmonin_isoform_b2_[Mus_musculus]_seq4	0.0657828	0.614427	1000
NP_058585.2_insulinoma-associated_protein_1_[Mus_musculus]_seq12	0.0448624	0.755243	ns
XP_011247704.1_PREDICTED:_circadian_locomoter_output_cycles_protein_kaput_isoform_X5_[Mus_musculus]_seq12	0.0285149	0.513184	ns
NP_001157031.1_leucine-rich_repeat_and_IQ_domain-containing_protein_1_isoform_1_[Mus_musculus]_seq19	0.0103674	0.581213	ns
NP_001074516.1_connector_enhancer_of_kinase_suppressor_of_ras_1_[Mus_musculus]_seq6	0.0184909	0.829285	ns
XP_017169258.1_PREDICTED:_ankyrin-3_isoform_X14_[Mus_musculus]_seq42	0.0435124	1.15995	ns
NP_112472.2_macrophage_scavenger_receptor_types_I_and_II_isoform_a_[Mus_musculus]_seq5	0.141182	0.654487	1000
XP_006508797.1_PREDICTED:_ras_GTPase-activating_protein_3_isoform_X1_[Mus_musculus]_seq9	0.0521274	0.630107	1000
NP_598672.1_adhesion_G_protein-coupled_receptor_A3_precursor_[Mus_musculus]_seq12	0.0500302	1.26172	1000
NP_031690.3_cadherin-2_preproprotein_[Mus_musculus]_seq17	0.0142276	0.721126	ns
NP_001095042.1_vomeronasal_2__receptor_82_precursor_[Mus_musculus]_seq7	0.0399188	0.601695	ns
NP_080048.2_dysbindin_[Mus_musculus]_seq3	0.0593622	0.872056	1000
NP_766452.2_WD_repeat-containing_protein_63_[Mus_musculus]_seq4	0.0566311	0.505228	1000
NP_667029.2_olfactory_receptor_1218_[Mus_musculus]_seq7	0.0213377	0.847585	ns
NP_062779.3_anaphase-promoting_complex_subunit_7_[Mus_musculus]_seq4	0.0516518	1.28672	1000
NP_081514.1_tetratricopeptide_repeat_protein_39B_[Mus_musculus]_seq9	0.0322962	0.625247	ns
XP_017175027.1_PREDICTED:_uncharacterized_protein_KIAA1109_isoform_X13_[Mus_musculus]_seq84	0.0372476	0.787143	ns
NP_001121779.1_dedicator_of_cytokinesis_protein_9_isoform_3_[Mus_musculus]_seq45	0.0985009	0.509177	1000
NP_001240620.1_POZ-__AT_hook-__and_zinc_finger-containing_protein_1_isoform_3_[Mus_musculus]_seq12	0.109208	0.58163	1000
XP_006517476.1_PREDICTED:_acyl-coenzyme_A_thioesterase_12_isoform_X1_[Mus_musculus]_seq9	0.0983601	0.498863	1000
NP_001017985.2_C2_domain-containing_protein_3_[Mus_musculus]_seq43	0.0760808	0.720854	1000
NP_001077375.1_mineralocorticoid_receptor_[Mus_musculus]_seq5	0.0136545	0.695491	ns
NP_084219.1_DNA-(apurinic_or_apyrimidinic_site)_lyase_2_[Mus_musculus]_seq1	0.0703721	0.702414	1000
NP_062528.2_voltage-dependent_L-type_calcium_channel_subunit_alpha-1F_[Mus_musculus]_seq28	0.0600591	0.576317	1000
XP_017173943.1_PREDICTED:_transcription_factor_E3_isoform_X2_[Mus_musculus]_seq5	0.0262501	0.820791	ns
NP_808213.2_vang-like_protein_1_[Mus_musculus]_seq8	0.0103674	0.581213	ns
XP_006510046.1_PREDICTED:_dynamin-2_isoform_X16_[Mus_musculus]_seq3	0.0739081	0.82513	1000
XP_006502055.1_PREDICTED:_nexilin_isoform_X1_[Mus_musculus]_seq6	0.0497437	0.769884	ns
NP_941049.1_TBC1_domain_family_member_22B_[Mus_musculus]_seq3	0.131807	0.591519	1000
XP_006504774.1_PREDICTED:_uncharacterized_protein_LOC319772_isoform_X4_[Mus_musculus]_seq4	0.0417715	0.644688	ns
XP_006522081.1_PREDICTED:_meiosis_arrest_female_protein_1_isoform_X1_[Mus_musculus]_seq2	0.0157646	0.76306	ns
XP_011237859.1_PREDICTED:_prokineticin_receptor_2_isoform_X2_[Mus_musculus]_seq4	0.038445	1.15679	ns
NP_780435.1_E3_ubiquitin-protein_ligase_RNF139_[Mus_musculus]_seq13	0.0343156	0.73322	ns
NP_083713.2_cytoskeleton-associated_protein_5_isoform_2_[Mus_musculus]_seq15	0.0252422	0.982716	ns
NP_001276592.1_protein_FAM71F1_isoform_1_[Mus_musculus]_seq4	0.266883	0.816199	1000
XP_017170191.1_PREDICTED:_pescadillo_homolog_isoform_X1_[Mus_musculus]_seq1	0.121632	0.760634	1000
NP_036035.3_toll-like_receptor_2_precursor_[Mus_musculus]_seq14	0.121199	0.851765	1000
XP_017172201.1_PREDICTED:_ryanodine_receptor_3_isoform_X8_[Mus_musculus]_seq22	0.169072	0.574502	1000
NP_001073587.1_mediator_of_RNA_polymerase_II_transcription_subunit_1_isoform_3_[Mus_musculus]_seq26	0.0103308	0.575899	ns
XP_006498128.1_PREDICTED:_origin_recognition_complex_subunit_4_isoform_X1_[Mus_musculus]_seq2	0.0235256	0.484075	ns
NP_034360.2_formin-1_isoform_1_[Mus_musculus]_seq10	0.0835338	0.524923	1000
XP_006537921.1_PREDICTED:_uncharacterized_protein_KIAA1958_homolog_isoform_X1_[Mus_musculus]_seq16	0.0635197	0.981135	1000
XP_006502969.1_PREDICTED:_SCL-interrupting_locus_protein_homolog_isoform_X3_[Mus_musculus]_seq13	0.0302289	0.975006	ns
XP_017168765.1_PREDICTED:_alpha-tectorin_isoform_X1_[Mus_musculus]_seq50	0.0203216	0.513885	ns
XP_006506495.1_PREDICTED:_prokineticin_receptor_1_isoform_X1_[Mus_musculus]_seq3	0.0103308	0.544451	ns
XP_006523771.1_PREDICTED:_hepatoma-derived_growth_factor-related_protein_2_isoform_X3_[Mus_musculus]_seq4	0.0574951	0.679428	1000
XP_011244498.1_PREDICTED:_solute_carrier_family_22_member_2_isoform_X1_[Mus_musculus]_seq7	0.0631053	0.812547	1000
NP_666736.1_olfactory_receptor_847_[Mus_musculus]_seq4	0.0158355	0.615776	ns
XP_006503807.1_PREDICTED:_huntingtin_isoform_X1_[Mus_musculus]_seq36	0.0280662	1.0191	ns
NP_032122.1_vitamin_D-binding_protein_precursor_[Mus_musculus]_seq5	0.0717745	0.598217	1000
XP_006522017.1_PREDICTED:_vacuolar_protein_sorting-associated_protein_8_homolog_isoform_X1_[Mus_musculus]_seq10	0.0190065	0.859345	ns
NP_666663.2_olfactory_receptor_694_[Mus_musculus]_seq5	0.0139576	0.619541	ns
XP_006515840.1_PREDICTED:_phosphofurin_acidic_cluster_sorting_protein_2_isoform_X7_[Mus_musculus]_seq2	0.0346786	1.02586	ns
XP_006531095.1_PREDICTED:_acyl-CoA_synthetase_family_member_3__mitochondrial_isoform_X1_[Mus_musculus]_seq6	0.0379229	0.776999	ns
XP_006496879.1_PREDICTED:_WD_repeat-containing_protein_26_isoform_X1_[Mus_musculus]_seq6	0.0185152	0.676071	ns
NP_848469.1_leucine-rich_repeat_transmembrane_protein_FLRT3_precursor_[Mus_musculus]_seq3	0.18127	1.31009	1000
XP_011243636.1_PREDICTED:_nipped-B-like_protein_isoform_X4_[Mus_musculus]_seq15	0.0174575	0.525228	ns
XP_006503967.1_PREDICTED:_SH3_domain_and_tetratricopeptide_repeat-containing_protein_1_isoform_X1_[Mus_musculus]_seq16	0.0162658	0.790783	ns
NP_080364.1_uncharacterized_protein_C9orf131_homolog_[Mus_musculus]_seq22	0.0280456	0.606969	ns
XP_006515736.1_PREDICTED:_MAP3K12-binding_inhibitory_protein_1_isoform_X1_[Mus_musculus]_seq1	0.0847868	1.04306	1000
NP_001157226.1_rab3_GTPase-activating_protein_non-catalytic_subunit_[Mus_musculus]_seq27	0.0776231	0.800891	1000
XP_006514230.1_PREDICTED:_probable_imidazolonepropionase_isoform_X1_[Mus_musculus]_seq4	0.114887	0.753506	1000
NP_035543.2_sex-limited_protein_precursor_[Mus_musculus]_seq19	0.0133794	0.703304	ns
XP_006530809.1_PREDICTED:_mothers_against_decapentaplegic_homolog_1_isoform_X1_[Mus_musculus]_seq3	0.0328878	0.619535	ns
XP_006531707.1_PREDICTED:_rho-related_GTP-binding_protein_RhoD_isoform_X1_[Mus_musculus]_seq5	0.0322584	0.515924	ns
XP_006495951.1_PREDICTED:_protein_Wnt-6_isoform_X1_[Mus_musculus]_seq8	0.0320035	0.562207	ns
XP_006508845.1_PREDICTED:_disks_large-associated_protein_2_isoform_X2_[Mus_musculus]_seq9	0.0213377	0.847585	ns
XP_006530422.1_PREDICTED:_probable_E3_ubiquitin-protein_ligase_HECTD4_isoform_X10_[Mus_musculus]_seq9	0.0184343	0.559159	ns
XP_006503391.1_PREDICTED:_intraflagellar_transport_protein_74_homolog_isoform_X3_[Mus_musculus]_seq12	0.0158141	0.609728	ns
XP_006497008.1_PREDICTED:_centrosomal_protein_of_170_kDa_isoform_X10_[Mus_musculus]_seq23	0.0966187	0.504237	1000
NP_001074861.1_midasin_[Mus_musculus]_seq8	0.0241047	0.603121	ns
XP_006501706.1_PREDICTED:_ras_GTPase-activating-like_protein_IQGAP3_isoform_X1_[Mus_musculus]_seq14	0.0953784	0.691424	1000
NP_659097.2_epiplakin_[Mus_musculus]_seq50	0.0185152	0.517204	ns
XP_006496217.1_PREDICTED:_DNA_repair_protein_REV1_isoform_X2_[Mus_musculus]_seq4	0.0103674	0.581213	ns
XP_017172953.1_PREDICTED:_poly(A)-specific_ribonuclease_PARN-like_domain-containing_protein_1_isoform_X4_[Mus_musculus]_seq9	0.0344482	0.907268	ns
XP_017168430.1_PREDICTED:_NEDD4-like_E3_ubiquitin-protein_ligase_WWP2_isoform_X3_[Mus_musculus]_seq1	0.0190065	0.5066	ns
XP_006531229.1_PREDICTED:_protein_NLRC5_isoform_X3_[Mus_musculus]_seq30	0.0665643	1.14957	1000
NP_083550.2_histone-lysine_N-methyltransferase_2B_isoform_2_[Mus_musculus]_seq53	0.0420413	1.18244	ns
XP_017177932.1_PREDICTED:_protein_FAM196A_isoform_X1_[Mus_musculus]_seq1	0.0102256	0.539888	ns
XP_006533710.1_PREDICTED:_uncharacterized_protein_LOC380730_isoform_X2_[Mus_musculus]_seq30	0.0657069	0.624383	1000
NP_660131.2_RAS_guanyl-releasing_protein_4_isoform_2_[Mus_musculus]_seq16	0.0190065	0.761104	ns
NP_001025105.1_ubiquitin_carboxyl-terminal_hydrolase_32_[Mus_musculus]_seq15	0.0582999	0.881412	1000
XP_006504851.1_PREDICTED:_transformation/transcription_domain-associated_protein_isoform_X8_[Mus_musculus]_seq28	0.0578192	0.482477	1000
NP_084491.3_ATPase_WRNIP1_[Mus_musculus]_seq14	0.0514959	0.496768	1000
XP_006539208.1_PREDICTED:_arginine-glutamic_acid_dipeptide_repeats_protein_isoform_X9_[Mus_musculus]_seq21	0.0374828	0.73638	ns
NP_001276535.1_bromodomain-containing_protein_8_isoform_2_[Mus_musculus]_seq8	0.0162658	0.774452	ns
XP_006537615.1_PREDICTED:_kinesin-like_protein_KIF24_isoform_X4_[Mus_musculus]_seq21	0.0450901	0.904581	ns
XP_017176150.1_PREDICTED:_neuronal_tyrosine-phosphorylated_phosphoinositide-3-kinase_adapter_2_isoform_X5_[Mus_musculus]_seq10	0.0441637	0.636567	ns
XP_006536268.1_PREDICTED:_deformed_epidermal_autoregulatory_factor_1_homolog_isoform_X2_[Mus_musculus]_seq13	0.0496179	0.490052	ns
XP_006540216.1_PREDICTED:_zinc_finger_protein_667_isoform_X1_[Mus_musculus]_seq6	0.0360723	1.12404	ns
NP_001153791.1_E3_ubiquitin-protein_ligase_UBR4_[Mus_musculus]_seq35	0.0204058	0.687616	ns
NP_666173.4_proline-rich_protein_5_isoform_1_[Mus_musculus]_seq4	0.0609326	0.902106	1000
NP_570938.1_olfactory_receptor_138_[Mus_musculus]_seq3	0.0343726	0.622745	ns
NP_082974.1_coiled-coil_domain-containing_protein_30_isoform_c_[Mus_musculus]_seq2	0.0158141	0.747819	ns
NP_852075.1_general_transcription_factor_IIH_subunit_3_[Mus_musculus]_seq4	0.0462514	1.03908	ns
XP_017170883.1_PREDICTED:_band_4.1-like_protein_1_isoform_X9_[Mus_musculus]_seq12	0.0232631	0.934251	ns
NP_085030.2_olfactory_receptor_160_[Mus_musculus]_seq4	0.0887442	0.705277	1000
NP_080699.3_methylthioribose-1-phosphate_isomerase_[Mus_musculus]_seq1	0.016047	0.581638	ns
XP_006511247.1_PREDICTED:_serine/threonine-protein_kinase_ATR_isoform_X1_[Mus_musculus]_seq31	0.098777	1.07331	1000
XP_011243508.1_PREDICTED:_RING_finger_protein_219_isoform_X1_[Mus_musculus]_seq5	0.0209788	0.891394	ns
XP_017175882.1_PREDICTED:_putative_tyrosine-protein_phosphatase_auxilin_isoform_X2_[Mus_musculus]_seq4	0.0234093	0.489746	ns
XP_017173658.1_PREDICTED:_actin_filament-associated_protein_1-like_2_isoform_X2_[Mus_musculus]_seq1	0.0279665	1.012	ns
XP_006520062.1_PREDICTED:_uncharacterized_protein_C5orf42_homolog_isoform_X3_[Mus_musculus]_seq4	0.0461013	1.23819	ns
XP_006526568.1_PREDICTED:_F-box_only_protein_15_isoform_X1_[Mus_musculus]_seq5	0.0172283	0.496198	ns
XP_006533458.1_PREDICTED:_ankyrin_repeat_domain-containing_protein_13B_isoform_X11_[Mus_musculus]_seq3	0.0330566	0.605002	ns
NP_076397.2_solute_carrier_organic_anion_transporter_family_member_3A1_isoform_1_[Mus_musculus]_seq13	0.0473229	0.7098	ns
XP_006503013.1_PREDICTED:_NADH-cytochrome_b5_reductase-like_isoform_X4_[Mus_musculus]_seq8	0.0548732	0.665271	1000
XP_006506280.1_PREDICTED:_protein_C12orf4_homolog_isoform_X1_[Mus_musculus]_seq11	0.0856894	0.888275	1000
XP_006508805.1_PREDICTED:_syntaxin-binding_protein_2_isoform_X1_[Mus_musculus]_seq2	0.0828637	0.507851	1000
XP_006498061.1_PREDICTED:_DENN_domain-containing_protein_1A_isoform_X1_[Mus_musculus]_seq17	0.032506	0.601007	ns
XP_017177498.1_PREDICTED:_myc-associated_zinc_finger_protein_isoform_X1_[Mus_musculus]_seq10	0.0650226	0.922895	1000
NP_001153791.1_E3_ubiquitin-protein_ligase_UBR4_[Mus_musculus]_seq25	0.0357989	1.1387	ns
XP_006532429.1_PREDICTED:_caspase_recruitment_domain-containing_protein_14_isoform_X1_[Mus_musculus]_seq22	0.106274	0.583838	1000
XP_006513193.1_PREDICTED:_ankyrin-3_isoform_X28_[Mus_musculus]_seq48	0.0617561	0.700433	1000
XP_006531407.1_PREDICTED:_calcium-transporting_ATPase_type_2C_member_2_isoform_X1_[Mus_musculus]_seq4	0.110024	0.903858	1000
XP_006530843.1_PREDICTED:_MHC_class_II_regulatory_factor_RFX1_isoform_X4_[Mus_musculus]_seq17	0.0893418	0.585606	1000
XP_011246574.1_PREDICTED:_chromodomain-helicase-DNA-binding_protein_9_isoform_X1_[Mus_musculus]_seq26	0.0599317	0.479749	1000
XP_006529640.1_PREDICTED:_regulator_of_G-protein_signaling_protein-like_isoform_X3_[Mus_musculus]_seq5	0.0370336	1.14148	ns
XP_017169185.1_PREDICTED:_NXPE_family_member_2_isoform_X4_[Mus_musculus]_seq1	0.0268339	0.992722	ns
NP_035496.1_vinexin_isoform_a_[Mus_musculus]_seq8	0.0190688	0.8359	ns
XP_006515990.1_PREDICTED:_serine/threonine-protein_phosphatase_2A_56_kDa_regulatory_subunit_epsilon_isoform_isoform_X3_[Mus_musculus]_seq8	0.0190688	0.543599	ns
XP_006534617.1_PREDICTED:_non-receptor_tyrosine-protein_kinase_TNK1_isoform_X1_[Mus_musculus]_seq13	0.0425012	0.653187	ns
NP_001094076.1_probable_inactive_tRNA-specific_adenosine_deaminase-like_protein_3_[Mus_musculus]_seq2	0.0386067	0.48426	ns
NP_001028475.2_AMP_deaminase_1_[Mus_musculus]_seq7	0.0636567	0.61654	1000
NP_001157562.1_B-cell_receptor-associated_protein_29_[Mus_musculus]_seq6	0.096768	1.10812	1000
NP_001177412.1_proprotein_convertase_subtilisin/kexin_type_5_isoform_1_preproprotein_[Mus_musculus]_seq41	0.055824	0.791145	1000
NP_083857.1_translation_initiation_factor_IF-3__mitochondrial_[Mus_musculus]_seq4	0.0103308	0.588651	ns
XP_006526014.1_PREDICTED:_histone_deacetylase_complex_subunit_SAP130_isoform_X3_[Mus_musculus]_seq8	0.0529232	0.82465	1000
NP_067368.3_negative_elongation_factor_B_isoform_1_[Mus_musculus]_seq13	0.0291071	1.02836	ns
NP_001002764.1_telomerase-binding_protein_EST1A_[Mus_musculus]_seq29	0.0375302	0.482987	ns
XP_006526311.1_PREDICTED:_spermatogenesis-associated_protein_24_isoform_X1_[Mus_musculus]_seq4	0.0284774	0.51508	ns
XP_006534999.1_PREDICTED:_uncharacterized_protein_KIAA1671_isoform_X1_[Mus_musculus]_seq38	0.0287649	1.01641	ns
NP_080445.1_FERM_domain-containing_protein_8_[Mus_musculus]_seq2	0.0401999	0.823898	ns
NP_663398.2_sodium-coupled_monocarboxylate_transporter_1_[Mus_musculus]_seq7	0.032551	1.09737	ns
XP_017177037.1_PREDICTED:_serine/threonine-protein_kinase_WNK1_isoform_X8_[Mus_musculus]_seq24	0.0104503	0.593763	ns
XP_011245274.1_PREDICTED:_coiled-coil_domain-containing_protein_68_isoform_X4_[Mus_musculus]_seq5	0.137831	0.485772	1000
NP_001017419.1_protein_TBATA_isoform_2_[Mus_musculus]_seq8	0.0376816	0.597556	ns
XP_017175054.1_PREDICTED:_centromere-associated_protein_E_isoform_X1_[Mus_musculus]_seq17	0.102296	0.535409	1000
NP_032943.2_palmitoyl-protein_thioesterase_1_precursor_[Mus_musculus]_seq2	0.053895	1.31435	1000
XP_011242818.1_PREDICTED:_zin_finger_protein_595_isoform_X1_[Mus_musculus]_seq12	0.0654473	0.820309	1000
XP_006530457.1_PREDICTED:_kinase_suppressor_of_Ras_2_isoform_X2_[Mus_musculus]_seq1	0.016047	0.785467	ns
XP_017173068.1_PREDICTED:_butyrophilin-like_protein_2_isoform_X1_[Mus_musculus]_seq5	0.0490276	0.515718	ns
XP_006528301.1_PREDICTED:_TGF-beta-activated_kinase_1_and_MAP3K7-binding_protein_3_isoform_X1_[Mus_musculus]_seq10	0.0161085	0.481714	ns
XP_011237635.1_PREDICTED:_anaphase-promoting_complex_subunit_1_isoform_X2_[Mus_musculus]_seq12	0.0190065	0.495077	ns
NP_001028510.2_RIMS-binding_protein_3_[Mus_musculus]_seq12	0.0114791	0.602742	ns
NP_084369.2_U11/U12_small_nuclear_ribonucleoprotein_25_kDa_protein_[Mus_musculus]_seq2	0.068497	0.566455	1000
XP_017168647.1_PREDICTED:_translation_initiation_factor_IF-2_[Mus_musculus]_seq2	0.0478379	0.978129	ns
NP_034953.2_thrombopoietin_receptor_isoform_2_precursor_[Mus_musculus]_seq13	0.0489496	0.494406	ns
XP_006498384.1_PREDICTED:_TBC1_domain_family_member_13_isoform_X1_[Mus_musculus]_seq3	0.0210689	0.570657	ns
NP_542366.1_eukaryotic_translation_initiation_factor_3_subunit_H_[Mus_musculus]_seq5	0.0419936	1.20322	ns
NP_001159847.1_E3_ubiquitin-protein_ligase_MARCH1_isoform_2_[Mus_musculus]_seq2	0.0258099	0.674899	ns
NP_991389.1_toll-like_receptor_13_precursor_[Mus_musculus]_seq22	0.111898	0.891867	1000
NP_083669.1_keratin__type_I_cytoskeletal_24_[Mus_musculus]_seq10	0.0717042	0.615371	1000
XP_006507627.1_PREDICTED:_transcriptional_enhancer_factor_TEF-1_isoform_X5_[Mus_musculus]_seq8	0.0816935	1.11387	1000
XP_006506333.1_PREDICTED:_leiomodin-3_isoform_X1_[Mus_musculus]_seq10	0.052209	0.873577	1000
XP_011245837.1_PREDICTED:_rho_GTPase-activating_protein_4_isoform_X6_[Mus_musculus]_seq6	0.0103308	0.580502	ns
XP_006521833.1_PREDICTED:_disks_large_homolog_1_isoform_X12_[Mus_musculus]_seq1	0.0550844	0.745433	1000
XP_006526624.1_PREDICTED:_TATA-binding_protein-associated_factor_172_isoform_X1_[Mus_musculus]_seq32	0.0291192	0.683114	ns
XP_017172044.1_PREDICTED:_maestro_heat-like_repeat-containing_protein_family_member_1_isoform_X8_[Mus_musculus]_seq30	0.128441	0.911113	1000
XP_006513603.1_PREDICTED:_zinc_finger_C3H1_domain-containing_protein_isoform_X3_[Mus_musculus]_seq16	0.0694089	0.481151	1000
XP_006507690.1_PREDICTED:_BRCA2-interacting_transcriptional_repressor_EMSY_isoform_X13_[Mus_musculus]_seq26	0.132671	0.910081	1000
XP_006528154.1_PREDICTED:_phospholipid-transporting_ATPase_11C_isoform_X1_[Mus_musculus]_seq26	0.0129568	0.65686	ns
XP_006530383.1_PREDICTED:_protein_strawberry_notch_homolog_1_isoform_X3_[Mus_musculus]_seq31	0.0367329	0.932669	ns
XP_006514662.1_PREDICTED:_spectrin_beta_chain__non-erythrocytic_1_isoform_X1_[Mus_musculus]_seq10	0.0478582	0.485721	ns
NP_848809.2_protein_zer-1_homolog_isoform_a_[Mus_musculus]_seq10	0.0103674	0.566301	ns
XP_017172303.1_PREDICTED:_LOW_QUALITY_PROTEIN:_t-SNARE_domain-containing_protein_1__partial_[Mus_musculus]_seq4	0.0352452	1.09114	ns
XP_006527831.1_PREDICTED:_dystrophin_isoform_X2_[Mus_musculus]_seq51	0.0288518	1.01562	ns
XP_011241601.1_PREDICTED:_ankyrin-3_isoform_X10_[Mus_musculus]_seq25	0.0264848	1.00378	ns
NP_598862.1_26S_proteasome_non-ATPase_regulatory_subunit_2_[Mus_musculus]_seq5	0.165748	0.718107	1000
NP_001288233.1_homeodomain-interacting_protein_kinase_1_isoform_1_[Mus_musculus]_seq8	0.0170596	0.507201	ns
XP_017173110.1_PREDICTED:_MAP_kinase-activating_death_domain_protein_isoform_X3_[Mus_musculus]_seq32	0.0190065	0.861346	ns
XP_006528947.1_PREDICTED:_FERM_and_PDZ_domain-containing_protein_4_isoform_X1_[Mus_musculus]_seq4	0.072925	0.581489	1000
NP_075745.1_keratin__type_I_cytoskeletal_20_[Mus_musculus]_seq3	0.0472758	0.481912	ns
XP_006504475.1_PREDICTED:_E3_ubiquitin-protein_ligase_TRIM50_isoform_X2_[Mus_musculus]_seq4	0.0267826	0.516011	ns
NP_001092280.1_peptidyl-tRNA_hydrolase_2__mitochondrial_isoform_b_[Mus_musculus]_seq3	0.0298627	0.662093	ns
NP_001159905.1_uncharacterized_protein_CXorf67_homolog_isoform_1_[Mus_musculus]_seq10	0.0593363	1.06833	1000
NP_001013835.2_mastermind-like_protein_2_isoform_1_[Mus_musculus]_seq2	0.170846	0.770534	1000
NP_083381.1_meiosis-specific_kinetochore_protein_[Mus_musculus]_seq5	0.047514	0.563739	ns
NP_001091640.1_protocadherin-10_isoform_1_precursor_[Mus_musculus]_seq2	0.0139421	0.560148	ns
XP_006518364.1_PREDICTED:_nuclear_GTPase_SLIP-GC_isoform_X1_[Mus_musculus]_seq18	0.0130165	0.683033	ns
XP_017169537.1_PREDICTED:_nesprin-1_isoform_X20_[Mus_musculus]_seq4	0.0850254	0.697308	1000
XP_006511168.1_PREDICTED:_probable_E3_ubiquitin-protein_ligase_HERC1_isoform_X3_[Mus_musculus]_seq111	0.0681642	0.702245	1000
NP_034767.2_Krueppel-like_factor_4_[Mus_musculus]_seq3	0.0296999	0.59458	ns
NP_001239455.1_cytoplasmic_polyadenylation_element-binding_protein_1_isoform_3_[Mus_musculus]_seq9	0.0346786	0.532456	ns
NP_001075124.1_dapper_homolog_3_[Mus_musculus]_seq8	0.018827	0.846378	ns
XP_017172139.1_PREDICTED:_gasdermin-C3_isoform_X1_[Mus_musculus]_seq9	0.0446004	0.93316	ns
XP_006534466.1_PREDICTED:_vacuole_membrane_protein_1_isoform_X2_[Mus_musculus]_seq9	0.0351475	0.620349	ns
NP_001035886.1_kinetochore-associated_protein_1_[Mus_musculus]_seq19	0.0131948	0.700407	ns
XP_011247636.1_PREDICTED:_E3_ubiquitin-protein_ligase_TRIM11_isoform_X1_[Mus_musculus]_seq1	0.0471515	0.486103	ns
NP_898842.2_thyroid_adenoma-associated_protein_homolog_[Mus_musculus]_seq27	0.0103674	0.566301	ns
NP_075991.1_ETS-related_transcription_factor_Elf-2_isoform_1_[Mus_musculus]_seq11	0.0213377	0.674499	ns
NP_038853.2_lymphocyte_antigen_75_precursor_[Mus_musculus]_seq39	0.0544609	0.558699	1000
XP_006513031.1_PREDICTED:_voltage-dependent_calcium_channel_beta_subunit-associated_regulatory_protein_isoform_X3_[Mus_musculus]_seq2	0.0296986	0.838146	ns
XP_006525912.1_PREDICTED:_protein_FAM13B_isoform_X1_[Mus_musculus]_seq20	0.228951	0.585648	1000
XP_011236667.1_PREDICTED:_centrosome_and_spindle_pole_associated_protein_1_isoform_X13_[Mus_musculus]_seq20	0.0216154	0.876742	ns
NP_079913.2_RWD_domain-containing_protein_3_isoform_1_[Mus_musculus]_seq2	0.0367887	0.504285	ns
XP_006517860.1_PREDICTED:_putative_ankyrin_repeat_domain-containing_protein_31_[Mus_musculus]_seq40	0.0166254	0.791114	ns
XP_006520901.1_PREDICTED:_bromodomain-containing_protein_1_isoform_X5_[Mus_musculus]_seq17	0.110748	0.685497	1000
XP_006540905.1_PREDICTED:_A_disintegrin_and_metalloproteinase_with_thrombospondin_motifs_17_isoform_X1_[Mus_musculus]_seq22	0.114398	1.01391	1000
NP_848736.2_phytanoyl-CoA_hydroxylase-interacting_protein-like_isoform_1_[Mus_musculus]_seq1	0.972144	0.730454	1011
NP_080679.3_nucleolar_protein_9_[Mus_musculus]_seq3	0.0419404	0.612916	ns
NP_033812.3_AP-3_complex_subunit_sigma-2_[Mus_musculus]_seq4	0.0455855	1.23992	ns
NP_001293132.1_integrator_complex_subunit_7_isoform_2_[Mus_musculus]_seq9	0.0133794	0.678938	ns
XP_011238824.1_PREDICTED:_KN_motif_and_ankyrin_repeat_domain-containing_protein_4_isoform_X1_[Mus_musculus]_seq24	0.0407391	0.763346	ns
NP_001001805.2_olfactory_receptor_576_[Mus_musculus]_seq4	0.0241804	0.649159	ns
XP_006497071.1_PREDICTED:_DDB1-_and_CUL4-associated_factor_6_isoform_X4_[Mus_musculus]_seq11	0.0294532	0.568237	ns
XP_017172911.1_PREDICTED:_A_disintegrin_and_metalloproteinase_with_thrombospondin_motifs_10_isoform_X6_[Mus_musculus]_seq1	0.0668433	0.486213	1000
NP_034580.1_homeobox_protein_Hox-A11_[Mus_musculus]_seq7	0.0287649	0.52739	ns
XP_006538176.1_PREDICTED:_GPI_ethanolamine_phosphate_transferase_3_isoform_X1_[Mus_musculus]_seq20	0.0259039	0.789889	ns
XP_006532629.1_PREDICTED:_rap_guanine_nucleotide_exchange_factor_6_isoform_X8_[Mus_musculus]_seq25	0.0170596	0.80431	ns
NP_084048.1_cation_channel_sperm-associated_protein_3_isoform_2_[Mus_musculus]_seq1	0.0448624	1.03687	ns
XP_006530290.1_PREDICTED:_60S_ribosomal_protein_L6_isoform_X1_[Mus_musculus]_seq3	0.114355	0.55876	1000
NP_038718.2_angiopoietin-1_receptor_isoform_1_precursor_[Mus_musculus]_seq18	0.0705636	0.586998	1000
XP_006540184.1_PREDICTED:_interferon_lambda-2_isoform_X1_[Mus_musculus]_seq1	0.0280456	1.03009	ns
XP_006497000.1_PREDICTED:_centrosomal_protein_of_170_kDa_isoform_X6_[Mus_musculus]_seq36	0.0129568	0.586483	ns
XP_011249304.1_PREDICTED:_immunoglobulin_superfamily_member_1_isoform_X1_[Mus_musculus]_seq10	0.016047	0.686311	ns
XP_006531054.1_PREDICTED:_protein_fantom_isoform_X1_[Mus_musculus]_seq10	0.0500302	1.05451	1000
NP_001028952.1_transmembrane_protein_C1orf162_homolog_[Mus_musculus]_seq1	0.0139983	0.677464	ns
XP_017177578.1_PREDICTED:_synaptotagmin-3_isoform_X1_[Mus_musculus]_seq5	0.138819	0.552073	1000
NP_945196.2_NADPH_oxidase_3_[Mus_musculus]_seq7	0.0101845	0.582305	ns
XP_006527277.1_PREDICTED:_inactive_heparanase-2_isoform_X1_[Mus_musculus]_seq12	0.0213377	0.874816	ns
NP_082396.1_centrosomal_protein_of_89_kDa_[Mus_musculus]_seq8	0.0323178	0.994502	ns
NP_766050.1_zinc_finger_protein_11_[Mus_musculus]_seq2	0.0136545	0.609791	ns
XP_006511817.1_PREDICTED:_protein_VPRBP_isoform_X2_[Mus_musculus]_seq14	0.0158141	0.744619	ns
NP_667199.1_olfactory_receptor_447_[Mus_musculus]_seq5	0.0808701	0.578986	1000
XP_006523174.1_PREDICTED:_E3_ubiquitin-protein_ligase_listerin_isoform_X1_[Mus_musculus]_seq7	0.138923	1.42983	1000
XP_006527029.1_PREDICTED:_transient_receptor_potential_cation_channel_subfamily_M_member_3_isoform_X13_[Mus_musculus]_seq22	0.0361677	0.504412	ns
XP_011241722.1_PREDICTED:_protein_OS-9_isoform_X1_[Mus_musculus]_seq11	0.0288518	0.712873	ns
XP_011241196.1_PREDICTED:_aminomethyltransferase__mitochondrial_isoform_X1_[Mus_musculus]_seq4	0.0101845	0.484071	ns
XP_006527478.2_PREDICTED:_guanine_nucleotide_exchange_factor_for_Rab-3A_isoform_X5_[Mus_musculus]_seq5	0.112413	0.548922	1000
NP_780664.2_ankyrin_repeat_domain-containing_protein_34B_[Mus_musculus]_seq4	0.0509697	0.620864	1000
XP_006526268.1_PREDICTED:_protein_spire_homolog_1_isoform_X3_[Mus_musculus]_seq7	0.0359583	0.696625	ns
NP_080910.1_uncharacterized_protein_C11orf91_homolog_[Mus_musculus]_seq3	0.0333532	1.06699	ns
NP_667112.1_olfactory_receptor_1217_[Mus_musculus]_seq7	0.059228	0.671617	1000
XP_006532501.1_PREDICTED:_neurofibromin_isoform_X3_[Mus_musculus]_seq54	0.0759607	0.520216	1000
XP_011245543.1_PREDICTED:_peroxisome_proliferator-activated_receptor_gamma_coactivator-related_protein_1_isoform_X9_[Mus_musculus]_seq30	0.180591	0.498875	1000
XP_006519488.1_PREDICTED:_protein_polybromo-1_isoform_X29_[Mus_musculus]_seq33	0.0422357	0.509313	ns
XP_011241116.1_PREDICTED:_unconventional_myosin-Ie_isoform_X1_[Mus_musculus]_seq17	0.0477165	0.955351	ns
NP_001229294.1_FTS_and_Hook-interacting_protein_isoform_c_[Mus_musculus]_seq10	0.0210418	0.902836	ns
NP_031830.2_homeobox_protein_cut-like_2_[Mus_musculus]_seq15	0.0157646	0.678915	ns
NP_076127.1_protein-serine_O-palmitoleoyltransferase_porcupine_isoform_D_[Mus_musculus]_seq9	0.0173281	0.605436	ns
NP_033783.1_5-aminolevulinate_synthase__erythroid-specific__mitochondrial_isoform_a_[Mus_musculus]_seq11	0.0287651	0.624494	ns
XP_006506664.1_PREDICTED:_PR_domain_zinc_finger_protein_5_isoform_X2_[Mus_musculus]_seq3	0.0129986	0.644635	ns
NP_001171191.1_MAP_kinase-activating_death_domain_protein_isoform_11_[Mus_musculus]_seq37	0.0589529	0.785351	1000
XP_017177025.1_PREDICTED:_histone_deacetylase_11_isoform_X3_[Mus_musculus]_seq3	0.0342877	1.11233	ns
NP_035347.1_receptor-type_tyrosine-protein_phosphatase_R_isoform_a_precursor_[Mus_musculus]_seq6	0.0319164	0.570732	ns
NP_035120.1_olfactory_receptor_48_[Mus_musculus]_seq5	0.0221022	0.5585	ns
XP_006498522.1_PREDICTED:_low-density_lipoprotein_receptor-related_protein_1B_isoform_X1_[Mus_musculus]_seq12	0.0258418	0.607966	ns
XP_017167781.1_PREDICTED:_rho_GTPase-activating_protein_17_isoform_X2_[Mus_musculus]_seq12	0.041864	0.802987	ns
XP_006523020.1_PREDICTED:_roundabout_homolog_1_isoform_X2_[Mus_musculus]_seq1	0.0174683	0.820975	ns
XP_006523458.1_PREDICTED:_ankyrin_repeat_domain-containing_protein_12_isoform_X1_[Mus_musculus]_seq4	0.106271	0.727846	1000
XP_006535283.1_PREDICTED:_WD_repeat_and_FYVE_domain-containing_protein_3_isoform_X1_[Mus_musculus]_seq36	0.0241047	0.546599	ns
NP_954603.3_obscurin_isoform_2_[Mus_musculus]_seq55	0.038918	0.601595	ns
NP_001277502.1_histone-lysine_N-methyltransferase_2B_isoform_1_[Mus_musculus]_seq18	0.0190688	0.543599	ns
XP_006525835.1_PREDICTED:_zinc_finger_E-box-binding_homeobox_1_isoform_X2_[Mus_musculus]_seq19	0.0290105	0.653827	ns
NP_001005508.2_rho_GTPase-activating_protein_30_[Mus_musculus]_seq3	0.0190065	0.528892	ns
XP_006510556.1_PREDICTED:_non-receptor_tyrosine-protein_kinase_TYK2_isoform_X3_[Mus_musculus]_seq2	0.0133794	0.679513	ns
NP_663574.3_transmembrane_protein_184C_[Mus_musculus]_seq6	0.0100289	0.578793	ns
NP_076111.2_ral_guanine_nucleotide_dissociation_stimulator-like_3_[Mus_musculus]_seq11	0.0129568	0.679892	ns
NP_001129707.1_BTB/POZ_domain-containing_protein_KCTD14_isoform_a_[Mus_musculus]_seq1	0.0508174	0.523543	1000
XP_006527502.1_PREDICTED:_oxysterol-binding_protein_1_isoform_X1_[Mus_musculus]_seq1	0.0216154	0.91465	ns
NP_038659.2_pyruvate_kinase_PKLR_isoform_1_[Mus_musculus]_seq11	0.578765	0.859635	1017
NP_001290061.1_protein_RD3_isoform_2_[Mus_musculus]_seq2	0.0264848	0.500835	ns
XP_006526528.1_PREDICTED:_ADNP_homeobox_protein_2_isoform_X1_[Mus_musculus]_seq24	0.0624496	0.629317	1000
XP_006508774.1_PREDICTED:_guanine_nucleotide_exchange_factor_DBS_isoform_X5_[Mus_musculus]_seq12	0.0167353	0.552582	ns
XP_017176697.1_PREDICTED:_uncharacterized_protein_LOC108169045_[Mus_musculus]_seq6	0.0266332	0.599345	ns
XP_011241493.1_PREDICTED:_protein_broad-minded_isoform_X1_[Mus_musculus]_seq20	0.0131948	0.599531	ns
XP_006522202.1_PREDICTED:_ubiquitin_carboxyl-terminal_hydrolase_7_isoform_X2_[Mus_musculus]_seq12	0.0190688	0.8359	ns
XP_006504397.1_PREDICTED:_nuclear_envelope_pore_membrane_protein_POM_121_isoform_X1_[Mus_musculus]_seq11	0.0234782	0.630645	ns
XP_017170939.1_PREDICTED:_ryanodine_receptor_2_isoform_X7_[Mus_musculus]_seq75	0.0258418	0.499354	ns
XP_006497903.1_PREDICTED:_arrestin_domain-containing_protein_1_isoform_X3_[Mus_musculus]_seq5	0.0364259	1.04693	ns
XP_017168877.1_PREDICTED:_olfactory_receptor_960_isoform_X1_[Mus_musculus]_seq4	0.0708931	0.70176	1000
NP_892037.2_myopalladin_[Mus_musculus]_seq5	0.0345622	0.732664	ns
XP_006504204.1_PREDICTED:_protein_furry_homolog-like_isoform_X6_[Mus_musculus]_seq33	0.0319751	0.631315	ns
XP_011237357.1_PREDICTED:_TNF_receptor-associated_factor_1_isoform_X2_[Mus_musculus]_seq6	0.0295152	0.557842	ns
NP_001106959.1_septin-9_isoform_b_[Mus_musculus]_seq10	0.505621	0.605101	1019
NP_083699.2_rab11_family-interacting_protein_1_isoform_2_[Mus_musculus]_seq15	0.0530601	1.21187	1000
XP_006498321.1_PREDICTED:_probable_RNA-binding_protein_18_isoform_X1_[Mus_musculus]_seq2	0.0315752	0.493272	ns
XP_017171743.1_PREDICTED:_uncharacterized_protein_Gm7995_[Mus_musculus]_seq2	0.0551112	0.639249	1000
XP_006517860.1_PREDICTED:_putative_ankyrin_repeat_domain-containing_protein_31_[Mus_musculus]_seq31	0.0509368	0.985728	1000
NP_082203.1_integrator_complex_subunit_12_[Mus_musculus]_seq6	0.017725	0.827398	ns
XP_006521557.1_PREDICTED:_meiosis_inhibitor_protein_1_isoform_X1_[Mus_musculus]_seq1	0.279179	0.596076	1000
NP_001272927.1_protein_regulator_of_cytokinesis_1_isoform_3_[Mus_musculus]_seq5	0.0258099	0.890921	ns
NP_001035487.2_filamin_A-interacting_protein_1-like_isoform_1_[Mus_musculus]_seq7	0.0874039	0.481997	1000
NP_001074692.1_DNA_endonuclease_RBBP8_[Mus_musculus]_seq19	0.0765289	0.548555	1000
NP_001160320.1_vomeronasal_1_receptor_130_[Mus_musculus]_seq3	0.0284169	0.562909	ns
XP_017169533.1_PREDICTED:_nesprin-1_isoform_X6_[Mus_musculus]_seq135	0.0264848	0.712533	ns
XP_006505863.1_PREDICTED:_protein-methionine_sulfoxide_oxidase_MICAL3_isoform_X2_[Mus_musculus]_seq45	0.0627194	0.614358	1000
NP_001106877.1_keratin_associated_protein_11-1_[Mus_musculus]_seq4	0.0214158	0.744933	ns
XP_006533808.2_PREDICTED:_septin-9_isoform_X2_[Mus_musculus]_seq4	0.571229	1.11714	1020
NP_031857.2_netrin_receptor_DCC_precursor_[Mus_musculus]_seq22	1.23102	0.640674	1021
XP_017170907.1_PREDICTED:_nuclear_factor_interleukin-3-regulated_protein_isoform_X1_[Mus_musculus]_seq2	0.0190065	0.863166	ns
XP_006502464.1_PREDICTED:_mitochondrial_sodium/hydrogen_exchanger_9B2_isoform_X3_[Mus_musculus]_seq2	0.0333823	1.00871	ns
XP_006515221.1_PREDICTED:_cleavage_and_polyadenylation_specificity_factor_subunit_3_isoform_X2_[Mus_musculus]_seq13	0.11322	0.553445	1000
NP_001239271.1_synaptotagmin-1_isoform_2_[Mus_musculus]_seq1	0.0571141	0.671271	1000
NP_690030.3_tetratricopeptide_repeat_protein_27_[Mus_musculus]_seq4	0.064916	0.562753	1000
NP_001296319.1_roundabout_homolog_4_isoform_1_precursor_[Mus_musculus]_seq19	0.118019	0.490369	1000
NP_001152974.1_ATP-dependent_RNA_helicase_DDX24_isoform_1_[Mus_musculus]_seq13	0.0637944	0.506868	1000
XP_006498536.1_PREDICTED:_protein_O-mannosyl-transferase_1_isoform_X1_[Mus_musculus]_seq1	0.0270967	0.704994	ns
XP_006537954.1_PREDICTED:_CMP-sialic_acid_transporter_isoform_X1_[Mus_musculus]_seq4	0.0379147	0.576007	ns
NP_997115.1_protein_tyrosine_phosphatase_domain-containing_protein_1_isoform_2_[Mus_musculus]_seq14	0.0869533	0.956566	1000
XP_006528327.1_PREDICTED:_cylicin-1_isoform_X1_[Mus_musculus]_seq5	0.0100432	0.573828	ns
XP_017170378.1_PREDICTED:_uncharacterized_protein_Gm12223_isoform_X2_[Mus_musculus]_seq1	0.049088	0.665304	ns
NP_001028596.2_fibronectin_type_III_domain_containing_3C2_[Mus_musculus]_seq15	0.0205061	0.531988	ns
XP_006517241.1_PREDICTED:_sodium-dependent_phosphate_transport_protein_2A_isoform_X2_[Mus_musculus]_seq3	0.0422181	1.10663	ns
XP_006520115.1_PREDICTED:_triple_functional_domain_protein_isoform_X3_[Mus_musculus]_seq26	0.0129568	0.586483	ns
XP_017168191.1_PREDICTED:_PH_and_SEC7_domain-containing_protein_3_isoform_X3_[Mus_musculus]_seq22	0.0464799	0.719298	ns
NP_033883.2_protein_bicaudal_D_homolog_1_isoform_2_[Mus_musculus]_seq12	0.0184343	0.659287	ns
XP_006530418.1_PREDICTED:_probable_E3_ubiquitin-protein_ligase_HECTD4_isoform_X5_[Mus_musculus]_seq69	0.0510209	0.684321	1000
NP_034252.2_translation_initiation_factor_eIF-2B_subunit_delta_isoform_2_[Mus_musculus]_seq7	0.0398581	0.612198	ns
NP_032542.1_leucine-rich_repeat_neuronal_protein_1_precursor_[Mus_musculus]_seq9	0.0530729	0.907967	1000
XP_006535821.1_PREDICTED:_PAX-interacting_protein_1_isoform_X2_[Mus_musculus]_seq16	0.0537716	0.590981	1000
XP_006528559.1_PREDICTED:_dystrophin-related_protein_2_isoform_X2_[Mus_musculus]_seq1	0.0495536	0.750425	ns
XP_017174510.1_PREDICTED:_synaptonemal_complex_protein_2_isoform_X3_[Mus_musculus]_seq33	0.0606978	0.735214	1000
XP_006516822.1_PREDICTED:_ras-responsive_element-binding_protein_1_isoform_X3_[Mus_musculus]_seq36	0.0529232	1.09929	1000
NP_084237.1_ATP-binding_cassette_sub-family_B_member_5_[Mus_musculus]_seq5	0.0321706	0.992958	ns
NP_001297480.1_olfactory_receptor_1055_isoform_a_[Mus_musculus]_seq7	0.0162658	0.755272	ns
XP_006516424.1_PREDICTED:_autophagy-related_protein_2_homolog_B_isoform_X2_[Mus_musculus]_seq11	0.0611311	0.750132	1000
XP_006517581.1_PREDICTED:_rho_guanine_nucleotide_exchange_factor_28_isoform_X1_[Mus_musculus]_seq36	0.0469742	0.655941	ns
XP_006514628.1_PREDICTED:_ubiquitin_carboxyl-terminal_hydrolase_34_isoform_X1_[Mus_musculus]_seq28	0.151613	0.520089	1000
XP_006538223.1_PREDICTED:_protein_virilizer_homolog_isoform_X1_[Mus_musculus]_seq28	0.0190065	0.56657	ns
XP_017174892.1_PREDICTED:_uncharacterized_protein_Gm29797_isoform_X1_[Mus_musculus]_seq4	0.0375217	1.15746	ns
XP_006519314.1_PREDICTED:_progesterone-induced-blocking_factor_1_isoform_X1_[Mus_musculus]_seq8	0.170252	0.484592	1000
XP_006513091.1_PREDICTED:_netrin_receptor_UNC5B_isoform_X1_[Mus_musculus]_seq16	0.0134255	0.681036	ns
NP_080481.1_RING_finger_protein_151_[Mus_musculus]_seq5	0.0169784	0.784749	ns
XP_017172628.1_PREDICTED:_titin_isoform_X1_[Mus_musculus]_seq629	0.0706669	0.493061	1000
NP_001107208.1_pramel_family_member_[Mus_musculus]_seq11	0.0460204	0.846545	ns
XP_006497106.1_PREDICTED:_T-box_transcription_factor_TBX19_isoform_X1_[Mus_musculus]_seq3	0.0231212	0.920611	ns
NP_001015099.2_G2/M_phase-specific_E3_ubiquitin-protein_ligase_isoform_1_[Mus_musculus]_seq6	0.0515463	1.27145	1000
XP_017168934.1_PREDICTED:_coiled-coil_domain-containing_protein_33_isoform_X3_[Mus_musculus]_seq19	0.0101845	0.567244	ns
XP_006514611.1_PREDICTED:_LIM_domain_kinase_2_isoform_X2_[Mus_musculus]_seq4	0.0671553	0.481899	1000
XP_006504753.1_PREDICTED:_trinucleotide_repeat-containing_gene_18_protein_isoform_X4_[Mus_musculus]_seq55	0.0572793	0.494679	1000
NP_034205.1_dipeptidyl_aminopeptidase-like_protein_6_isoform_2_[Mus_musculus]_seq8	0.202582	0.507148	1000
NP_001040624.1_neuroepithelial_cell-transforming_gene_1_protein_isoform_2_[Mus_musculus]_seq7	0.0904392	0.725875	1000
XP_011236826.1_PREDICTED:_coiled-coil_domain-containing_protein_108_isoform_X3_[Mus_musculus]_seq14	0.0103674	0.566301	ns
NP_032542.1_leucine-rich_repeat_neuronal_protein_1_precursor_[Mus_musculus]_seq14	0.0345214	0.616177	ns
XP_006535502.1_PREDICTED:_short_transient_receptor_potential_channel_3_isoform_X1_[Mus_musculus]_seq20	0.0893694	0.49612	1000
XP_006526667.1_PREDICTED:_atlastin-3_isoform_X1_[Mus_musculus]_seq8	0.0461948	0.942257	ns
XP_006526207.1_PREDICTED:_oxysterol-binding_protein-related_protein_1_isoform_X3_[Mus_musculus]_seq12	0.0133794	0.615631	ns
NP_742165.1_ligand-dependent_nuclear_receptor_corepressor-like_protein_isoform_2_[Mus_musculus]_seq11	0.0286127	0.525379	ns
NP_001095944.1_selection_and_upkeep_of_intraepithelial_T-cells_protein_3_isoform_a_precursor_[Mus_musculus]_seq1	0.0329366	1.09013	ns
XP_011239235.1_PREDICTED:_paired_immunoglobulin-like_type_2_receptor_beta_isoform_X1_[Mus_musculus]_seq2	0.0133794	0.673901	ns
XP_006518364.1_PREDICTED:_nuclear_GTPase_SLIP-GC_isoform_X1_[Mus_musculus]_seq16	0.0599496	1.34421	1000
XP_006499573.1_PREDICTED:_serine/threonine-protein_kinase_PAK_7_isoform_X3_[Mus_musculus]_seq4	0.0437359	1.05029	ns
XP_006529179.1_PREDICTED:_complement_decay-accelerating_factor__GPI-anchored_isoform_X5_[Mus_musculus]_seq7	0.0232094	0.937845	ns
XP_006523294.1_PREDICTED:_T-lymphoma_invasion_and_metastasis-inducing_protein_2_isoform_X6_[Mus_musculus]_seq8	0.0374828	0.522672	ns
XP_011238856.1_PREDICTED:_selection_and_upkeep_of_intraepithelial_T-cells_protein_4_isoform_X2_[Mus_musculus]_seq6	0.0486657	1.26182	ns
XP_006528904.1_PREDICTED:_retinal_guanylyl_cyclase_2_isoform_X1_[Mus_musculus]_seq18	0.0299613	0.81009	ns
NP_001106192.1_E3_ubiquitin-protein_ligase_UBR5_isoform_2_[Mus_musculus]_seq12	0.147819	1.04649	1000
XP_017175604.1_PREDICTED:_protein_unc-13_homolog_B_isoform_X1_[Mus_musculus]_seq20	0.0629029	0.577103	1000
XP_006530467.1_PREDICTED:_RING_finger_protein_10_isoform_X2_[Mus_musculus]_seq11	0.0214158	0.524079	ns
XP_006507690.1_PREDICTED:_BRCA2-interacting_transcriptional_repressor_EMSY_isoform_X13_[Mus_musculus]_seq22	0.0264542	0.973541	ns
XP_006530118.1_PREDICTED:_zinc_finger_protein_704_isoform_X1_[Mus_musculus]_seq3	0.275336	0.876963	1000
XP_006521435.1_PREDICTED:_putative_deoxyribonuclease_TATDN1_isoform_X5_[Mus_musculus]_seq5	0.0200994	0.680368	ns
XP_006507237.1_PREDICTED:_nuclear_mitotic_apparatus_protein_1_isoform_X1_[Mus_musculus]_seq1	0.0214158	0.81372	ns
XP_017174333.1_PREDICTED:_regulator_of_telomere_elongation_helicase_1_isoform_X9_[Mus_musculus]_seq11	0.0103674	0.581213	ns
NP_032602.1_multidrug_resistance-associated_protein_1_[Mus_musculus]_seq29	0.0364947	0.601262	ns
XP_017170449.1_PREDICTED:_galactocerebrosidase_isoform_X1_[Mus_musculus]_seq7	0.0158355	0.617502	ns
NP_082038.2_trichohyalin-like_protein_1_[Mus_musculus]_seq11	0.0556242	0.717343	1000
XP_006535599.1_PREDICTED:_Bardet-Biedl_syndrome_7_protein_homolog_isoform_X2_[Mus_musculus]_seq4	0.119105	0.838046	1000
XP_011240849.1_PREDICTED:_centrosomal_protein_of_295_kDa_isoform_X2_[Mus_musculus]_seq2	0.0206336	0.491841	ns
XP_011244692.1_PREDICTED:_testis_anion_transporter_1_isoform_X6_[Mus_musculus]_seq6	0.0572168	0.741482	1000
XP_011237060.1_PREDICTED:_3-keto-steroid_reductase_isoform_X1_[Mus_musculus]_seq9	0.044685	0.575841	ns
XP_006511833.1_PREDICTED:_ras_association_domain-containing_protein_1_isoform_X1_[Mus_musculus]_seq4	0.0264848	0.582549	ns
NP_940814.1_progestin_and_adipoQ_receptor_family_member_3_[Mus_musculus]_seq1	0.0474681	0.523895	ns
XP_006529176.1_PREDICTED:_C-X-C_chemokine_receptor_type_4_isoform_X1_[Mus_musculus]_seq6	0.0847544	0.758755	1000
NP_899085.3_serine/threonine-protein_kinase_35_isoform_a_[Mus_musculus]_seq6	0.0157646	0.760645	ns
XP_006509555.1_PREDICTED:_storkhead-box_protein_2_isoform_X2_[Mus_musculus]_seq3	0.157687	0.987546	1000
XP_017173533.1_PREDICTED:_exocyst_complex_component_6_isoform_X1_[Mus_musculus]_seq3	0.0271742	0.530106	ns
XP_017172260.1_PREDICTED:_meiosis_inhibitor_protein_1_isoform_X5_[Mus_musculus]_seq7	0.0328392	0.487437	ns
NP_085030.2_olfactory_receptor_160_[Mus_musculus]_seq7	0.0469742	0.57799	ns
NP_033870.1_B-cell_lymphoma/leukemia_10_[Mus_musculus]_seq1	0.113146	1.0316	1000
XP_017171918.1_PREDICTED:_focal_adhesion_kinase_1_isoform_X11_[Mus_musculus]_seq16	0.0433867	0.823379	ns
NP_082024.2_transcription_initiation_factor_TFIID_subunit_3_[Mus_musculus]_seq16	0.0350421	0.752438	ns
XP_017174744.1_PREDICTED:_cytoskeleton-associated_protein_2-like_isoform_X2_[Mus_musculus]_seq14	0.023605	0.773166	ns
XP_006518628.1_PREDICTED:_glutamate_receptor_ionotropic__delta-1_isoform_X1_[Mus_musculus]_seq18	0.0207484	0.875289	ns
NP_573447.2_low_affinity_sodium-glucose_cotransporter_[Mus_musculus]_seq9	0.0871569	1.21246	1000
NP_035796.2_NEDD8-activating_enzyme_E1_catalytic_subunit_isoform_1_[Mus_musculus]_seq10	0.0263362	0.693608	ns
XP_006534914.1_PREDICTED:_serine/threonine-protein_kinase_ULK1_isoform_X3_[Mus_musculus]_seq24	0.0757974	0.609155	1000
NP_598884.2_protein_SCAF8_[Mus_musculus]_seq17	0.0137373	0.691198	ns
NP_536718.1_structural_maintenance_of_chromosomes_protein_1B_[Mus_musculus]_seq9	0.0556245	0.525542	1000
NP_001004155.2_uncharacterized_protein_C8orf58_homolog_isoform_1_[Mus_musculus]_seq8	0.0320971	0.583943	ns
NP_080484.1_uncharacterized_protein_C10orf82_homolog_[Mus_musculus]_seq2	0.040949	0.570341	ns
NP_001013851.2_SH2_domain-containing_adapter_protein_F_[Mus_musculus]_seq6	0.097616	0.520535	1000
NP_001074580.1_TATA_element_modulatory_factor_[Mus_musculus]_seq13	0.0158355	0.777838	ns
XP_006508479.1_PREDICTED:_dynein_heavy_chain_3__axonemal_[Mus_musculus]_seq62	0.108033	0.533427	1000
NP_001277743.1_AF4/FMR2_family_member_3_[Mus_musculus]_seq12	0.0302289	0.898815	ns
XP_006510954.1_PREDICTED:_paired_amphipathic_helix_protein_Sin3a_isoform_X1_[Mus_musculus]_seq28	0.0190065	0.820147	ns
XP_006513091.1_PREDICTED:_netrin_receptor_UNC5B_isoform_X1_[Mus_musculus]_seq4	0.0103674	0.492036	ns
XP_006510701.1_PREDICTED:_hepatocyte_cell_adhesion_molecule_isoform_X1_[Mus_musculus]_seq4	0.0439762	0.530075	ns
NP_083243.1_basic_leucine_zipper_transcriptional_factor_ATF-like_2_[Mus_musculus]_seq4	0.149876	0.544864	1000
XP_006511507.1_PREDICTED:_filamin-A-interacting_protein_1_isoform_X3_[Mus_musculus]_seq1	0.0158355	0.748413	ns
XP_006541469.1_PREDICTED:_dedicator_of_cytokinesis_protein_11_isoform_X1_[Mus_musculus]_seq23	0.020039	0.526631	ns
XP_017174511.1_PREDICTED:_U5_small_nuclear_ribonucleoprotein_200_kDa_helicase_isoform_X1_[Mus_musculus]_seq15	0.0131948	0.627901	ns
XP_011242818.1_PREDICTED:_zin_finger_protein_595_isoform_X1_[Mus_musculus]_seq10	0.0264542	0.712127	ns
NP_035205.1_multidrug_resistance_protein_1B_[Mus_musculus]_seq20	0.043428	0.669809	ns
XP_006508562.1_PREDICTED:_mucin-5AC_isoform_X1_[Mus_musculus]_seq49	0.0148228	0.724251	ns
XP_006535283.1_PREDICTED:_WD_repeat_and_FYVE_domain-containing_protein_3_isoform_X1_[Mus_musculus]_seq15	0.0172548	0.498977	ns
XP_006523460.1_PREDICTED:_ankyrin_repeat_domain-containing_protein_12_isoform_X3_[Mus_musculus]_seq24	0.278362	0.54526	1000
XP_006498705.1_PREDICTED:_protein_CBFA2T2_isoform_X3_[Mus_musculus]_seq5	0.0497283	0.710227	ns
XP_017168309.1_PREDICTED:_carboxylesterase_1-like_isoform_X1_[Mus_musculus]_seq4	0.0384847	0.48303	ns
NP_001075952.1_protein_EFR3_homolog_B_[Mus_musculus]_seq7	0.0261582	0.686665	ns
NP_001034600.1_influenza_virus_NS1A-binding_protein_homolog_isoform_1_[Mus_musculus]_seq5	0.0420856	1.17458	ns
XP_006515141.1_PREDICTED:_apolipoprotein_B-100_isoform_X1_[Mus_musculus]_seq57	0.0100432	0.526876	ns
XP_006508774.1_PREDICTED:_guanine_nucleotide_exchange_factor_DBS_isoform_X5_[Mus_musculus]_seq15	0.0392667	0.50725	ns
NP_001291361.1_eukaryotic_translation_initiation_factor_4_gamma_1_isoform_c_[Mus_musculus]_seq28	0.0776231	1.30974	1000
XP_006516921.1_PREDICTED:_protein_Jumonji_isoform_X2_[Mus_musculus]_seq6	0.0101845	0.547702	ns
XP_011237686.1_PREDICTED:_receptor-type_tyrosine-protein_phosphatase_T_isoform_X11_[Mus_musculus]_seq23	0.0562166	0.599566	1000
NP_065237.3_Sjoegren_syndrome/scleroderma_autoantigen_1_homolog_[Mus_musculus]_seq4	0.0647873	0.494522	1000
NP_031857.2_netrin_receptor_DCC_precursor_[Mus_musculus]_seq34	0.0316586	0.528613	ns
XP_006503241.1_PREDICTED:_ubiquitin_carboxyl-terminal_hydrolase_24_isoform_X3_[Mus_musculus]_seq38	0.0271446	0.656593	ns
NP_766525.3_E3_ubiquitin-protein_ligase_SHPRH_isoform_b_[Mus_musculus]_seq24	0.0241047	0.648712	ns
XP_006530418.1_PREDICTED:_probable_E3_ubiquitin-protein_ligase_HECTD4_isoform_X5_[Mus_musculus]_seq52	0.0140336	0.726845	ns
NP_033427.1_tumor_necrosis_factor_receptor_superfamily_member_8_precursor_[Mus_musculus]_seq5	0.0780543	0.619993	1000
NP_766026.1_THO_complex_subunit_5_homolog_[Mus_musculus]_seq6	0.0213377	0.899823	ns
NP_536692.1_ankyrin_repeat_and_SOCS_box_protein_10_isoform_1_[Mus_musculus]_seq9	0.0857704	0.584563	1000
NP_001280644.1_phosphatidylinositol_4-kinase_beta_isoform_1_[Mus_musculus]_seq8	0.0327349	0.601555	ns
NP_444434.2_ELKS/Rab6-interacting/CAST_family_member_1_isoform_1_[Mus_musculus]_seq18	0.0129986	0.681316	ns
XP_017172097.1_PREDICTED:_neuronal-specific_septin-3_isoform_X2_[Mus_musculus]_seq4	0.0591398	0.516919	1000
NP_036075.2_mitogen-activated_protein_kinase_kinase_kinase_1_[Mus_musculus]_seq19	0.0139058	0.697563	ns
NP_631882.2_zinc_transporter_ZIP6_precursor_[Mus_musculus]_seq8	0.063626	0.738034	1000
XP_006510729.1_PREDICTED:_angiomotin-like_protein_1_isoform_X1_[Mus_musculus]_seq10	0.621473	0.860245	1033
XP_006501413.1_PREDICTED:_synaptotagmin-11_isoform_X2_[Mus_musculus]_seq2	0.0306762	0.51918	ns
XP_006503645.2_PREDICTED:_protein_piccolo_isoform_X1_[Mus_musculus]_seq107	0.0203964	0.499901	ns
XP_006525863.1_PREDICTED:_supervillin_isoform_X10_[Mus_musculus]_seq9	0.040418	0.499153	ns
NP_001096641.1_unconventional_myosin-XV_isoform_3_[Mus_musculus]_seq44	0.0209313	0.59188	ns
XP_017173411.1_PREDICTED:_nucleolar_protein_4_isoform_X5_[Mus_musculus]_seq1	0.0423166	0.882217	ns
XP_006521151.1_PREDICTED:_apolipoprotein_L_10b_isoform_X1_[Mus_musculus]_seq5	0.0184909	0.788409	ns
NP_997115.1_protein_tyrosine_phosphatase_domain-containing_protein_1_isoform_2_[Mus_musculus]_seq15	0.0158355	0.76096	ns
XP_011239409.1_PREDICTED:_dual_specificity_tyrosine-phosphorylation-regulated_kinase_4_isoform_X6_[Mus_musculus]_seq8	0.0361677	1.10244	ns
NP_001153005.1_voltage-dependent_L-type_calcium_channel_subunit_alpha-1C_isoform_2_[Mus_musculus]_seq31	0.00999587	0.564721	ns
XP_006514514.1_PREDICTED:_girdin_isoform_X2_[Mus_musculus]_seq10	0.0247353	0.621978	ns
NP_034190.3_dynein_heavy_chain_11__axonemal_[Mus_musculus]_seq28	0.0520184	0.516266	1000
NP_001277714.1_protein_transport_protein_Sec24A_isoform_2_[Mus_musculus]_seq10	0.0582179	0.588594	1000
NP_001033740.1_zinc_finger_protein_953_[Mus_musculus]_seq4	0.0323917	1.07633	ns
XP_006509889.1_PREDICTED:_cytoplasmic_dynein_2_heavy_chain_1_isoform_X1_[Mus_musculus]_seq80	0.24423	0.504538	1000
XP_011236794.1_PREDICTED:_dynein__axonemal__heavy_chain_7B_isoform_X9_[Mus_musculus]_seq10	0.0431236	0.727278	ns
NP_808379.2_putative_spermatogenesis-associated_protein_31D3_[Mus_musculus]_seq12	0.0260954	0.95375	ns
XP_011242043.1_PREDICTED:_ran-binding_protein_17_isoform_X6_[Mus_musculus]_seq15	0.117878	0.739934	1000
NP_444369.3_protocadherin_beta-14_precursor_[Mus_musculus]_seq8	0.0309532	0.488158	ns
XP_017175133.1_PREDICTED:_outer_dense_fiber_protein_2-like_isoform_X4_[Mus_musculus]_seq7	0.0271399	0.512595	ns
XP_017169536.1_PREDICTED:_nesprin-1_isoform_X16_[Mus_musculus]_seq101	0.0369461	0.494712	ns
NP_035421.2_60S_ribosomal_protein_L7_[Mus_musculus]_seq4	0.0139882	0.668689	ns
NP_059063.2_cyclin-I_[Mus_musculus]_seq1	0.0100432	0.57609	ns
XP_006531187.1_PREDICTED:_adhesion_G_protein-coupled_receptor_L1_isoform_X6_[Mus_musculus]_seq18	0.0325672	0.772281	ns
NP_001258485.1_autoimmune_regulator_isoform_9_[Mus_musculus]_seq9	0.0235078	0.790493	ns
NP_084028.1_BRI3-binding_protein_precursor_[Mus_musculus]_seq5	0.0370336	0.802401	ns
XP_006504693.1_PREDICTED:_serrate_RNA_effector_molecule_homolog_isoform_X2_[Mus_musculus]_seq8	0.0162658	0.75705	ns
XP_006541472.1_PREDICTED:_NF-kappa-B-repressing_factor_isoform_X1_[Mus_musculus]_seq7	0.0214158	0.616188	ns
NP_062738.2_angiomotin-like_protein_2_[Mus_musculus]_seq6	0.0788312	0.618914	1000
XP_017175777.1_PREDICTED:_coiled-coil_domain-containing_protein_180_isoform_X2_[Mus_musculus]_seq23	0.0438689	1.21833	ns
XP_006511636.1_PREDICTED:_little_elongation_complex_subunit_2_isoform_X1_[Mus_musculus]_seq7	0.0198609	0.775585	ns
XP_006523732.1_PREDICTED:_general_transcription_factor_IIH_subunit_4_isoform_X1_[Mus_musculus]_seq9	0.0575195	1.16842	1000
XP_011242724.1_PREDICTED:_serine/threonine-protein_kinase_WNK2_isoform_X8_[Mus_musculus]_seq22	0.060551	0.620507	1000
NP_081024.3_integrator_complex_subunit_1_[Mus_musculus]_seq34	0.0429487	1.19865	ns
XP_006497945.2_PREDICTED:_potassium_channel_subfamily_T_member_1_isoform_X6_[Mus_musculus]_seq8	0.0241512	0.546123	ns
NP_666753.2_olfactory_receptor_11_[Mus_musculus]_seq7	0.0130165	0.621863	ns
NP_001276671.1_leucine-rich_repeat-containing_protein_4C_precursor_[Mus_musculus]_seq14	0.158279	0.613394	1000
XP_006517675.1_PREDICTED:_DEP_domain-containing_protein_1B_isoform_X1_[Mus_musculus]_seq9	0.0398143	0.52483	ns
XP_006522998.1_PREDICTED:_intersectin-1_isoform_X5_[Mus_musculus]_seq20	0.125566	0.784296	1000
NP_765986.3_aldo-keto_reductase_family_1__member_B10_[Mus_musculus]_seq5	0.0350552	0.496904	ns
NP_001289707.1_intermediate_filament_family_orphan_1_isoform_c_[Mus_musculus]_seq2	0.0264848	0.478659	ns
NP_598838.3_RNA-binding_protein_26_[Mus_musculus]_seq1	0.0327792	0.51267	ns
NP_666909.1_olfactory_receptor_1443_[Mus_musculus]_seq3	0.0133794	0.688154	ns
XP_006495965.1_PREDICTED:_KAT8_regulatory_NSL_complex_subunit_3_isoform_X1_[Mus_musculus]_seq7	0.0291071	0.987828	ns
NP_848725.2_KRR1_small_subunit_processome_component_homolog_[Mus_musculus]_seq5	0.0355177	1.13224	ns
NP_067278.2_nucleolar_complex_protein_2_homolog_[Mus_musculus]_seq14	0.0434523	0.756544	ns
XP_006514662.1_PREDICTED:_spectrin_beta_chain__non-erythrocytic_1_isoform_X1_[Mus_musculus]_seq3	0.0328392	0.892092	ns
XP_011240742.1_PREDICTED:_homeobox_protein_PKNOX2_isoform_X2_[Mus_musculus]_seq5	0.0261737	0.983764	ns
XP_006507746.1_PREDICTED:_ATP-binding_cassette_transporter_sub-family_A_member_16_isoform_X1_[Mus_musculus]_seq7	0.0859518	0.797249	1000
NP_001276710.1_pseudouridylate_synthase_7_homolog_isoform_2_[Mus_musculus]_seq10	0.0782646	0.492348	1000
XP_017168251.1_PREDICTED:_CLIP-associating_protein_1_isoform_X25_[Mus_musculus]_seq26	0.0190688	0.543599	ns
NP_038958.2_alpha-aminoadipic_semialdehyde_synthase__mitochondrial_[Mus_musculus]_seq2	0.038918	0.660317	ns
NP_032689.2_unconventional_myosin-VIIa_isoform_2_[Mus_musculus]_seq18	0.0279665	0.532985	ns
NP_032094.2_gamma-aminobutyric_acid_receptor_subunit_alpha-6_isoform_2_precursor_[Mus_musculus]_seq6	0.0345378	1.11698	ns
XP_006523412.1_PREDICTED:_fibronectin_type_III_domain-containing_protein_1_isoform_X1_[Mus_musculus]_seq14	0.0291935	0.745678	ns
XP_006534909.1_PREDICTED:_tetratricopeptide_repeat_protein_28_isoform_X3_[Mus_musculus]_seq41	0.0381457	0.850426	ns
XP_011247506.1_PREDICTED:_transcription_elongation_factor__mitochondrial_isoform_X1_[Mus_musculus]_seq3	0.0361677	0.807585	ns
XP_006533350.1_PREDICTED:_teneurin-2_isoform_X1_[Mus_musculus]_seq41	0.0258576	0.507363	ns
XP_011246905.1_PREDICTED:_kinesin_light_chain_2_isoform_X2_[Mus_musculus]_seq2	0.0170062	0.513567	ns
XP_006510871.1_PREDICTED:_aromatase_isoform_X2_[Mus_musculus]_seq6	0.0163205	0.693789	ns
XP_017169099.1_PREDICTED:_vacuolar_fusion_protein_MON1_homolog_A_isoform_X1_[Mus_musculus]_seq6	0.0302289	0.488968	ns
NP_001074823.2_mastermind-like_domain-containing_protein_1_isoform_1_[Mus_musculus]_seq16	0.101306	0.483711	1000
XP_006532296.1_PREDICTED:_growth_factor_receptor-bound_protein_7_isoform_X1_[Mus_musculus]_seq2	0.150519	0.846787	1000
NP_080762.1_tectonic-2_precursor_[Mus_musculus]_seq3	0.157137	0.801163	1000
XP_017177138.1_PREDICTED:_importin-8_isoform_X2_[Mus_musculus]_seq4	0.0258099	0.601952	ns
XP_006524976.1_PREDICTED:_serine_protease_41_isoform_X2_[Mus_musculus]_seq1	0.0487778	0.511066	ns
NP_067286.1_piwi-like_protein_1_[Mus_musculus]_seq5	0.0434587	0.611084	ns
NP_001028527.2_zinc_finger_protein_568_isoform_1_[Mus_musculus]_seq7	0.0821159	1.04486	1000
NP_062410.1_proteasome_assembly_chaperone_1_[Mus_musculus]_seq5	0.0234093	0.492444	ns
NP_001019731.1_sorting_nexin-32_[Mus_musculus]_seq9	0.0436214	0.744566	ns
XP_006529611.1_PREDICTED:_pleckstrin_homology_domain-containing_family_A_member_6_isoform_X14_[Mus_musculus]_seq23	0.0838856	0.546615	1000
NP_667158.1_olfactory_receptor_338_[Mus_musculus]_seq7	0.0617561	0.568064	1000
XP_006515926.1_PREDICTED:_metastasis-associated_in_colon_cancer_protein_1_isoform_X2_[Mus_musculus]_seq7	0.0776462	0.611792	1000
NP_001028394.2_PDZ_domain-containing_protein_8_[Mus_musculus]_seq9	0.0916974	1.05445	1000
NP_035412.2_proto-oncogene_tyrosine-protein_kinase_ROS_precursor_[Mus_musculus]_seq7	0.0516432	0.54442	1000
XP_006523120.1_PREDICTED:_ubiquitin_carboxyl-terminal_hydrolase_25_isoform_X3_[Mus_musculus]_seq11	0.0463939	0.803851	ns
XP_017172642.1_PREDICTED:_cell_surface_glycoprotein_CD200_receptor_3_isoform_X4_[Mus_musculus]_seq7	0.0143393	0.676082	ns
NP_852135.1_protein_LTV1_homolog_[Mus_musculus]_seq9	0.0209495	0.480833	ns
XP_017168881.1_PREDICTED:_olfactory_receptor_904_isoform_X1_[Mus_musculus]_seq1	0.0766746	0.956341	1000
NP_835216.3_erythroid_differentiation-related_factor_1_[Mus_musculus]_seq14	0.0902257	0.680767	1000
XP_006511895.1_PREDICTED:_ubiquitin_carboxyl-terminal_hydrolase_19_isoform_X1_[Mus_musculus]_seq18	0.0453792	0.784344	ns
XP_006537585.1_PREDICTED:_AT-hook-containing_transcription_factor_isoform_X1_[Mus_musculus]_seq24	0.0305361	0.610558	ns
XP_011238142.1_PREDICTED:_probable_methyltransferase-like_protein_15_isoform_X2_[Mus_musculus]_seq3	0.100362	0.799665	1000
XP_017176261.1_PREDICTED:_SRSF_protein_kinase_2_isoform_X13_[Mus_musculus]_seq1	0.0691447	1.05161	1000
XP_006539635.1_PREDICTED:_hormone-sensitive_lipase_isoform_X2_[Mus_musculus]_seq11	0.00999587	0.561227	ns
NP_001098660.1_vomeronasal_receptor_Vmn2r79_precursor_[Mus_musculus]_seq9	0.0361677	0.617892	ns
NP_001029052.2_putative_SMEK_homolog_3_[Mus_musculus]_seq7	0.182218	0.808	1000
NP_080388.2_zinc_finger_protein_606_isoform_1_[Mus_musculus]_seq16	0.0185152	0.505967	ns
XP_006505502.1_PREDICTED:_voltage-dependent_L-type_calcium_channel_subunit_alpha-1C_isoform_X26_[Mus_musculus]_seq16	0.0407391	0.841359	ns
NP_001258659.1_X-box-binding_protein_1_isoform_XBP1(S)_[Mus_musculus]_seq6	0.0498026	0.83043	ns
XP_006505254.1_PREDICTED:_ankyrin_repeat_domain-containing_protein_7_isoform_X1_[Mus_musculus]_seq1	0.141424	1.08528	1000
NP_079552.3_envoplakin_[Mus_musculus]_seq36	0.0705982	0.62402	1000
NP_795914.3_NACHT_domain-_and_WD_repeat-containing_protein_1_[Mus_musculus]_seq25	0.10413	0.751295	1000
NP_001273481.1_nebulin-related-anchoring_protein_isoform_3_[Mus_musculus]_seq24	0.0780457	1.09388	1000
XP_006538443.1_PREDICTED:_ADAMTS-like_protein_1_isoform_X6_[Mus_musculus]_seq12	0.171109	0.49752	1000
XP_006522724.1_PREDICTED:_protein_CLEC16A_isoform_X2_[Mus_musculus]_seq1	0.0350815	0.491692	ns
NP_001028702.1_uncharacterized_protein_LOC101835_[Mus_musculus]_seq4	0.128606	0.948517	1000
NP_001273334.1_appetite-regulating_hormone_isoform_3_precursor_[Mus_musculus]_seq1	0.0131948	0.697161	ns
XP_006527830.1_PREDICTED:_dystrophin_isoform_X1_[Mus_musculus]_seq11	0.0581415	0.507807	1000
NP_001002004.2_protein_KIAA0100_precursor_[Mus_musculus]_seq41	0.0257174	0.705493	ns
NP_808557.2_zinc_finger_protein_82_isoform_1_[Mus_musculus]_seq4	0.0734097	1.38822	1000
XP_006534303.1_PREDICTED:_coiled-coil_domain-containing_protein_57_isoform_X7_[Mus_musculus]_seq11	0.0231633	0.84825	ns
NP_032728.3_serine/threonine-protein_kinase_NLK_[Mus_musculus]_seq12	0.0438784	0.920279	ns
NP_659048.1_LIM_and_cysteine-rich_domains_protein_1_[Mus_musculus]_seq4	0.0100432	0.546868	ns
NP_033864.3_centrosomal_protein_of_131_kDa_[Mus_musculus]_seq5	0.0469849	1.09301	ns
NP_032349.1_isocitrate_dehydrogenase_[NAD]_subunit_gamma_1__mitochondrial_precursor_[Mus_musculus]_seq4	0.0172182	0.717468	ns
NP_666064.3_TBC1_domain_family_member_12_[Mus_musculus]_seq7	0.0104754	0.577922	ns
XP_011246898.1_PREDICTED:_pecanex-like_protein_3_isoform_X6_[Mus_musculus]_seq24	0.178752	0.579668	1000
NP_694707.2_mas-related_G-protein_coupled_receptor_member_A3_[Mus_musculus]_seq3	0.0134255	0.695574	ns
NP_001001321.2_UDP-N-acetylglucosamine/UDP-glucose/GDP-mannose_transporter_[Mus_musculus]_seq1	0.0732181	0.597697	1000
NP_064305.2_A-kinase_anchor_protein_10__mitochondrial_precursor_[Mus_musculus]_seq1	0.641534	0.628386	1044
XP_017174004.1_PREDICTED:_transcription_initiation_factor_TFIID_subunit_1_isoform_X7_[Mus_musculus]_seq32	0.0246297	0.775093	ns
NP_083873.1_uncharacterized_protein_C16orf95_homolog_[Mus_musculus]_seq2	0.0551124	0.926934	1000
XP_017173569.1_PREDICTED:_proprotein_convertase_subtilisin/kexin_type_5_isoform_X3_[Mus_musculus]_seq32	0.0141959	0.705723	ns
NP_001171453.1_cAMP-specific_3'_5'-cyclic_phosphodiesterase_4B_isoform_4_[Mus_musculus]_seq6	0.0335438	0.760235	ns
NP_001028503.2_GAS2-like_protein_3_isoform_1_[Mus_musculus]_seq13	0.0886415	0.597256	1000
XP_006500572.1_PREDICTED:_stAR-related_lipid_transfer_protein_9_isoform_X1_[Mus_musculus]_seq76	0.0510742	0.605811	1000
NP_001239451.1_phosphatidylinositol-binding_clathrin_assembly_protein_isoform_4_[Mus_musculus]_seq9	0.0829692	0.958885	1000
XP_006540423.1_PREDICTED:_carcinoembryonic_antigen-related_cell_adhesion_molecule_20_isoform_X1_[Mus_musculus]_seq6	0.0133794	0.533185	ns
XP_006499264.1_PREDICTED:_SEC14_domain_and_spectrin_repeat-containing_protein_1_isoform_X1_[Mus_musculus]_seq14	0.0812524	0.810174	1000
NP_001296366.1_zinc_finger_protein_AEBP2_isoform_4_[Mus_musculus]_seq4	0.0599983	1.26507	1000
XP_006520096.1_PREDICTED:_catenin_delta-2_isoform_X2_[Mus_musculus]_seq5	0.0130165	0.688081	ns
NP_598903.1_transmembrane_protein_109_precursor_[Mus_musculus]_seq5	0.0105443	0.57383	ns
XP_011247400.1_PREDICTED:_rap1_GTPase-activating_protein_2_isoform_X4_[Mus_musculus]_seq5	0.0362087	1.12806	ns
XP_006520677.1_PREDICTED:_POU_domain__class_6__transcription_factor_1_isoform_X6_[Mus_musculus]_seq7	0.0389605	0.709855	ns
XP_011238251.1_PREDICTED:_uncharacterized_protein_C20orf195_homolog_isoform_X2_[Mus_musculus]_seq5	0.113877	0.619537	1000
NP_057895.2_vascular_endothelial_zinc_finger_1_[Mus_musculus]_seq2	0.0103674	0.566301	ns
XP_006522417.1_PREDICTED:_structure-specific_endonuclease_subunit_SLX4_isoform_X3_[Mus_musculus]_seq16	0.159165	0.481512	1000
XP_006497826.1_PREDICTED:_nebulin_isoform_X13_[Mus_musculus]_seq168	0.0597608	0.550084	1000
NP_667254.1_olfactory_receptor_669_[Mus_musculus]_seq1	0.0426209	1.19695	ns
XP_011247803.1_PREDICTED:_protein_FAM47E_isoform_X6_[Mus_musculus]_seq3	0.0809672	0.570755	1000
NP_598612.1_nucleolar_and_spindle-associated_protein_1_isoform_a_[Mus_musculus]_seq5	0.092188	0.644344	1000
XP_006532410.1_PREDICTED:_DNA_ligase_3_isoform_X1_[Mus_musculus]_seq23	0.0287649	0.562129	ns
NP_034790.2_keratin__type_I_cytoskeletal_10_[Mus_musculus]_seq6	0.0286404	0.549853	ns
XP_006517235.1_PREDICTED:_solute_carrier_family_12_member_7_isoform_X3_[Mus_musculus]_seq21	0.053685	0.648323	1000
NP_001087247.1_myelin_transcription_factor_1-like_protein_isoform_3_[Mus_musculus]_seq25	0.0252956	0.592682	ns
NP_001028448.3_histone-lysine_N-methyltransferase_2D_[Mus_musculus]_seq126	0.0321012	0.797418	ns
NP_666189.1_E3_ubiquitin-protein_ligase_TRIM31_[Mus_musculus]_seq6	0.0744639	0.601535	1000
XP_006495551.3_PREDICTED:_centrosome_and_spindle_pole_associated_protein_1_isoform_X9_[Mus_musculus]_seq13	0.0141995	0.692267	ns
XP_017175539.1_PREDICTED:_receptor-type_tyrosine-protein_phosphatase_delta_isoform_X8_[Mus_musculus]_seq25	0.0105243	0.596898	ns
XP_006514334.1_PREDICTED:_glutathione_S-transferase_theta-4_isoform_X1_[Mus_musculus]_seq4	0.0169322	0.598129	ns
NP_001243015.1_E3_ubiquitin-protein_ligase_RNF6_isoform_2_[Mus_musculus]_seq11	0.0203745	0.867294	ns
NP_001013782.1_claudin_34B3_precursor_[Mus_musculus]_seq1	0.0100432	0.556693	ns
XP_006541469.1_PREDICTED:_dedicator_of_cytokinesis_protein_11_isoform_X1_[Mus_musculus]_seq27	0.116626	0.591566	1000
NP_473385.2_adhesion_G_protein-coupled_receptor_A2_precursor_[Mus_musculus]_seq22	0.0391151	0.618494	ns
NP_001161218.1_dynein_heavy_chain_17__axonemal_[Mus_musculus]_seq8	0.0839762	0.565085	1000
XP_017174528.1_PREDICTED:_myosin-IIIb_isoform_X3_[Mus_musculus]_seq25	0.0417635	0.783289	ns
XP_006503061.1_PREDICTED:_tetratricopeptide_repeat_protein_39A_isoform_X5_[Mus_musculus]_seq12	0.016047	0.681377	ns
XP_006520370.1_PREDICTED:_adenylate_cyclase_type_6_isoform_X3_[Mus_musculus]_seq6	0.0158141	0.679841	ns
NP_001164446.2_dysbindin_domain-containing_protein_1_isoform_2_[Mus_musculus]_seq3	0.144171	0.871098	1000
NP_780364.3_SAM_and_SH3_domain-containing_protein_1_[Mus_musculus]_seq27	0.0343692	0.804526	ns
NP_001157000.1_inositol_1_4_5-trisphosphate_receptor-interacting_protein-like_1_precursor_[Mus_musculus]_seq10	0.0102256	0.486342	ns
NP_444373.1_protocadherin_beta-18_precursor_[Mus_musculus]_seq9	0.0544564	0.722047	1000
XP_006538864.1_PREDICTED:_rootletin_isoform_X1_[Mus_musculus]_seq34	0.0527349	0.523593	1000
NP_001289694.1_L-lactate_dehydrogenase_B_chain_isoform_2_[Mus_musculus]_seq6	0.0496315	1.21743	ns
XP_006505432.1_PREDICTED:_meiosis_1_arrest_protein_isoform_X3_[Mus_musculus]_seq4	0.0231532	0.629907	ns
NP_001156985.1_disks_large_homolog_5_isoform_1_[Mus_musculus]_seq41	0.0296999	1.05397	ns
NP_036188.1_signal_recognition_particle_9_kDa_protein_[Mus_musculus]_seq2	0.0133794	0.641468	ns
XP_017173971.1_PREDICTED:_probable_E3_ubiquitin-protein_ligase_MID2_isoform_X3_[Mus_musculus]_seq1	0.0235078	0.626359	ns
NP_032203.1_gastrin-releasing_peptide_receptor_[Mus_musculus]_seq6	0.0170596	0.493889	ns
XP_006503967.1_PREDICTED:_SH3_domain_and_tetratricopeptide_repeat-containing_protein_1_isoform_X1_[Mus_musculus]_seq18	0.0609403	0.868422	1000
XP_017173521.1_PREDICTED:_cilia-_and_flagella-associated_protein_43_isoform_X6_[Mus_musculus]_seq8	0.0312314	0.809558	ns
NP_001276700.1_exocyst_complex_component_1_isoform_3_[Mus_musculus]_seq19	0.0158355	0.762624	ns
XP_006508453.1_PREDICTED:_dynein_heavy_chain_domain-containing_protein_1_isoform_X6_[Mus_musculus]_seq87	0.0720603	1.37285	1000
NP_001152816.1_zinc_finger_protein_castor_homolog_1_isoform_1_[Mus_musculus]_seq20	0.040418	0.638573	ns
XP_006523833.1_PREDICTED:_mutS_protein_homolog_5_isoform_X4_[Mus_musculus]_seq8	0.0214158	0.81372	ns
NP_001074585.1_rho_guanine_nucleotide_exchange_factor_17_[Mus_musculus]_seq23	0.133406	0.577021	1000
NP_001161749.1_juxtaposed_with_another_zinc_finger_protein_1_isoform_2_[Mus_musculus]_seq4	0.0241047	0.804818	ns
NP_001157640.1_E3_SUMO-protein_ligase_PIAS2_isoform_3_[Mus_musculus]_seq8	0.119283	0.550598	1000
XP_017174137.1_PREDICTED:_oligophrenin-1_isoform_X2_[Mus_musculus]_seq7	0.0337881	0.521039	ns
XP_011237998.1_PREDICTED:_nephrocystin-1_isoform_X3_[Mus_musculus]_seq1	0.038918	0.957411	ns
XP_006528744.1_PREDICTED:_phosphorylase_b_kinase_regulatory_subunit_alpha__liver_isoform_isoform_X3_[Mus_musculus]_seq12	0.0311311	0.61882	ns
NP_997576.1_olfactory_receptor_179_[Mus_musculus]_seq5	0.0398143	1.01801	ns
XP_006505686.1_PREDICTED:_inositol_1_4_5-trisphosphate_receptor_type_1_isoform_X1_[Mus_musculus]_seq49	0.0213377	0.750222	ns
XP_017172189.1_PREDICTED:_ryanodine_receptor_3_isoform_X1_[Mus_musculus]_seq13	0.0314519	0.666726	ns
XP_006519671.1_PREDICTED:_DCC-interacting_protein_13-alpha_isoform_X1_[Mus_musculus]_seq2	0.0161085	0.598169	ns
XP_017176510.1_PREDICTED:_mitogen-activated_protein_kinase_kinase_kinase_kinase_4_isoform_X15_[Mus_musculus]_seq14	0.0103674	0.566301	ns
XP_006526758.1_PREDICTED:_prostaglandin_D2_receptor_2_isoform_X1_[Mus_musculus]_seq1	0.0264848	0.988945	ns
XP_017172628.1_PREDICTED:_titin_isoform_X1_[Mus_musculus]_seq722	0.0165568	0.695216	ns
XP_006534483.1_PREDICTED:_tRNA-splicing_endonuclease_subunit_Sen54_isoform_X4_[Mus_musculus]_seq5	0.0287649	1.04119	ns
NP_032438.2_involucrin_[Mus_musculus]_seq5	0.0995606	0.482902	1000
NP_001158277.1_thrombospondin_type-1_domain-containing_protein_7A_precursor_[Mus_musculus]_seq19	0.0479845	0.788752	ns
NP_694720.2_TOM1-like_protein_2_isoform_a_[Mus_musculus]_seq2	0.0287632	1.00294	ns
XP_006518682.1_PREDICTED:_kinesin-like_protein_KIF13B_isoform_X1_[Mus_musculus]_seq36	0.136595	1.05602	1000
NP_064417.1_ankyrin_repeat_domain-containing_protein_2_[Mus_musculus]_seq1	0.019824	0.504903	ns
NP_031481.2_AP-1_complex_subunit_gamma-like_2_isoform_1_[Mus_musculus]_seq1	0.0264848	0.946417	ns
NP_115930.1_hepcidin_preproprotein_[Mus_musculus]_seq2	0.0514959	1.27102	1000
XP_006534202.1_PREDICTED:_serine/threonine-protein_kinase_WNK4_isoform_X4_[Mus_musculus]_seq20	0.0298246	0.766176	ns
NP_001192265.1_arf-GAP_with_Rho-GAP_domain__ANK_repeat_and_PH_domain-containing_protein_3_isoform_2_[Mus_musculus]_seq27	0.0138837	0.650471	ns
NP_080073.1_cytochrome_b5_[Mus_musculus]_seq3	0.104212	0.597157	1000
NP_032638.2_CDK-activating_kinase_assembly_factor_MAT1_[Mus_musculus]_seq3	0.0785037	0.683313	1000
NP_666640.1_olfactory_receptor_223_[Mus_musculus]_seq3	0.0389825	1.07708	ns
NP_667182.1_olfactory_receptor_1228_[Mus_musculus]_seq7	0.0162658	0.486861	ns
NP_839981.1_preferentially_expressed_antigen_in_melanoma-like_protein_7_[Mus_musculus]_seq1	0.120824	0.544536	1000
NP_598672.1_adhesion_G_protein-coupled_receptor_A3_precursor_[Mus_musculus]_seq5	0.0494807	0.810526	ns
NP_001139595.1_prosaposin_isoform_E_precursor_[Mus_musculus]_seq12	0.0134255	0.617159	ns
XP_006518866.1_PREDICTED:_TSC22_domain_family_protein_1_isoform_X6_[Mus_musculus]_seq12	0.0363321	0.614219	ns
XP_006530860.1_PREDICTED:_A_disintegrin_and_metalloproteinase_with_thrombospondin_motifs_18_isoform_X3_[Mus_musculus]_seq1	0.0210689	0.596673	ns
XP_011240130.1_PREDICTED:_C2_domain-containing_protein_3_isoform_X1_[Mus_musculus]_seq23	0.0309532	0.785006	ns
XP_006532745.1_PREDICTED:_nucleosome-remodeling_factor_subunit_BPTF_isoform_X8_[Mus_musculus]_seq40	0.0131948	0.517219	ns
XP_006527327.1_PREDICTED:_interferon-induced_protein_with_tetratricopeptide_repeats_3-like_isoform_X1_[Mus_musculus]_seq10	0.0447521	0.849934	ns
NP_001153005.1_voltage-dependent_L-type_calcium_channel_subunit_alpha-1C_isoform_2_[Mus_musculus]_seq46	0.016047	0.686311	ns
XP_006515924.1_PREDICTED:_metastasis-associated_in_colon_cancer_protein_1_isoform_X1_[Mus_musculus]_seq5	0.0351392	0.912476	ns
NP_796125.2_vacuolar_protein_sorting-associated_protein_13B_[Mus_musculus]_seq65	0.0807045	0.818411	1000
NP_996841.1_latent-transforming_growth_factor_beta-binding_protein_1_isoform_LTBP-1S_precursor_[Mus_musculus]_seq9	0.0537897	1.30551	1000
XP_006504648.1_PREDICTED:_zinc_finger_CW-type_PWWP_domain_protein_1_isoform_X2_[Mus_musculus]_seq1	0.0544658	0.644437	1000
XP_006526650.1_PREDICTED:_KN_motif_and_ankyrin_repeat_domain-containing_protein_1_isoform_X5_[Mus_musculus]_seq4	0.0705299	0.942063	1000
XP_017173463.1_PREDICTED:_cyclin-Y_isoform_X1_[Mus_musculus]_seq8	0.0185152	0.833912	ns
NP_001136207.1_protocadherin-15_isoform_CD1-2_precursor_[Mus_musculus]_seq3	0.0801017	0.64264	1000
XP_011246791.1_PREDICTED:_cytoplasmic_tRNA_2-thiolation_protein_2_isoform_X1_[Mus_musculus]_seq4	0.0103308	0.589892	ns
NP_001156866.1_ena/VASP-like_protein_isoform_1_[Mus_musculus]_seq9	0.122084	1.21403	1000
NP_001028490.2_conserved_oligomeric_Golgi_complex_subunit_7_[Mus_musculus]_seq5	0.0330223	0.857082	ns
XP_006522308.1_PREDICTED:_protein_MAATS1_isoform_X1_[Mus_musculus]_seq15	0.0715691	0.479224	1000
NP_001001160.1_F-box_only_protein_41_[Mus_musculus]_seq4	0.11379	0.499636	1000
XP_017175022.1_PREDICTED:_dedicator_of_cytokinesis_protein_10_isoform_X15_[Mus_musculus]_seq22	0.0342483	1.11632	ns
NP_542439.1_BMP-2-inducible_protein_kinase_[Mus_musculus]_seq2	0.0255125	0.796993	ns
NP_001156427.1_G-protein_coupled_receptor_15_[Mus_musculus]_seq3	0.025561	0.962522	ns
NP_918953.2_nanos_homolog_2_[Mus_musculus]_seq3	0.0841045	0.481293	1000
XP_011241921.1_PREDICTED:_zinc_finger_protein_431-like_isoform_X1_[Mus_musculus]_seq13	0.0260329	0.697544	ns
XP_006532770.1_PREDICTED:_peripheral-type_benzodiazepine_receptor-associated_protein_1_isoform_X5_[Mus_musculus]_seq17	0.020374	0.887697	ns
NP_001019891.2_hemicentin-1_precursor_[Mus_musculus]_seq95	0.0209788	0.72928	ns
XP_011241279.1_PREDICTED:_LIM_domain-containing_protein_1_isoform_X1_[Mus_musculus]_seq2	0.0284644	0.569043	ns
NP_035247.2_plectin_isoform_1c_[Mus_musculus]_seq8	0.0458373	0.533692	ns
NP_001074691.1_N-acetyltransferase_ESCO1_[Mus_musculus]_seq1	0.0100289	0.477183	ns
NP_033118.1_40S_ribosomal_protein_S17_[Mus_musculus]_seq2	0.0644217	1.344	1000
NP_082281.2_BLOC-1-related_complex_subunit_6_[Mus_musculus]_seq6	0.0229622	0.479778	ns
NP_001098036.1_vomeronasal_2__receptor_104_precursor_[Mus_musculus]_seq16	0.0393442	0.629927	ns
NP_001001807.1_olfactory_receptor_279_[Mus_musculus]_seq7	0.0290822	1.01249	ns
XP_006526356.1_PREDICTED:_proteasome_subunit_alpha_type-7-like_isoform_X1_[Mus_musculus]_seq5	0.0238868	0.666846	ns
XP_006526336.1_PREDICTED:_glycophorin-C_isoform_X1_[Mus_musculus]_seq1	0.0941642	0.951878	1000
NP_001300691.1_CDK5_regulatory_subunit-associated_protein_2_isoform_2_[Mus_musculus]_seq28	0.0474681	1.17253	ns
XP_006501919.1_PREDICTED:_probable_G-protein_coupled_receptor_88_isoform_X1_[Mus_musculus]_seq1	0.0429531	0.774667	ns
NP_573490.3_nuclear_pore_complex_protein_Nup155_[Mus_musculus]_seq9	0.0451247	0.772283	ns
XP_006513236.1_PREDICTED:_collagen_alpha-1(XVIII)_chain_isoform_X1_[Mus_musculus]_seq41	0.0334821	0.586762	ns
XP_006503179.1_PREDICTED:_olfactory_receptor_1342_isoform_X1_[Mus_musculus]_seq2	0.0284169	0.836863	ns
XP_006535515.1_PREDICTED:_uncharacterized_protein_KIAA1109_isoform_X7_[Mus_musculus]_seq48	0.0210418	0.6106	ns
NP_033211.2_SCL-interrupting_locus_protein_homolog_isoform_1_[Mus_musculus]_seq5	0.0707395	0.67891	1000
XP_006532105.1_PREDICTED:_beta-2-glycoprotein_1_isoform_X1_[Mus_musculus]_seq1	0.0660215	1.20026	1000
NP_705826.1_UDP-glucuronosyltransferase_2B10_precursor_[Mus_musculus]_seq12	0.0280797	0.535213	ns
XP_006498568.1_PREDICTED:_hemicentin-2_isoform_X5_[Mus_musculus]_seq54	0.0493874	0.501275	ns
NP_001180195.2_MAM_domain-containing_glycosylphosphatidylinositol_anchor_protein_2_isoform_A_precursor_[Mus_musculus]_seq13	0.0301929	0.641952	ns
XP_006538040.1_PREDICTED:_zinc_finger_protein_292_isoform_X1_[Mus_musculus]_seq35	0.0559975	0.654006	1000
NP_808427.1_coiled-coil_domain-containing_protein_60_[Mus_musculus]_seq7	0.0209788	0.901519	ns
gi|11038635|ref|NP_067544.1|_glutamate_receptor_ionotropic__NMDA_1_isoform_GluN1-2a_precursor_[Homo_sapiens]_seq21	0.0185152	0.533162	ns
NP_997116.1_complement_C1q-like_protein_2_precursor_[Mus_musculus]_seq1	0.0103674	0.566301	ns
XP_006501917.1_PREDICTED:_vomeronasal_2__receptor_3_isoform_X1_[Mus_musculus]_seq10	0.0623439	0.521645	1000
NP_058588.1_copper_chaperone_for_superoxide_dismutase_[Mus_musculus]_seq2	0.0200138	0.588343	ns
NP_032651.2_macrophage_mannose_receptor_1_precursor_[Mus_musculus]_seq1	0.0162658	0.760248	ns
NP_032504.3_neural_cell_adhesion_molecule_L1_precursor_[Mus_musculus]_seq20	0.0190065	0.853592	ns
XP_006514664.1_PREDICTED:_spectrin_beta_chain__non-erythrocytic_1_isoform_X2_[Mus_musculus]_seq2	0.0336698	0.747874	ns
XP_006541469.1_PREDICTED:_dedicator_of_cytokinesis_protein_11_isoform_X1_[Mus_musculus]_seq20	0.033809	0.631655	ns
NP_081276.2_nucleolar_GTP-binding_protein_1_[Mus_musculus]_seq1	0.056478	1.24844	1000
XP_006498810.1_PREDICTED:_fibrillin-1_isoform_X2_[Mus_musculus]_seq65	0.03738	0.61034	ns
NP_085114.1_estradiol_17_beta-dehydrogenase_5_[Mus_musculus]_seq5	0.0680533	0.906677	1000
NP_850931.2_ubiquitin-conjugating_enzyme_E2_Q2_isoform_1_[Mus_musculus]_seq3	0.0202276	0.877443	ns
XP_006511465.1_PREDICTED:_stomatin-like_protein_1_isoform_X1_[Mus_musculus]_seq2	0.105769	0.675597	1000
NP_034851.2_lamin-B1_[Mus_musculus]_seq14	0.0419936	0.61348	ns
NP_932144.2_alpha-ketoglutarate-dependent_dioxygenase_alkB_homolog_6_[Mus_musculus]_seq4	0.338953	0.534477	1000
XP_006527421.2_PREDICTED:_MMS19_nucleotide_excision_repair_protein_homolog_isoform_X1_[Mus_musculus]_seq13	0.0102256	0.584099	ns
NP_081976.1_uncharacterized_protein_LOC71159_[Mus_musculus]_seq6	0.0166099	0.490576	ns
NP_081652.2_protein_fuzzy_homolog_[Mus_musculus]_seq6	0.0133794	0.687523	ns
XP_006530780.1_PREDICTED:_kinesin-like_protein_KIFC3_isoform_X1_[Mus_musculus]_seq13	0.0274055	0.704593	ns
XP_017175067.1_PREDICTED:_testis-specific_gene_10_protein_isoform_X8_[Mus_musculus]_seq5	0.0241047	0.534414	ns
XP_006530578.2_PREDICTED:_WD_repeat-containing_protein_66_[Mus_musculus]_seq10	0.0208062	0.863726	ns
XP_011236841.1_PREDICTED:_abl_interactor_2_isoform_X9_[Mus_musculus]_seq9	0.0100432	0.574706	ns
NP_080450.1_ectonucleoside_triphosphate_diphosphohydrolase_4_[Mus_musculus]_seq14	0.0566788	1.23536	1000
XP_006533617.1_PREDICTED:_dynein_heavy_chain_2__axonemal_isoform_X6_[Mus_musculus]_seq8	0.0907081	1.09116	1000
XP_006508810.1_PREDICTED:_EVI5-like_protein_isoform_X1_[Mus_musculus]_seq12	0.0234782	0.952102	ns
NP_598626.2_5'_exonuclease_Apollo_isoform_a_[Mus_musculus]_seq1	0.0432313	0.632623	ns
NP_038940.1_apelin_precursor_[Mus_musculus]_seq1	0.0375864	0.952065	ns
XP_006516855.1_PREDICTED:_zinc_finger_protein_with_KRAB_and_SCAN_domains_3_isoform_X3_[Mus_musculus]_seq4	0.0140724	0.696253	ns
NP_598935.2_vomeronasal_1_receptor__C19_[Mus_musculus]_seq6	0.0184343	0.587	ns
XP_006521210.1_PREDICTED:_chromobox_protein_homolog_7_isoform_X4_[Mus_musculus]_seq1	0.0260199	0.667701	ns
XP_006518093.1_PREDICTED:_calcium-dependent_secretion_activator_1_isoform_X9_[Mus_musculus]_seq21	0.0261582	0.683984	ns
NP_032960.3_vitamin_K-dependent_protein_C_isoform_1_[Mus_musculus]_seq8	0.0104503	0.560711	ns
NP_758491.1_protein_spire_homolog_2_[Mus_musculus]_seq5	0.0422412	1.16273	ns
NP_001269975.1_tyrosine-protein_kinase_ABL1_isoform_d_[Mus_musculus]_seq25	0.038918	0.577166	ns
XP_006539589.1_PREDICTED:_dual_specificity_tyrosine-phosphorylation-regulated_kinase_1B_isoform_X1_[Mus_musculus]_seq10	0.0361677	0.548745	ns
NP_932769.1_GEM-interacting_protein_[Mus_musculus]_seq4	0.0421106	0.825283	ns
XP_017167852.1_PREDICTED:_A-kinase_anchor_protein_13_isoform_X12_[Mus_musculus]_seq27	0.109176	0.677913	1000
XP_006517459.1_PREDICTED:_protein_naked_cuticle_homolog_2_isoform_X1_[Mus_musculus]_seq4	0.0398143	1.08586	ns
XP_011241398.1_PREDICTED:_nesprin-1_isoform_X18_[Mus_musculus]_seq115	0.0555177	1.0392	1000
XP_017174016.1_PREDICTED:_fibronectin_type_III_domain_containing_protein_3C1_isoform_X1_[Mus_musculus]_seq11	0.0747525	1.14537	1000
XP_006535898.1_PREDICTED:_uncharacterized_protein_C2orf16-like_[Mus_musculus]_seq29	0.0386067	1.00156	ns
XP_006510662.1_PREDICTED:_uncharacterized_protein_C11orf63_homolog_isoform_X2_[Mus_musculus]_seq9	0.0132467	0.498648	ns
XP_006502415.1_PREDICTED:_lipopolysaccharide-responsive_and_beige-like_anchor_protein_isoform_X5_[Mus_musculus]_seq18	0.0494807	0.988761	ns
NP_666529.1_olfactory_receptor_877_[Mus_musculus]_seq5	0.0100432	0.478284	ns
XP_017170255.1_PREDICTED:_oxysterol-binding_protein-related_protein_7_isoform_X1_[Mus_musculus]_seq23	0.0219237	0.709175	ns
XP_006526169.1_PREDICTED:_interleukin-17B_isoform_X1_[Mus_musculus]_seq4	0.0264848	0.544444	ns
XP_006528398.1_PREDICTED:_ribosomal_biogenesis_protein_LAS1L_isoform_X2_[Mus_musculus]_seq4	0.0210689	0.728677	ns
NP_997151.2_coiled-coil_domain-containing_protein_87_[Mus_musculus]_seq5	0.0441637	1.13122	ns
XP_011244152.1_PREDICTED:_syntaxin-binding_protein_5-like_isoform_X4_[Mus_musculus]_seq10	0.023605	0.953302	ns
NP_666080.1_T-cell_activation_Rho_GTPase-activating_protein_[Mus_musculus]_seq5	0.0285149	0.684641	ns
XP_006524259.1_PREDICTED:_mitogen-activated_protein_kinase_kinase_kinase_kinase_3_isoform_X4_[Mus_musculus]_seq15	0.0799449	1.4774	1000
XP_006501066.1_PREDICTED:_glycine_receptor_subunit_beta_isoform_X4_[Mus_musculus]_seq8	0.0925806	0.482076	1000
NP_998893.1_keratin__type_II_cytoskeletal_72_[Mus_musculus]_seq8	0.0279665	0.637577	ns
NP_034121.3_cytochrome_P450_11B2__mitochondrial_[Mus_musculus]_seq9	0.0158141	0.739063	ns
NP_032616.1_mesoderm-specific_transcript_protein_isoform_2_[Mus_musculus]_seq1	0.0474032	1.24579	ns
XP_006532475.1_PREDICTED:_myosin-3_isoform_X1_[Mus_musculus]_seq22	0.0632397	0.477789	1000
NP_758514.2_probable_threonine--tRNA_ligase_2__cytoplasmic_[Mus_musculus]_seq18	0.0264848	0.980209	ns
NP_001300862.1_beta-crystallin_A1_isoform_2_[Mus_musculus]_seq2	0.0658926	0.482079	1000
NP_751893.3_interleukin-1_receptor-associated_kinase-like_2_isoform_a_[Mus_musculus]_seq12	0.0287421	1.03341	ns
XP_006520077.1_PREDICTED:_dynein_heavy_chain_5__axonemal_isoform_X1_[Mus_musculus]_seq84	0.0819939	1.10633	1000
XP_006533088.1_PREDICTED:_probable_G-protein_coupled_receptor_179_isoform_X1_[Mus_musculus]_seq21	0.0299973	0.872568	ns
XP_006529569.1_PREDICTED:_lisH_domain_and_HEAT_repeat-containing_protein_KIAA1468_isoform_X6_[Mus_musculus]_seq14	0.117832	0.940757	1000
XP_017169532.1_PREDICTED:_nesprin-1_isoform_X4_[Mus_musculus]_seq160	0.166149	0.967388	1000
XP_011243340.1_PREDICTED:_von_Willebrand_factor_A_domain-containing_protein_8_isoform_X3_[Mus_musculus]_seq17	0.016539	0.788818	ns
NP_001019777.1_pyruvate_dehydrogenase_[acetyl-transferring]-phosphatase_2__mitochondrial_[Mus_musculus]_seq5	0.031712	0.644481	ns
NP_001033785.1_RNA-binding_protein_40_isoform_a_[Mus_musculus]_seq6	0.0264848	0.797095	ns
NP_619593.2_potassium-transporting_ATPase_alpha_chain_2_[Mus_musculus]_seq4	0.0190065	0.644519	ns
XP_017172285.1_PREDICTED:_myotubularin-related_protein_5_isoform_X1_[Mus_musculus]_seq27	0.0524128	0.836884	1000
XP_011246246.1_PREDICTED:_S-arrestin_isoform_X5_[Mus_musculus]_seq4	0.0100432	0.566823	ns
NP_084160.1_heparan-alpha-glucosaminide_N-acetyltransferase_[Mus_musculus]_seq15	0.0309532	0.495813	ns
XP_006525700.1_PREDICTED:_small_conductance_calcium-activated_potassium_channel_protein_2_isoform_X1_[Mus_musculus]_seq11	0.0321706	0.510949	ns
XP_006506406.1_PREDICTED:_EF-hand_calcium-binding_domain-containing_protein_4B_isoform_X2_[Mus_musculus]_seq9	0.0236914	0.763447	ns
NP_034187.1_homeobox_protein_DLX-6_[Mus_musculus]_seq3	0.0246452	0.680279	ns
NP_997504.1_olfactory_receptor_553_[Mus_musculus]_seq4	0.0100432	0.54327	ns
NP_034324.2_tyrosine-protein_kinase_Fes/Fps_[Mus_musculus]_seq15	0.016047	0.768478	ns
NP_659041.3_phosphatidylcholine:ceramide_cholinephosphotransferase_1_[Mus_musculus]_seq7	0.018827	0.830281	ns
XP_006498875.1_PREDICTED:_potassium_voltage-gated_channel_subfamily_A_member_4_isoform_X1_[Mus_musculus]_seq2	0.0107811	0.561525	ns
NP_001263693.1_dystonin_isoform_1_[Mus_musculus]_seq118	0.0970261	0.838316	1000
NP_079890.1_RWD_domain-containing_protein_1_[Mus_musculus]_seq3	0.0100432	0.56021	ns
NP_031592.3_baculoviral_IAP_repeat-containing_protein_6_[Mus_musculus]_seq48	0.0263362	1.00248	ns
NP_031592.3_baculoviral_IAP_repeat-containing_protein_6_[Mus_musculus]_seq47	0.0216154	0.593933	ns
XP_017168827.1_PREDICTED:_probable_E3_ubiquitin-protein_ligase_HERC1_isoform_X8_[Mus_musculus]_seq27	0.0785135	0.987746	1000
NP_780759.2_AP-4_complex_subunit_epsilon-1_[Mus_musculus]_seq6	0.0359387	0.566668	ns
XP_006522104.1_PREDICTED:_kelch-like_protein_22_isoform_X2_[Mus_musculus]_seq6	0.088986	0.677274	1000
NP_667098.1_olfactory_receptor_1301_[Mus_musculus]_seq6	0.088249	0.642611	1000
XP_006513102.1_PREDICTED:_probable_JmjC_domain-containing_histone_demethylation_protein_2C_isoform_X5_[Mus_musculus]_seq29	0.0132467	0.657261	ns
NP_291059.1_protocadherin_gamma-C3_precursor_[Mus_musculus]_seq5	0.0187568	0.755268	ns
NP_033530.2_vitamin_D3_receptor_[Mus_musculus]_seq9	0.0100289	0.537028	ns
XP_006525777.1_PREDICTED:_unconventional_myosin-Vb_isoform_X1_[Mus_musculus]_seq9	0.0446844	0.648968	ns
NP_570938.1_olfactory_receptor_138_[Mus_musculus]_seq4	0.0321706	1.09082	ns
XP_006540538.1_PREDICTED:_exocyst_complex_component_3-like_protein_2_[Mus_musculus]_seq7	0.0133794	0.624646	ns
XP_006498606.1_PREDICTED:_diacylglycerol_kinase_zeta_isoform_X12_[Mus_musculus]_seq7	0.0187568	0.843384	ns
NP_001288304.1_follistatin_FST288_precursor_[Mus_musculus]_seq3	0.0419421	1.13658	ns
XP_006510772.1_PREDICTED:_transmembrane_protease_serine_5_isoform_X3_[Mus_musculus]_seq2	0.0684491	0.489366	1000
XP_011241975.1_PREDICTED:_coiled-coil_domain-containing_protein_157_isoform_X1_[Mus_musculus]_seq12	0.187063	0.558578	1000
XP_006523994.1_PREDICTED:_homeobox_protein_SIX2_isoform_X1_[Mus_musculus]_seq2	0.0632947	0.689645	1000
XP_006539019.1_PREDICTED:_forkhead-associated_domain-containing_protein_1_isoform_X5_[Mus_musculus]_seq24	0.0418071	1.10723	ns
NP_001034646.2_protein_MROH8_[Mus_musculus]_seq9	0.044031	1.02188	ns
XP_006536320.1_PREDICTED:_lamin_tail_domain-containing_protein_2_isoform_X3_[Mus_musculus]_seq12	0.0257357	0.514635	ns
NP_001289316.1_H(+)/Cl(-)_exchange_transporter_4_isoform_3_[Mus_musculus]_seq8	0.0522557	0.593408	1000
XP_006529857.1_PREDICTED:_ATP-dependent_RNA_helicase_DDX18_isoform_X1_[Mus_musculus]_seq1	0.0447521	0.498337	ns
NP_848780.3_lipoma-preferred_partner_homolog_isoform_1_[Mus_musculus]_seq1	0.0432776	0.874928	ns
NP_067422.1_tripartite_motif-containing_protein_54_[Mus_musculus]_seq7	0.0977039	1.39761	1000
XP_006512208.1_PREDICTED:_zinc_finger_and_BTB_domain-containing_protein_47_isoform_X2_[Mus_musculus]_seq11	0.0483225	0.673031	ns
NP_001271177.1_histone_deacetylase_5_isoform_3_[Mus_musculus]_seq25	0.0100289	0.546236	ns
NP_766516.2_serine/threonine-protein_kinase_DCLK3_[Mus_musculus]_seq2	0.0169264	0.709911	ns
NP_001276516.1_glycosylation-dependent_cell_adhesion_molecule_1_isoform_1_precursor_[Mus_musculus]_seq3	0.176076	0.631569	1000
NP_001007575.2_uncharacterized_protein_KIAA1107_isoform_1_[Mus_musculus]_seq8	0.0185152	0.640704	ns
XP_006517405.1_PREDICTED:_cytosolic_carboxypeptidase_1_isoform_X6_[Mus_musculus]_seq2	0.0102256	0.485875	ns
NP_038794.1_prolactin-3C1_isoform_1_precursor_[Mus_musculus]_seq3	0.0392487	0.75633	ns
NP_766467.2_leucine-rich_repeat_and_death_domain-containing_protein_1_[Mus_musculus]_seq14	0.0348357	0.712921	ns
XP_017168945.1_PREDICTED:_F-box_and_WD-40_domain_protein_14_isoform_X2_[Mus_musculus]_seq6	0.0238014	0.597679	ns
NP_666448.2_olfactory_receptor_893_[Mus_musculus]_seq4	0.0129986	0.694823	ns
XP_006497550.1_PREDICTED:_regulator_of_nonsense_transcripts_2_isoform_X3_[Mus_musculus]_seq29	0.0327792	0.578595	ns
XP_011243449.1_PREDICTED:_zinc_finger_protein_DZIP1_isoform_X4_[Mus_musculus]_seq9	0.043802	0.603851	ns
NP_076076.2_very-long-chain_(3R)-3-hydroxyacyl-CoA_dehydratase_2_[Mus_musculus]_seq3	0.0205564	0.738831	ns
NP_033092.3_E3_ubiquitin-protein_ligase_RING1_[Mus_musculus]_seq2	0.0454533	0.547894	ns
XP_006497207.1_PREDICTED:_BTB/POZ_domain-containing_protein_KCTD3_isoform_X3_[Mus_musculus]_seq5	0.0559782	0.505557	1000
XP_006512802.1_PREDICTED:_mitogen-activated_protein_kinase_kinase_kinase_5_isoform_X1_[Mus_musculus]_seq24	0.027188	0.477178	ns
XP_006496791.1_PREDICTED:_tudor_domain-containing_protein_5_isoform_X3_[Mus_musculus]_seq17	0.0517603	0.704641	1000
NP_080713.2_protein_FAM45A_isoform_1_[Mus_musculus]_seq1	0.0626673	1.38133	1000
NP_058663.2_oligodendrocyte_transcription_factor_2_[Mus_musculus]_seq7	0.0609403	0.653346	1000
NP_071855.2_myosin-9_[Mus_musculus]_seq16	0.129207	0.64184	1000
XP_006520169.1_PREDICTED:_F-box/LRR-repeat_protein_7_isoform_X1_[Mus_musculus]_seq6	0.0537925	0.480835	1000
NP_032136.2_growth/differentiation_factor_9_precursor_[Mus_musculus]_seq7	0.0291071	0.644752	ns
NP_034244.1_kallikrein_1-related_peptidase_b22_preproprotein_[Mus_musculus]_seq4	0.141681	0.743541	1000
XP_006512707.1_PREDICTED:_nuclear_receptor_coactivator_7_isoform_X3_[Mus_musculus]_seq19	0.063749	0.602682	1000
NP_001156393.1_probable_ribonuclease_ZC3H12C_[Mus_musculus]_seq13	0.0372995	1.05731	ns
NP_062621.2_60S_ribosomal_protein_L21_[Mus_musculus]_seq2	0.0133794	0.693111	ns
XP_017168917.1_PREDICTED:_exophilin-5_isoform_X2_[Mus_musculus]_seq1	0.117461	0.58841	1000
XP_006525979.1_PREDICTED:_dmX-like_protein_1_isoform_X1_[Mus_musculus]_seq56	0.017144	0.743782	ns
NP_113566.2_NACHT__LRR_and_PYD_domains-containing_protein_4C_[Mus_musculus]_seq11	0.0129986	0.6805	ns
NP_796355.2_conserved_oligomeric_Golgi_complex_subunit_3_[Mus_musculus]_seq9	0.0361677	0.805019	ns
XP_006500439.1_PREDICTED:_protein_CASC5_isoform_X1_[Mus_musculus]_seq12	0.0631813	0.713127	1000
NP_073147.2_nischarin_isoform_1_[Mus_musculus]_seq25	0.0425933	0.921811	ns
XP_006498009.1_PREDICTED:_nuclear_pore_complex_protein_Nup214_isoform_X2_[Mus_musculus]_seq1	0.0291909	0.864167	ns
NP_796333.3_zinc_finger_protein_799_isoform_1_[Mus_musculus]_seq11	0.0102256	0.480886	ns
NP_667218.1_olfactory_receptor_394_[Mus_musculus]_seq5	0.0350815	0.64764	ns
XP_017176683.1_PREDICTED:_uncharacterized_protein_C2orf16-like_[Mus_musculus]_seq52	0.0158355	0.574965	ns
XP_006531736.1_PREDICTED:_latent-transforming_growth_factor_beta-binding_protein_3_isoform_X8_[Mus_musculus]_seq6	0.064484	0.891883	1000
NP_996552.1_olfactory_receptor_128_[Mus_musculus]_seq7	0.0324613	0.535004	ns
NP_001116139.1_MKL/myocardin-like_protein_2_isoform_3_[Mus_musculus]_seq9	0.699974	0.512838	1066
NP_877958.1_N-arachidonyl_glycine_receptor_[Mus_musculus]_seq5	0.0293681	1.01501	ns
NP_035252.1_procollagen-lysine_2-oxoglutarate_5-dioxygenase_1_precursor_[Mus_musculus]_seq1	0.0576832	0.647552	1000
XP_017174210.1_PREDICTED:_vegetative_cell_wall_protein_gp1-like_[Mus_musculus]_seq4	0.0936801	0.532382	1000
NP_001004362.2_uncharacterized_protein_LOC72128_[Mus_musculus]_seq8	0.0133794	0.615631	ns
NP_853615.1_GRB2-associated-binding_protein_3_[Mus_musculus]_seq10	0.0264848	0.971855	ns
NP_001074861.1_midasin_[Mus_musculus]_seq73	0.191086	0.553624	1000
NP_619606.1_sarcosine_dehydrogenase__mitochondrial_[Mus_musculus]_seq2	0.054075	0.561393	1000
XP_006539190.1_PREDICTED:_UBX_domain-containing_protein_11_isoform_X6_[Mus_musculus]_seq3	0.0280456	0.481012	ns
NP_598897.2_F-box_only_protein_38_[Mus_musculus]_seq24	0.0262029	0.508829	ns
NP_542366.1_eukaryotic_translation_initiation_factor_3_subunit_H_[Mus_musculus]_seq4	0.0184343	0.747613	ns
NP_033217.1_caseinolytic_peptidase_B_protein_homolog_[Mus_musculus]_seq15	0.105205	1.57371	1000
NP_038612.1_leukemia_inhibitory_factor_receptor_isoform_1_precursor_[Mus_musculus]_seq22	0.109756	0.693005	1000
NP_062807.2_protein_FAM69B_precursor_[Mus_musculus]_seq1	0.0129986	0.666726	ns
NP_080510.1_GPI_mannosyltransferase_1_[Mus_musculus]_seq8	0.0101845	0.586094	ns
NP_001026981.2_potassium_voltage-gated_channel_subfamily_H_member_8_[Mus_musculus]_seq9	0.18739	1.08933	1000
XP_006508774.1_PREDICTED:_guanine_nucleotide_exchange_factor_DBS_isoform_X5_[Mus_musculus]_seq21	0.0184909	0.830945	ns
XP_006505571.1_PREDICTED:_epidermal_growth_factor_receptor_kinase_substrate_8_isoform_X3_[Mus_musculus]_seq6	0.0573975	0.680656	1000
XP_017176522.1_PREDICTED:_rab5_GDP/GTP_exchange_factor_isoform_X4_[Mus_musculus]_seq6	0.0974471	0.55797	1000
NP_082381.1_uncharacterized_aarF_domain-containing_protein_kinase_1_precursor_[Mus_musculus]_seq12	0.0418636	0.836186	ns
XP_006514652.1_PREDICTED:_NAC-alpha_domain-containing_protein_1_isoform_X1_[Mus_musculus]_seq19	0.0560524	0.543647	1000
XP_006496734.1_PREDICTED:_interferon-activable_protein_203_isoform_X4_[Mus_musculus]_seq11	0.055997	0.698162	1000
NP_001032371.1_alpha-protein_kinase_2_[Mus_musculus]_seq36	0.0190065	0.789281	ns
XP_011246360.1_PREDICTED:_transcriptional_protein_SWT1_isoform_X1_[Mus_musculus]_seq7	0.0604927	1.05072	1000
NP_033313.2_stromal_interaction_molecule_1_precursor_[Mus_musculus]_seq4	0.0622813	0.832857	1000
NP_666809.1_olfactory_receptor_695_[Mus_musculus]_seq6	0.0162658	0.498789	ns
XP_006511505.1_PREDICTED:_filamin-A-interacting_protein_1_isoform_X1_[Mus_musculus]_seq18	0.0241047	0.961674	ns
XP_006533667.1_PREDICTED:_unconventional_myosin-XVIIIa_isoform_X12_[Mus_musculus]_seq32	0.425063	0.816718	1000
NP_083876.3_canalicular_multispecific_organic_anion_transporter_2_[Mus_musculus]_seq7	0.0162658	0.772653	ns
NP_033756.2_alcohol_dehydrogenase_class_4_mu/sigma_chain_[Mus_musculus]_seq1	0.121924	0.675283	1000
XP_017175333.1_PREDICTED:_uncharacterized_protein_LOC101056032_[Mus_musculus]_seq4	0.0478158	0.845136	ns
XP_006508459.1_PREDICTED:_dynein_heavy_chain_domain-containing_protein_1_isoform_X12_[Mus_musculus]_seq11	0.0210418	0.870448	ns
XP_017172413.1_PREDICTED:_cilia-_and_flagella-associated_protein_44_isoform_X6_[Mus_musculus]_seq12	0.0342483	1.04791	ns
NP_001278370.1_F-box/WD_repeat-containing_protein_10_isoform_1_[Mus_musculus]_seq21	0.118664	0.482841	1000
XP_017172049.1_PREDICTED:_leucine-rich_repeat-containing_protein_14_isoform_X2_[Mus_musculus]_seq5	0.0280797	0.960874	ns
NP_766194.2_E3_ubiquitin-protein_ligase_MARCH6_[Mus_musculus]_seq9	0.0135836	0.699813	ns
XP_017174107.1_PREDICTED:_serine/threonine-protein_kinase_26_isoform_X1_[Mus_musculus]_seq7	0.0162658	0.787263	ns
NP_058028.2_CTP_synthase_1_[Mus_musculus]_seq6	0.0241047	0.798765	ns
NP_852086.3_probable_E3_ubiquitin-protein_ligase_HECTD4_[Mus_musculus]_seq74	0.0612301	0.780589	1000
XP_011245721.1_PREDICTED:_protein_CC2D2B_isoform_X1_[Mus_musculus]_seq4	0.0650286	0.933964	1000
XP_006515041.1_PREDICTED:_phosphatidate_phosphatase_LPIN1_isoform_X4_[Mus_musculus]_seq16	0.0235078	0.600441	ns
XP_006510954.1_PREDICTED:_paired_amphipathic_helix_protein_Sin3a_isoform_X1_[Mus_musculus]_seq27	0.022915	0.480622	ns
XP_006507839.1_PREDICTED:_disks_large_homolog_2_isoform_X7_[Mus_musculus]_seq21	0.128039	1.40301	1000
XP_006514603.1_PREDICTED:_interleukin-9_receptor_isoform_X7_[Mus_musculus]_seq4	0.025616	0.68622	ns
NP_081302.2_leucine-rich_repeat-containing_protein_46_[Mus_musculus]_seq3	0.0158141	0.767952	ns
XP_017170116.1_PREDICTED:_unconventional_myosin-XVIIIa_isoform_X15_[Mus_musculus]_seq31	0.42975	0.616823	1000
NP_001078973.1_uncharacterized_protein_LOC230890_[Mus_musculus]_seq1	0.0133794	0.690576	ns
XP_006535204.1_PREDICTED:_general_vesicular_transport_factor_p115_isoform_X2_[Mus_musculus]_seq2	0.023006	0.845252	ns
XP_011239082.1_PREDICTED:_zinc_finger_and_BTB_domain-containing_protein_49_isoform_X3_[Mus_musculus]_seq7	0.0619797	0.656001	1000
NP_032331.2_basement_membrane-specific_heparan_sulfate_proteoglycan_core_protein_precursor_[Mus_musculus]_seq46	0.0437359	0.529921	ns
XP_006513258.1_PREDICTED:_death-associated_protein_kinase_3_isoform_X2_[Mus_musculus]_seq9	0.155154	0.824627	1000
NP_038513.1_complement_component_C9_precursor_[Mus_musculus]_seq1	0.0422543	0.810816	ns
XP_006534214.1_PREDICTED:_dynein_heavy_chain_17__axonemal_isoform_X2_[Mus_musculus]_seq40	0.0258418	0.896363	ns
NP_821139.2_hyaluronidase-3_precursor_[Mus_musculus]_seq7	0.0101845	0.479081	ns
NP_666128.2_echinoderm_microtubule-associated_protein-like_6_[Mus_musculus]_seq31	0.0101845	0.567066	ns
NP_082775.1_leucine-rich_repeat-containing_protein_69_[Mus_musculus]_seq2	0.024476	0.872496	ns
XP_011249227.1_PREDICTED:_zinc_finger_protein_14_isoform_X2_[Mus_musculus]_seq17	0.198461	1.14608	1000
XP_006529319.1_PREDICTED:_tyrosine-protein_phosphatase_non-receptor_type_4_isoform_X4_[Mus_musculus]_seq5	0.0162658	0.764687	ns
XP_006517316.1_PREDICTED:_zinc_finger_protein_759_isoform_X1_[Mus_musculus]_seq8	0.0658812	0.604577	1000
XP_006522629.1_PREDICTED:_TBCC_domain-containing_protein_1_isoform_X3_[Mus_musculus]_seq1	0.0411376	0.649696	ns
NP_033215.2_homeobox_protein_SIX1_[Mus_musculus]_seq5	0.016047	0.781341	ns
NP_663354.1_mas-related_G-protein_coupled_receptor_member_F_[Mus_musculus]_seq5	0.0437417	0.557159	ns
NP_001098019.1_vomeronasal_receptor_Vmn2r97_precursor_[Mus_musculus]_seq16	0.0388404	0.881289	ns
XP_017170735.1_PREDICTED:_leucine-rich_repeat-containing_protein_9_isoform_X2_[Mus_musculus]_seq32	0.0169907	0.793852	ns
NP_034940.2_matrilysin_isoform_1_preproprotein_[Mus_musculus]_seq3	0.0157646	0.775752	ns
XP_006539815.1_PREDICTED:_CCR4-NOT_transcription_complex_subunit_3_isoform_X1_[Mus_musculus]_seq4	0.0105502	0.582942	ns
NP_001152847.1_eukaryotic_initiation_factor_4A-I_isoform_2_[Mus_musculus]_seq3	0.0103308	0.582352	ns
XP_006520545.1_PREDICTED:_integrin_beta-7_isoform_X1_[Mus_musculus]_seq5	0.0185152	0.676596	ns
NP_766394.2_BTB/POZ_domain-containing_protein_7_[Mus_musculus]_seq16	0.0390092	0.612354	ns
NP_444429.1_cell_adhesion_molecule_3_precursor_[Mus_musculus]_seq6	0.0190065	0.548809	ns
NP_001034646.2_protein_MROH8_[Mus_musculus]_seq5	0.0232353	0.922772	ns
NP_033523.1_vesicle-associated_membrane_protein_2_[Mus_musculus]_seq2	0.0458731	0.624891	ns
XP_006507411.1_PREDICTED:_probable_fibrosin-1_isoform_X2_[Mus_musculus]_seq20	0.0162658	0.774452	ns
NP_666062.3_oxidative_stress-induced_growth_inhibitor_2_[Mus_musculus]_seq9	0.171626	0.628142	1000
XP_006510171.1_PREDICTED:_CMP-N-acetylneuraminate-beta-galactosamide-alpha-2_3-sialyltransferase_4_isoform_X1_[Mus_musculus]_seq8	0.0132467	0.698072	ns
NP_083046.2_keratin__type_II_cytoskeletal_80_[Mus_musculus]_seq7	0.0521634	0.58333	1000
NP_659105.2_solute_carrier_family_22_member_7_[Mus_musculus]_seq5	0.0364479	0.837108	ns
XP_011247585.1_PREDICTED:_male-specific_lethal_1_homolog_isoform_X2_[Mus_musculus]_seq6	0.0637401	0.658004	1000
NP_766428.2_von_Willebrand_factor_A_domain-containing_protein_2_precursor_[Mus_musculus]_seq17	0.0200429	0.881465	ns
NP_036162.3_serine_incorporator_3_precursor_[Mus_musculus]_seq1	0.028771	0.780087	ns
XP_006541021.1_PREDICTED:_fanconi-associated_nuclease_1_isoform_X1_[Mus_musculus]_seq11	0.0829407	0.524317	1000
NP_001166977.1_microtubule-associated_protein_1A_isoform_2_[Mus_musculus]_seq52	0.06839	0.508279	1000
NP_001156615.1_C2_calcium-dependent_domain-containing_protein_4A_[Mus_musculus]_seq3	0.0101845	0.53311	ns
NP_796249.1_amphoterin-induced_protein_3_precursor_[Mus_musculus]_seq2	0.0197888	0.503473	ns
NP_666197.1_amyloid_beta_A4_precursor_protein-binding_family_B_member_3_[Mus_musculus]_seq10	0.151435	0.895705	1000
XP_006511796.1_PREDICTED:_collagen_alpha-6(VI)_chain_isoform_X2_[Mus_musculus]_seq4	0.0420429	0.708382	ns
XP_006515593.1_PREDICTED:_ninein_isoform_X1_[Mus_musculus]_seq20	0.0100432	0.561023	ns
NP_849259.2_actin_filament-associated_protein_1-like_1_[Mus_musculus]_seq1	0.0261582	0.51762	ns
NP_808229.1_ubiquitin_carboxyl-terminal_hydrolase_46_[Mus_musculus]_seq4	0.154172	1.18935	1000
NP_598593.1_retinol_dehydrogenase_10_[Mus_musculus]_seq4	0.0744754	0.65425	1000
NP_001028368.2_NFX1-type_zinc_finger-containing_protein_1_isoform_a_[Mus_musculus]_seq40	0.0670062	0.7815	1000
NP_035065.1_neuropeptide_Y_receptor_type_6_[Mus_musculus]_seq4	0.052302	0.611984	1000
XP_011244509.1_PREDICTED:_brachyury_2_isoform_X1_[Mus_musculus]_seq5	0.0337895	0.727387	ns
NP_079593.1_39S_ribosomal_protein_L54__mitochondrial_precursor_[Mus_musculus]_seq3	0.0552096	0.814086	1000
NP_808529.2_meckelin_[Mus_musculus]_seq4	0.0448624	0.509792	ns
NP_851417.2_unconventional_myosin-Ie_[Mus_musculus]_seq22	1.26376	0.617814	1074
NP_001028482.2_mitochondrial_inner_membrane_protein_COX18_isoform_2_[Mus_musculus]_seq6	0.0238711	0.591184	ns
XP_006532021.1_PREDICTED:_acetyl-CoA_carboxylase_1_isoform_X4_[Mus_musculus]_seq48	0.0241047	0.670868	ns
NP_031960.1_glutamyl_aminopeptidase_[Mus_musculus]_seq3	0.113889	0.691787	1000
XP_006532537.1_PREDICTED:_platelet_endothelial_cell_adhesion_molecule_isoform_X5_[Mus_musculus]_seq16	0.038918	0.688781	ns
XP_006533667.1_PREDICTED:_unconventional_myosin-XVIIIa_isoform_X12_[Mus_musculus]_seq8	0.114747	0.989898	1000
XP_017177648.1_PREDICTED:_RAS_guanyl-releasing_protein_4_isoform_X1_[Mus_musculus]_seq8	0.0214158	0.49963	ns
XP_011247057.1_PREDICTED:_histone_deacetylase_5_isoform_X9_[Mus_musculus]_seq9	0.0767788	0.479191	1000
XP_017175786.1_PREDICTED:_pramel_family_member_isoform_X1_[Mus_musculus]_seq10	0.0430418	0.957282	ns
NP_666950.1_olfactory_receptor_502_[Mus_musculus]_seq2	0.158876	0.948927	1000
NP_666421.2_olfactory_receptor_1337_[Mus_musculus]_seq6	0.0143339	0.724811	ns
XP_017167954.1_PREDICTED:_endogenous_retrovirus_group_K_member_25_Pol_protein-like__partial_[Mus_musculus]_seq12	0.0238014	0.633343	ns
XP_011245871.1_PREDICTED:_transcriptional_regulator_ATRX_isoform_X8_[Mus_musculus]_seq14	0.0539943	0.715135	1000
XP_006511298.1_PREDICTED:_protein_dopey-1_isoform_X1_[Mus_musculus]_seq30	0.0404065	0.545222	ns
NP_001239389.1_cytoplasmic_FMR1-interacting_protein_2_[Mus_musculus]_seq12	0.049045	0.751479	ns
NP_001297520.1_MTSS1-like_protein_isoform_2_[Mus_musculus]_seq6	0.0305854	1.0343	ns
XP_006541317.1_PREDICTED:_A-kinase_anchor_protein_13_isoform_X5_[Mus_musculus]_seq55	0.0286753	0.653437	ns
XP_006508241.1_PREDICTED:_chordin-like_protein_2_isoform_X2_[Mus_musculus]_seq2	0.0668865	0.75503	1000
NP_001157705.1_solute_carrier_organic_anion_transporter_family__member_6d1_isoform_2_[Mus_musculus]_seq9	0.0103308	0.592897	ns
NP_001013779.2_von_Willebrand_factor_D_and_EGF_domain-containing_protein_precursor_[Mus_musculus]_seq17	0.0776231	1.37742	1000
XP_006526902.1_PREDICTED:_cytoplasmic_polyadenylation_element-binding_protein_3_isoform_X1_[Mus_musculus]_seq2	0.0297001	1.03043	ns
XP_017168650.1_PREDICTED:_microtubule-associated_protein_4_isoform_X1_[Mus_musculus]_seq4	0.0376816	0.949228	ns
XP_017176172.1_PREDICTED:_huntingtin_isoform_X2_[Mus_musculus]_seq8	0.0432664	0.835076	ns
XP_017168319.1_PREDICTED:_polycystic_kidney_disease_protein_1-like_3_isoform_X9_[Mus_musculus]_seq40	0.0643172	0.510022	1000
XP_006519024.1_PREDICTED:_rho_GTPase-activating_protein_22_isoform_X9_[Mus_musculus]_seq1	0.0417756	0.692075	ns
NP_081410.2_methionyl-tRNA_formyltransferase__mitochondrial_[Mus_musculus]_seq7	0.0190065	0.478197	ns
NP_032175.2_glycerol-3-phosphate_acyltransferase_1__mitochondrial_[Mus_musculus]_seq2	0.0439762	0.837511	ns
NP_001028464.1_espin-like_protein_[Mus_musculus]_seq18	0.0440845	0.613278	ns
XP_006511230.1_PREDICTED:_pseudopodium-enriched_atypical_kinase_1_isoform_X1_[Mus_musculus]_seq15	0.030579	0.540936	ns
XP_017171137.1_PREDICTED:_AT-rich_interactive_domain-containing_protein_4B_isoform_X1_[Mus_musculus]_seq15	0.0129986	0.593334	ns
XP_006498686.1_PREDICTED:_plasma_protease_C1_inhibitor_isoform_X1_[Mus_musculus]_seq9	0.0505436	0.822577	1000
XP_006519451.1_PREDICTED:_zinc_finger_protein_DZIP1_isoform_X5_[Mus_musculus]_seq9	0.0103674	0.581213	ns
NP_444503.2_protein_tweety_homolog_2_[Mus_musculus]_seq6	0.0133794	0.53687	ns
XP_006497255.1_PREDICTED:_mitochondrial_amidoxime-reducing_component_1_isoform_X1_[Mus_musculus]_seq2	0.0419188	0.884955	ns
NP_001074409.1_angiopoietin-like_protein_8_precursor_[Mus_musculus]_seq4	0.061121	0.663348	1000
XP_011238910.1_PREDICTED:_syncoilin_isoform_X3_[Mus_musculus]_seq10	0.0158355	0.731997	ns
NP_061236.1_neurotensin_receptor_type_1_[Mus_musculus]_seq7	0.0690002	0.752553	1000
NP_001093104.1_myoferlin_isoform_2_[Mus_musculus]_seq17	0.109489	1.6141	1000
NP_081393.2_kelch_domain-containing_protein_2_[Mus_musculus]_seq9	0.016966	0.784427	ns
XP_017169555.1_PREDICTED:_dynein_heavy_chain_14__axonemal_[Mus_musculus]_seq64	0.0471485	0.654487	ns
XP_001472451.1_PREDICTED:_uncharacterized_protein_C2orf78_homolog_[Mus_musculus]_seq8	0.0200972	0.885947	ns
XP_011237616.1_PREDICTED:_potassium_voltage-gated_channel_subfamily_H_member_7_isoform_X3_[Mus_musculus]_seq27	0.0234083	0.759064	ns
NP_808389.2_ran-binding_protein_6_[Mus_musculus]_seq2	0.0129986	0.667698	ns
NP_081004.2_enoyl-CoA_hydratase_domain-containing_protein_2__mitochondrial_isoform_1_precursor_[Mus_musculus]_seq1	0.0309532	0.584053	ns
XP_017169502.1_PREDICTED:_solute_carrier_family_5_(sodium/glucose_cotransporter)-like_isoform_X5_[Mus_musculus]_seq8	0.0238868	0.86178	ns
NP_081221.1_alcohol_dehydrogenase_6A_(class_V)_[Mus_musculus]_seq1	0.0864482	0.770244	1000
NP_033417.1_GTP-binding_nuclear_protein_Ran_[Mus_musculus]_seq3	0.0361677	0.799247	ns
NP_032382.1_interleukin-13_receptor_subunit_alpha-2_isoform_1_precursor_[Mus_musculus]_seq6	0.0184909	0.835876	ns
NP_001098012.1_vomeronasal_receptor_Vmn2r93_precursor_[Mus_musculus]_seq16	0.0225469	0.84622	ns
XP_011247378.1_PREDICTED:_dynein_heavy_chain_2__axonemal_isoform_X4_[Mus_musculus]_seq71	0.107256	0.488022	1000
NP_001011754.1_olfactory_receptor_735_[Mus_musculus]_seq6	0.0100432	0.555518	ns
NP_035717.2_tyrosine-protein_kinase_receptor_Tie-1_precursor_[Mus_musculus]_seq19	0.0594539	0.519996	1000
NP_666260.1_complement_component_C8_alpha_chain_isoform_1_preproprotein_[Mus_musculus]_seq7	0.0105846	0.556222	ns
XP_011244267.1_PREDICTED:_kalirin_isoform_X16_[Mus_musculus]_seq23	0.0100432	0.573779	ns
NP_081423.1_adropin_precursor_[Mus_musculus]_seq1	0.0515584	0.514678	1000
XP_006497679.1_PREDICTED:_ATP-binding_cassette_sub-family_A_member_2_isoform_X7_[Mus_musculus]_seq19	0.0883411	0.544088	1000
NP_084290.1_protein_Hook_homolog_1_[Mus_musculus]_seq7	0.0384847	0.877244	ns
XP_006538603.1_PREDICTED:_eyes_absent_homolog_3_isoform_X3_[Mus_musculus]_seq1	0.0944472	1.53485	1000
XP_006512745.1_PREDICTED:_G-protein_coupled_receptor_126_isoform_X5_[Mus_musculus]_seq9	0.0623644	0.516941	1000
NP_058607.1_sushi-repeat-containing_protein_SRPX_precursor_[Mus_musculus]_seq10	0.0130165	0.503737	ns
XP_006511270.1_PREDICTED:_ELMO_domain-containing_protein_1_isoform_X3_[Mus_musculus]_seq3	0.0899892	0.561814	1000
XP_011237740.1_PREDICTED:_titin_isoform_X2_[Mus_musculus]_seq142	0.016047	0.489837	ns
NP_666227.2_torsin-4A_[Mus_musculus]_seq6	0.0185152	0.817347	ns
XP_006526268.1_PREDICTED:_protein_spire_homolog_1_isoform_X3_[Mus_musculus]_seq2	0.0162658	0.779559	ns
XP_017176280.1_PREDICTED:_protein_PRR14L_isoform_X1_[Mus_musculus]_seq4	0.0190065	0.542139	ns
NP_035746.2_CD40_ligand_[Mus_musculus]_seq1	0.0547958	0.758924	1000
NP_666668.2_olfactory_receptor_282_[Mus_musculus]_seq5	0.132929	0.614549	1000
NP_001289475.1_cilia-_and_flagella-associated_protein_46_[Mus_musculus]_seq49	0.0171186	0.779329	ns
XP_006511546.1_PREDICTED:_uveal_autoantigen_with_coiled-coil_domains_and_ankyrin_repeats_isoform_X4_[Mus_musculus]_seq18	0.0328366	0.637845	ns
NP_001239503.1_solute_carrier_family_35_member_C2_isoform_1_[Mus_musculus]_seq7	0.0774531	0.54203	1000
NP_776128.2_protein_inscuteable_homolog_[Mus_musculus]_seq10	0.0613947	0.590086	1000
XP_006514339.1_PREDICTED:_coiled-coil_domain-containing_protein_6_isoform_X1_[Mus_musculus]_seq10	0.0102256	0.584099	ns
XP_011242466.1_PREDICTED:_ATP_synthase_subunit_s__mitochondrial_isoform_X1_[Mus_musculus]_seq3	0.0140111	0.699926	ns
XP_006532307.1_PREDICTED:_guanylyl_cyclase_GC-E_isoform_X1_[Mus_musculus]_seq4	0.0323763	1.04638	ns
XP_006496105.1_PREDICTED:_mitogen-activated_protein_kinase_kinase_kinase_kinase_4_isoform_X6_[Mus_musculus]_seq20	0.0302289	0.886588	ns
XP_017172993.1_PREDICTED:_coiled-coil_domain-containing_protein_148_isoform_X2_[Mus_musculus]_seq2	0.0577384	0.554101	1000
XP_006508885.1_PREDICTED:_neuropathy_target_esterase_isoform_X1_[Mus_musculus]_seq1	0.0102256	0.560168	ns
XP_006499440.1_PREDICTED:_zinc_finger_protein_334_isoform_X1_[Mus_musculus]_seq10	0.074317	0.59232	1000
XP_017170936.1_PREDICTED:_ryanodine_receptor_2_isoform_X3_[Mus_musculus]_seq104	0.133445	0.872576	1000
NP_780731.1_protein_ELFN1_precursor_[Mus_musculus]_seq16	0.251937	0.54374	1000
XP_017174984.1_PREDICTED:_neuroligin-1_isoform_X5_[Mus_musculus]_seq14	0.0134255	0.535741	ns
XP_017173641.1_PREDICTED:_transient_receptor_potential_cation_channel_subfamily_M_member_6_isoform_X1_[Mus_musculus]_seq3	0.0588829	0.802145	1000
XP_011247326.1_PREDICTED:_ATP_synthase_mitochondrial_F1_complex_assembly_factor_2_isoform_X1_[Mus_musculus]_seq1	0.00999587	0.504281	ns
NP_001028472.2_GMP_synthase_[glutamine-hydrolyzing]_[Mus_musculus]_seq12	0.0237716	0.860113	ns
NP_001011789.1_olfactory_receptor_222_[Mus_musculus]_seq4	0.0131948	0.635308	ns
XP_011245558.1_PREDICTED:_vacuolar_protein_sorting-associated_protein_13A_isoform_X1_[Mus_musculus]_seq12	0.0310021	1.07276	ns
XP_006510517.1_PREDICTED:_dixin_isoform_X3_[Mus_musculus]_seq10	0.0364042	0.54634	ns
XP_006518987.1_PREDICTED:_protein_Wnt-5a_isoform_X3_[Mus_musculus]_seq5	0.0284169	0.691897	ns
XP_017173918.1_PREDICTED:_olfactory_receptor_1202_isoform_X1_[Mus_musculus]_seq1	0.0490827	0.907923	ns
XP_006500356.1_PREDICTED:_protein_SLX4IP_isoform_X6_[Mus_musculus]_seq2	0.0405741	1.02703	ns
NP_001156743.1_fibrous_sheath_CABYR-binding_protein_[Mus_musculus]_seq12	0.0270193	0.658552	ns
NP_001276773.1_partner_and_localizer_of_BRCA2_isoform_4_[Mus_musculus]_seq11	0.0440766	0.537569	ns
NP_001303610.1_receptor-type_tyrosine-protein_phosphatase_epsilon_isoform_d_[Mus_musculus]_seq1	0.0102256	0.495874	ns
NP_001171007.1_PR_domain-containing_protein_11_[Mus_musculus]_seq1	0.0958599	0.883343	1000
NP_001011793.1_olfactory_receptor_598_[Mus_musculus]_seq7	0.0647425	0.738161	1000
XP_011242598.1_PREDICTED:_ryanodine_receptor_2_isoform_X13_[Mus_musculus]_seq103	0.0265663	0.653165	ns
XP_006521893.1_PREDICTED:_mannan-binding_lectin_serine_protease_1_isoform_X3_[Mus_musculus]_seq4	0.0969241	0.86969	1000
XP_006521739.1_PREDICTED:_protein_yippee-like_1_isoform_X2_[Mus_musculus]_seq1	0.0100432	0.577269	ns
XP_006510533.1_PREDICTED:_PR_domain_zinc_finger_protein_10_isoform_X5_[Mus_musculus]_seq17	0.021125	0.597771	ns
NP_957710.2_oogenesin-3_[Mus_musculus]_seq10	0.0234782	0.643868	ns
XP_006533047.1_PREDICTED:_synergin_gamma_isoform_X7_[Mus_musculus]_seq8	0.0729382	0.793236	1000
NP_032602.1_multidrug_resistance-associated_protein_1_[Mus_musculus]_seq6	0.0238014	0.956939	ns
NP_031704.2_CCAAT/enhancer-binding_protein_alpha_isoform_a_[Mus_musculus]_seq4	0.0830638	1.14917	1000
XP_017169990.1_PREDICTED:_transient_receptor_potential_cation_channel_subfamily_V_member_2_isoform_X2_[Mus_musculus]_seq4	0.0322584	0.776034	ns
XP_006527091.1_PREDICTED:_actin-binding_LIM_protein_1_isoform_X1_[Mus_musculus]_seq10	0.0213377	0.90897	ns
NP_001276404.1_erbin_isoform_5_[Mus_musculus]_seq1	0.135201	0.644252	1000
NP_034899.2_cartilage_matrix_protein_precursor_[Mus_musculus]_seq1	0.0512075	0.502613	1000
XP_006499089.1_PREDICTED:_DNA-directed_RNA_polymerase_I_subunit_RPA2_isoform_X2_[Mus_musculus]_seq13	0.10989	1.07531	1000
XP_006507501.1_PREDICTED:_cGMP-inhibited_3'_5'-cyclic_phosphodiesterase_B_isoform_X1_[Mus_musculus]_seq11	0.0477365	0.797941	ns
NP_689420.1_ubiquilin-1_isoform_2_[Mus_musculus]_seq10	0.0399103	0.518945	ns
XP_006495668.1_PREDICTED:_fer-1-like_protein_5_isoform_X3_[Mus_musculus]_seq4	0.0673123	0.703437	1000
XP_017171948.1_PREDICTED:_kinesin-like_protein_KIF21A_isoform_X20_[Mus_musculus]_seq23	0.0241047	0.661922	ns
XP_006499485.1_PREDICTED:_probable_ATP-dependent_RNA_helicase_DDX27_isoform_X1_[Mus_musculus]_seq6	0.0169376	0.810327	ns
XP_017173193.1_PREDICTED:_sperm_acrosome_membrane-associated_protein_6_isoform_X5_[Mus_musculus]_seq4	0.0190688	0.76255	ns
XP_006530457.1_PREDICTED:_kinase_suppressor_of_Ras_2_isoform_X2_[Mus_musculus]_seq5	0.0517773	0.877294	1000
XP_006513735.1_PREDICTED:_olfactory_receptor_808_isoform_X1_[Mus_musculus]_seq7	0.0129986	0.490191	ns
XP_006535320.1_PREDICTED:_ADP-ribose_pyrophosphatase__mitochondrial_isoform_X2_[Mus_musculus]_seq1	0.0206982	0.87197	ns
NP_001186065.1_microtubule-actin_cross-linking_factor_1_isoform_1_[Mus_musculus]_seq23	0.0626992	0.584716	1000
NP_081166.1_neuroguidin_[Mus_musculus]_seq3	0.0216154	0.570508	ns
XP_017168152.1_PREDICTED:_zinc_finger_protein_1_isoform_X1_[Mus_musculus]_seq7	0.0235078	0.942355	ns
NP_038806.2_aldo-keto_reductase_family_1_member_C13_[Mus_musculus]_seq6	0.0341565	0.943581	ns
XP_006503546.1_PREDICTED:_protein_argonaute-4_isoform_X4_[Mus_musculus]_seq8	0.0341565	0.814911	ns
NP_444444.2_unconventional_myosin-If_[Mus_musculus]_seq23	0.0330566	1.0324	ns
NP_001307875.1_FERM_and_PDZ_domain-containing_protein_3_isoform_1_[Mus_musculus]_seq21	0.0187568	0.547044	ns
XP_006503458.1_PREDICTED:_uncharacterized_protein_C1orf141_homolog_isoform_X1_[Mus_musculus]_seq6	0.0216848	0.615239	ns
XP_011246181.1_PREDICTED:_DNA-(apurinic_or_apyrimidinic_site)_lyase_2_isoform_X4_[Mus_musculus]_seq4	0.0869511	0.791308	1000
XP_017170686.1_PREDICTED:_protein_FAM71D_isoform_X2_[Mus_musculus]_seq1	0.0668438	0.568952	1000
XP_006524259.1_PREDICTED:_mitogen-activated_protein_kinase_kinase_kinase_kinase_3_isoform_X4_[Mus_musculus]_seq10	0.0865274	0.504456	1000
NP_064369.1_C-type_lectin_domain_family_1_member_B_isoform_1_[Mus_musculus]_seq5	0.0556698	0.945149	1000
NP_001075440.1_ankyrin_repeat_domain-containing_protein_63_[Mus_musculus]_seq7	1.48205	0.746944	1086
NP_109647.2_pumilio_homolog_1_isoform_1_[Mus_musculus]_seq28	0.0322962	0.542139	ns
XP_011245516.1_PREDICTED:_ligand-dependent_corepressor_isoform_X1_[Mus_musculus]_seq16	0.016047	0.781341	ns
NP_663461.2_E3_ubiquitin-protein_ligase_MARCH2_isoform_1_[Mus_musculus]_seq5	0.072896	0.669703	1000
XP_006520475.1_PREDICTED:_plexin-B2_isoform_X1_[Mus_musculus]_seq29	0.0101845	0.512631	ns
NP_758464.2_centrosomal_protein_of_68_kDa_[Mus_musculus]_seq14	0.0238868	0.932794	ns
XP_017171670.1_PREDICTED:_nebulin_isoform_X2_[Mus_musculus]_seq143	0.0458624	0.50036	ns
XP_006535839.1_PREDICTED:_RING_finger_protein_32_isoform_X1_[Mus_musculus]_seq5	0.0190065	0.56657	ns
NP_076003.3_28S_ribosomal_protein_S9__mitochondrial_precursor_[Mus_musculus]_seq5	0.036487	1.14401	ns
NP_084229.1_rho_guanine_nucleotide_exchange_factor_38_[Mus_musculus]_seq5	0.0133794	0.545481	ns
NP_001074545.1_guanylate_cyclase_2G_precursor_[Mus_musculus]_seq12	0.0322962	1.08154	ns
NP_667058.1_olfactory_receptor_1090_[Mus_musculus]_seq5	0.0397124	0.525065	ns
NP_001264099.1_probable_RNA-binding_protein_46_[Mus_musculus]_seq7	0.155083	0.826086	1000
NP_032242.3_hyaluronan_synthase_2_[Mus_musculus]_seq2	0.0234093	0.911776	ns
NP_766438.2_ankyrin_repeat_and_MYND_domain-containing_protein_1_isoform_1_[Mus_musculus]_seq17	0.0929387	0.551813	1000
NP_033908.2_complement_C3_preproprotein_[Mus_musculus]_seq32	0.0201432	0.860017	ns
XP_006527527.1_PREDICTED:_coiled-coil_domain-containing_protein_88B_isoform_X3_[Mus_musculus]_seq26	0.0348102	0.751174	ns
XP_011238340.1_PREDICTED:_prostaglandin_E2_receptor_EP3_subtype_isoform_X2_[Mus_musculus]_seq7	0.0415497	1.02736	ns
NP_001028635.2_putative_deoxyribonuclease_TATDN2_[Mus_musculus]_seq14	0.0544564	0.652158	1000
XP_006500649.1_PREDICTED:_transcription_elongation_factor_A_protein_2_isoform_X1_[Mus_musculus]_seq5	0.0618146	0.627329	1000
NP_067312.2_helicase_SKI2W_[Mus_musculus]_seq25	0.0830643	0.505905	1000
XP_006538195.1_PREDICTED:_Fanconi_anemia_group_G_protein_homolog_isoform_X3_[Mus_musculus]_seq3	0.056973	0.536362	1000
XP_006505041.1_PREDICTED:_cystic_fibrosis_transmembrane_conductance_regulator_isoform_X1_[Mus_musculus]_seq19	0.0168049	0.780222	ns
XP_017169533.1_PREDICTED:_nesprin-1_isoform_X6_[Mus_musculus]_seq67	0.0142858	0.563715	ns
XP_017172045.1_PREDICTED:_maestro_heat-like_repeat-containing_protein_family_member_1_isoform_X9_[Mus_musculus]_seq6	0.0398688	0.636233	ns
XP_006507622.1_PREDICTED:_erythroid_differentiation-related_factor_1_isoform_X2_[Mus_musculus]_seq13	0.0261663	0.896947	ns
NP_083708.1_uncharacterized_protein_C20orf194_homolog_isoform_1_[Mus_musculus]_seq9	0.0306989	0.920962	ns
NP_001001152.1_zinc_finger_protein_728_[Mus_musculus]_seq8	0.0470001	0.752515	ns
XP_006510517.1_PREDICTED:_dixin_isoform_X3_[Mus_musculus]_seq3	0.0521128	0.792379	1000
NP_001029134.1_ubiquitin-protein_ligase_E3A_isoform_3_[Mus_musculus]_seq4	0.0235078	0.934672	ns
XP_006496947.1_PREDICTED:_SLAM_family_member_6_isoform_X1_[Mus_musculus]_seq8	0.141342	0.670682	1000
XP_017169590.1_PREDICTED:_protein_FAM13C_isoform_X1_[Mus_musculus]_seq7	0.0575945	0.7304	1000
XP_006531815.1_PREDICTED:_mitogen-activated_protein_kinase_kinase_kinase_11_isoform_X1_[Mus_musculus]_seq18	0.0588947	0.880968	1000
XP_006506080.1_PREDICTED:_zinc_finger_protein_32_isoform_X1_[Mus_musculus]_seq5	0.0185152	0.533729	ns
XP_003084636.1_PREDICTED:_palmitoyl-protein_thioesterase_1-like_[Mus_musculus]_seq1	0.0522334	0.791699	1000
NP_808451.2_E3_ubiquitin-protein_ligase_UBR3_isoform_2_[Mus_musculus]_seq36	0.0190065	0.838948	ns
XP_006514538.1_PREDICTED:_calcium/calmodulin-dependent_protein_kinase_type_II_subunit_beta_isoform_X10_[Mus_musculus]_seq8	0.0264848	0.508885	ns
XP_006499315.1_PREDICTED:_activating_molecule_in_BECN1-regulated_autophagy_protein_1_isoform_X1_[Mus_musculus]_seq8	0.0897619	0.513532	1000
NP_660127.1_protein_O-mannosyl-transferase_1_[Mus_musculus]_seq16	0.0102256	0.58534	ns
NP_001139428.1_GPI_mannosyltransferase_2_isoform_3_[Mus_musculus]_seq1	0.0323003	0.58623	ns
NP_032897.2_plasminogen_activator_inhibitor_1_precursor_[Mus_musculus]_seq9	0.0103308	0.530393	ns
XP_011245423.1_PREDICTED:_F-box/WD_repeat-containing_protein_1A_isoform_X5_[Mus_musculus]_seq1	0.0447521	0.885537	ns
XP_006511544.1_PREDICTED:_uveal_autoantigen_with_coiled-coil_domains_and_ankyrin_repeats_isoform_X2_[Mus_musculus]_seq12	0.0495557	0.665753	ns
NP_067255.2_1-phosphatidylinositol_4_5-bisphosphate_phosphodiesterase_gamma-1_[Mus_musculus]_seq22	0.0704234	0.4811	1000
NP_038726.2_tyrosine-protein_kinase_TXK_isoform_2_[Mus_musculus]_seq4	0.0235078	0.489289	ns
XP_006528902.1_PREDICTED:_oral-facial-digital_syndrome_1_protein_homolog_isoform_X1_[Mus_musculus]_seq5	0.0170596	0.639249	ns
XP_011240037.1_PREDICTED:_remodeling_and_spacing_factor_1_isoform_X1_[Mus_musculus]_seq17	0.0138614	0.703811	ns
NP_085114.1_estradiol_17_beta-dehydrogenase_5_[Mus_musculus]_seq2	0.0256542	0.566378	ns
XP_017169533.1_PREDICTED:_nesprin-1_isoform_X6_[Mus_musculus]_seq54	0.161343	0.488034	1000
NP_033774.1_aryl_hydrocarbon_receptor_repressor_isoform_1_[Mus_musculus]_seq2	0.0129568	0.692423	ns
NP_001028498.2_dehydrogenase/reductase_SDR_family_member_on_chromosome_X_homolog_[Mus_musculus]_seq1	0.0420413	1.10968	ns
XP_011236827.1_PREDICTED:_type_I_inositol_3_4-bisphosphate_4-phosphatase_isoform_X1_[Mus_musculus]_seq15	0.0801359	0.558615	1000
XP_017168155.1_PREDICTED:_protein_ADP-ribosylarginine_hydrolase-like_protein_1_isoform_X1_[Mus_musculus]_seq15	0.0245822	0.589743	ns
NP_001164983.2_obscurin_isoform_1_[Mus_musculus]_seq57	0.0326705	0.548292	ns
XP_017169520.1_PREDICTED:_uncharacterized_protein_C1orf101_homolog_isoform_X3_[Mus_musculus]_seq20	0.0863124	0.4826	1000
NP_766065.1_DENN_domain-containing_protein_2A_[Mus_musculus]_seq1	0.0290023	0.532944	ns
NP_001041685.1_NACHT__LRR_and_PYD_domains-containing_protein_9A_isoform_2_[Mus_musculus]_seq12	0.180438	1.48678	1000
XP_006538896.1_PREDICTED:_tumor_necrosis_factor_receptor_superfamily_member_14_isoform_X4_[Mus_musculus]_seq5	0.0262501	0.898353	ns
NP_780628.3_actin-related_protein_5_[Mus_musculus]_seq6	0.0875658	0.660107	1000
NP_001181870.1_rho_GTPase-activating_protein_7_isoform_3_[Mus_musculus]_seq24	0.0428861	0.721101	ns
NP_940814.1_progestin_and_adipoQ_receptor_family_member_3_[Mus_musculus]_seq7	0.0129986	0.666726	ns
NP_001156342.1_spastin_isoform_1_[Mus_musculus]_seq6	0.0512153	0.573834	1000
XP_011247517.1_PREDICTED:_tRNA-dihydrouridine(16/17)_synthase_[NAD(P)(+)]-like_isoform_X3_[Mus_musculus]_seq4	0.0471134	0.752525	ns
XP_006517226.1_PREDICTED:_protein_patched_homolog_1_isoform_X3_[Mus_musculus]_seq21	0.0136545	0.537675	ns
NP_598730.1_cytochrome_P450_4V2_[Mus_musculus]_seq3	0.0101845	0.583547	ns
NP_473439.2_metalloreductase_STEAP4_[Mus_musculus]_seq6	0.0216154	0.590557	ns
XP_017172046.1_PREDICTED:_maestro_heat-like_repeat-containing_protein_family_member_1_isoform_X10_[Mus_musculus]_seq19	0.0693896	0.880398	1000
NP_001036217.1_neogenin_isoform_2_precursor_[Mus_musculus]_seq22	0.0433924	0.478953	ns
XP_011239367.1_PREDICTED:_cortactin-binding_protein_2_isoform_X2_[Mus_musculus]_seq34	0.0601133	1.07205	1000
NP_001164618.1_transcriptional_coactivator_YAP1_isoform_1_[Mus_musculus]_seq3	0.184255	0.544807	1000
XP_017176589.1_PREDICTED:_peroxisome_biogenesis_factor_1_isoform_X1_[Mus_musculus]_seq3	0.0100432	0.577992	ns
NP_082290.2_transmembrane_protein_94_[Mus_musculus]_seq2	0.0100432	0.556882	ns
XP_011247381.1_PREDICTED:_dynein_heavy_chain_2__axonemal_isoform_X7_[Mus_musculus]_seq9	0.074058	0.559443	1000
NP_001011867.1_olfactory_receptor_538_[Mus_musculus]_seq5	0.0137373	0.705772	ns
NP_573484.2_mitochondrial_sodium/calcium_exchanger_protein_isoform_1_precursor_[Mus_musculus]_seq6	0.0129568	0.679849	ns
XP_006509593.1_PREDICTED:_niban-like_protein_2_isoform_X1_[Mus_musculus]_seq9	0.0636998	0.639088	1000
NP_080007.1_Ca(2+)-independent_N-acyltransferase_[Mus_musculus]_seq3	0.0184909	0.544114	ns
NP_001028715.2_interleukin-20_receptor_subunit_beta_precursor_[Mus_musculus]_seq2	0.116285	1.26812	1000
XP_006534002.1_PREDICTED:_uncharacterized_protein_C17orf50_homolog_isoform_X1_[Mus_musculus]_seq5	0.0216154	0.882273	ns
XP_006524839.1_PREDICTED:_high_affinity_choline_transporter_1_isoform_X2_[Mus_musculus]_seq11	0.0541726	0.586988	1000
NP_001033696.1_potassium_voltage-gated_channel_subfamily_H_member_1_isoform_2_[Mus_musculus]_seq5	0.0103674	0.594101	ns
XP_006511627.1_PREDICTED:_PH-interacting_protein_isoform_X1_[Mus_musculus]_seq18	0.0420413	0.509218	ns
XP_017173784.1_PREDICTED:_MMS19_nucleotide_excision_repair_protein_homolog_isoform_X7_[Mus_musculus]_seq6	0.155447	0.896216	1000
XP_006534483.1_PREDICTED:_tRNA-splicing_endonuclease_subunit_Sen54_isoform_X4_[Mus_musculus]_seq10	0.0350815	1.10663	ns
XP_006527853.1_PREDICTED:_coagulation_factor_VIII_isoform_X2_[Mus_musculus]_seq35	0.0973308	1.56286	1000
XP_006498137.1_PREDICTED:_centriolin_isoform_X4_[Mus_musculus]_seq40	0.171916	0.557574	1000
NP_076331.2_desmoplakin_[Mus_musculus]_seq46	0.0301125	0.580357	ns
XP_017170366.1_PREDICTED:_uncharacterized_protein_LOC105242472_[Mus_musculus]_seq1	0.101648	0.487079	1000
NP_851834.1_potassium_voltage-gated_channel_subfamily_S_member_2_[Mus_musculus]_seq8	0.0163205	0.574178	ns
NP_667129.2_olfactory_receptor_1180_[Mus_musculus]_seq4	0.0131948	0.69261	ns
XP_006497022.1_PREDICTED:_phosphatidylinositol_N-acetylglucosaminyltransferase_subunit_C_isoform_X1_[Mus_musculus]_seq5	0.0367329	0.68153	ns
XP_011238771.1_PREDICTED:_origin_recognition_complex_subunit_1_isoform_X1_[Mus_musculus]_seq12	0.036581	1.04879	ns
XP_011242679.1_PREDICTED:_kinesin-like_protein_KIF13A_isoform_X8_[Mus_musculus]_seq16	0.0238014	0.921732	ns
NP_083433.1_splicing_factor_3A_subunit_3_[Mus_musculus]_seq9	0.107213	0.545125	1000
NP_001028656.1_ras_GTPase-activating-like_protein_IQGAP3_[Mus_musculus]_seq9	0.0508174	0.574615	1000
NP_001277566.1_disabled_homolog_2-interacting_protein_isoform_4_[Mus_musculus]_seq25	0.0374462	0.549867	ns
XP_017167917.1_PREDICTED:_uncharacterized_protein_LOC101055630_isoform_X1_[Mus_musculus]_seq3	0.0893535	0.504957	1000
XP_017177218.1_PREDICTED:_centrosomal_protein_of_170_kDa_isoform_X5_[Mus_musculus]_seq26	0.0520184	1.30011	1000
XP_017174839.1_PREDICTED:_hemolytic_complement-like_isoform_X1_[Mus_musculus]_seq9	0.0103308	0.579347	ns
XP_006541223.1_PREDICTED:_pleckstrin_homology_domain-containing_family_A_member_4_isoform_X2_[Mus_musculus]_seq11	0.16389	0.491402	1000
NP_001161370.1_FRAS1-related_extracellular_matrix_protein_3_precursor_[Mus_musculus]_seq22	0.0799168	0.605002	1000
XP_006533602.1_PREDICTED:_follistatin-related_protein_4_isoform_X1_[Mus_musculus]_seq3	0.0115822	0.54151	ns
XP_006500926.1_PREDICTED:_leucine-rich_repeat-containing_protein_39_isoform_X4_[Mus_musculus]_seq3	0.0386494	0.7905	ns
NP_083712.4_kelch-like_protein_24_[Mus_musculus]_seq9	0.0602718	0.502475	1000
NP_080237.1_glycine_amidinotransferase__mitochondrial_precursor_[Mus_musculus]_seq9	0.0301092	0.991478	ns
XP_011245797.1_PREDICTED:_uncharacterized_protein_CXorf38_homolog_isoform_X2_[Mus_musculus]_seq1	0.0163205	0.488605	ns
NP_112419.3_insulin-degrading_enzyme_[Mus_musculus]_seq1	0.014096	0.540035	ns
XP_017177325.1_PREDICTED:_DNA_repair_protein_REV1_isoform_X6_[Mus_musculus]_seq6	0.0101845	0.549232	ns
XP_006535515.1_PREDICTED:_uncharacterized_protein_KIAA1109_isoform_X7_[Mus_musculus]_seq59	0.0960465	0.684199	1000
NP_001269372.1_maestro_heat-like_repeat-containing_protein_family_member_6_[Mus_musculus]_seq8	0.0514959	1.19835	1000
NP_062286.2_roundabout_homolog_1_precursor_[Mus_musculus]_seq13	0.0743181	0.644351	1000
NP_001004468.1_transforming_acidic_coiled-coil-containing_protein_2_isoform_c_[Mus_musculus]_seq42	0.0133794	0.6952	ns
XP_006536206.1_PREDICTED:_PHD_and_RING_finger_domain-containing_protein_1_isoform_X6_[Mus_musculus]_seq16	0.0230388	0.641875	ns
NP_001073595.1_caspase-8_isoform_1_precursor_[Mus_musculus]_seq3	0.0114791	0.602742	ns
NP_997405.2_methyltransferase-like_protein_25_[Mus_musculus]_seq11	0.0264848	0.987117	ns
NP_001277240.1_serine/threonine-protein_kinase_WNK2_isoform_a_[Mus_musculus]_seq33	0.0162658	0.492018	ns
XP_011237580.1_PREDICTED:_band_4.1-like_protein_1_isoform_X6_[Mus_musculus]_seq24	0.0100432	0.57997	ns
XP_006526570.1_PREDICTED:_probable_phospholipid-transporting_ATPase_IIB_isoform_X2_[Mus_musculus]_seq3	0.0322584	0.635576	ns
XP_006530963.1_PREDICTED:_F-actin-uncapping_protein_RLTPR_isoform_X4_[Mus_musculus]_seq10	0.0878647	0.702023	1000
XP_006497725.1_PREDICTED:_dynamin-1_isoform_X10_[Mus_musculus]_seq1	0.0198806	0.58467	ns
XP_017171432.1_PREDICTED:_TSC22_domain_family_protein_1_isoform_X1_[Mus_musculus]_seq23	0.0947937	0.795045	1000
XP_017174690.1_PREDICTED:_protein_TANC1_isoform_X1_[Mus_musculus]_seq21	0.0943126	1.38211	1000
NP_001192182.1_thrombospondin_type-1_domain-containing_protein_1_isoform_2_[Mus_musculus]_seq15	0.0214158	0.747253	ns
NP_683741.1_lymphocyte_antigen_6_complex_locus_protein_G5b_precursor_[Mus_musculus]_seq2	0.0162658	0.781475	ns
XP_006519475.1_PREDICTED:_protein_polybromo-1_isoform_X9_[Mus_musculus]_seq13	0.0505436	1.2181	1000
NP_076127.1_protein-serine_O-palmitoleoyltransferase_porcupine_isoform_D_[Mus_musculus]_seq8	0.0530729	0.497875	1000
NP_001035028.1_putative_Polycomb_group_protein_ASXL1_[Mus_musculus]_seq31	0.0473107	0.491739	ns
NP_001094076.1_probable_inactive_tRNA-specific_adenosine_deaminase-like_protein_3_[Mus_musculus]_seq5	0.0733551	0.892085	1000
NP_780600.1_apolipoprotein_L_7c_[Mus_musculus]_seq1	0.0261582	0.681914	ns
NP_001171088.1_cAMP-regulated_phosphoprotein_21_isoform_5_[Mus_musculus]_seq14	0.0399103	0.815701	ns
XP_006517080.1_PREDICTED:_arrestin_domain-containing_protein_3_isoform_X1_[Mus_musculus]_seq5	0.0538978	1.21826	1000
NP_796004.2_dedicator_of_cytokinesis_protein_6_[Mus_musculus]_seq22	0.0885522	0.512404	1000
XP_003945456.1_PREDICTED:_uncharacterized_protein_LOC101056056_[Mus_musculus]_seq4	0.0301092	0.74561	ns
XP_006506820.1_PREDICTED:_protein_KRBA1_isoform_X1_[Mus_musculus]_seq9	0.0196052	0.855037	ns
NP_035730.2_transducin-like_enhancer_protein_4_isoform_2_[Mus_musculus]_seq4	0.0594539	0.949557	1000
NP_001297513.1_transmembrane_protein_260_isoform_2_[Mus_musculus]_seq2	0.0279665	0.642788	ns
NP_001186065.1_microtubule-actin_cross-linking_factor_1_isoform_1_[Mus_musculus]_seq57	0.127492	0.553783	1000
NP_035175.1_proliferating_cell_nuclear_antigen_[Mus_musculus]_seq6	0.0655258	0.781247	1000
XP_011240469.1_PREDICTED:_putative_aspartate_aminotransferase__cytoplasmic_2_isoform_X3_[Mus_musculus]_seq6	0.0460204	0.955778	ns
XP_011237499.1_PREDICTED:_uncharacterized_protein_C9orf50_homolog_isoform_X4_[Mus_musculus]_seq5	0.0944038	0.550306	1000
XP_006530590.1_PREDICTED:_puratrophin-1_isoform_X5_[Mus_musculus]_seq4	0.0345114	0.593007	ns
NP_084213.1_nuclear_pore_membrane_glycoprotein_210-like_precursor_[Mus_musculus]_seq41	0.0397124	0.871352	ns
XP_017168585.1_PREDICTED:_cadherin_EGF_LAG_seven-pass_G-type_receptor_3_isoform_X2_[Mus_musculus]_seq27	0.0327792	1.09715	ns
XP_006530937.1_PREDICTED:_CCR4-NOT_transcription_complex_subunit_1_isoform_X5_[Mus_musculus]_seq15	0.0185152	0.749547	ns
NP_033257.2_son_of_sevenless_homolog_1_[Mus_musculus]_seq14	0.0343263	0.671428	ns
XP_011242842.2_PREDICTED:_zinc_finger_protein_457_isoform_X1_[Mus_musculus]_seq9	0.0384875	1.09899	ns
NP_001034561.1_kinesin-like_protein_KIF21B_[Mus_musculus]_seq13	0.555626	0.693346	1097
XP_017170392.1_PREDICTED:_endothelin-converting_enzyme-like_1_isoform_X1_[Mus_musculus]_seq8	0.0438689	0.571492	ns
XP_006496160.1_PREDICTED:_transmembrane_protein_237_isoform_X2_[Mus_musculus]_seq3	0.0216154	0.906603	ns
NP_032406.1_inhibin_beta_A_chain_precursor_[Mus_musculus]_seq10	0.0262501	0.503477	ns
XP_006507331.1_PREDICTED:_sarcoplasmic/endoplasmic_reticulum_calcium_ATPase_1_isoform_X1_[Mus_musculus]_seq7	0.0370336	0.811115	ns
NP_035456.1_amiloride-sensitive_sodium_channel_subunit_gamma_[Mus_musculus]_seq10	0.0235256	0.936796	ns
XP_011240661.1_PREDICTED:_short_transient_receptor_potential_channel_6_isoform_X2_[Mus_musculus]_seq4	0.0420515	0.510452	ns
NP_001153650.1_kelch_domain-containing_protein_7B_[Mus_musculus]_seq4	0.038918	0.514247	ns
XP_006532034.1_PREDICTED:_tubulin-specific_chaperone_D_isoform_X1_[Mus_musculus]_seq14	0.0617734	1.07599	1000
XP_011244205.1_PREDICTED:_protein_NLRC3_isoform_X2_[Mus_musculus]_seq9	0.0138837	0.54313	ns
XP_006513100.1_PREDICTED:_probable_JmjC_domain-containing_histone_demethylation_protein_2C_isoform_X3_[Mus_musculus]_seq29	0.549134	0.540029	1098
XP_017174428.1_PREDICTED:_ATP-dependent_zinc_metalloprotease_YME1L1_isoform_X1_[Mus_musculus]_seq15	0.0210689	0.596588	ns
NP_064683.2_insulinoma-associated_protein_2_[Mus_musculus]_seq4	0.155979	0.617593	1000
XP_011246353.1_PREDICTED:_hemicentin-1_isoform_X3_[Mus_musculus]_seq94	0.0371212	0.668286	ns
NP_076389.2_pleckstrin_homology_domain-containing_family_J_member_1_[Mus_musculus]_seq1	0.110912	0.79125	1000
XP_011241470.1_PREDICTED:_utrophin_isoform_X5_[Mus_musculus]_seq35	0.148087	0.5031	1000
XP_017172628.1_PREDICTED:_titin_isoform_X1_[Mus_musculus]_seq698	0.0664385	0.503475	1000
NP_033237.2_SWI/SNF_complex_subunit_SMARCC1_[Mus_musculus]_seq24	0.0357492	0.507574	ns
XP_006530425.1_PREDICTED:_M-phase_phosphoprotein_9_isoform_X2_[Mus_musculus]_seq18	0.0301092	0.602828	ns
NP_031592.3_baculoviral_IAP_repeat-containing_protein_6_[Mus_musculus]_seq106	0.0985112	0.950506	1000
XP_006539241.1_PREDICTED:_PR_domain_zinc_finger_protein_16_isoform_X6_[Mus_musculus]_seq6	0.0430318	0.906632	ns
NP_766467.2_leucine-rich_repeat_and_death_domain-containing_protein_1_[Mus_musculus]_seq8	0.0261582	0.954804	ns
NP_082148.1_solute_carrier_family_46_member_3_precursor_[Mus_musculus]_seq9	0.0305854	1.04554	ns
XP_006518866.1_PREDICTED:_TSC22_domain_family_protein_1_isoform_X6_[Mus_musculus]_seq11	0.0523548	0.847322	1000
XP_006529563.1_PREDICTED:_inositol_hexakisphosphate_and_diphosphoinositol-pentakisphosphate_kinase_2_isoform_X13_[Mus_musculus]_seq10	0.0697891	0.5734	1000
NP_766419.2_uncharacterized_protein_LOC240216_[Mus_musculus]_seq9	0.0306086	0.899169	ns
NP_031972.2_eosinophil_peroxidase_preproprotein_[Mus_musculus]_seq10	0.036615	1.0492	ns
NP_666695.1_olfactory_receptor_197_[Mus_musculus]_seq2	0.0103308	0.490454	ns
NP_001239509.1_ubiquitin_carboxyl-terminal_hydrolase_8_isoform_1_[Mus_musculus]_seq10	0.175121	1.57006	1000
NP_032086.1_neutral_alpha-glucosidase_AB_isoform_1_[Mus_musculus]_seq1	0.0571735	1.05915	1000
NP_080242.1_uncharacterized_protein_C6orf226_homolog_[Mus_musculus]_seq3	0.0350815	0.616101	ns
XP_006508035.1_PREDICTED:_integrin_alpha-D_isoform_X2_[Mus_musculus]_seq20	0.0338437	0.519328	ns
NP_058589.2_alpha-(1_6)-fucosyltransferase_isoform_1_[Mus_musculus]_seq9	0.0359202	0.528278	ns
XP_017176112.1_PREDICTED:_phospholipid-transporting_ATPase_IA_isoform_X1_[Mus_musculus]_seq16	0.0551977	0.767906	1000
XP_017172235.1_PREDICTED:_nipped-B-like_protein_isoform_X2_[Mus_musculus]_seq23	0.0626281	1.18103	1000
NP_001277644.1_adhesion_G_protein-coupled_receptor_B2_isoform_3_precursor_[Mus_musculus]_seq26	0.0200248	0.579461	ns
NP_031835.3_steroid_17-alpha-hydroxylase/17_20_lyase_precursor_[Mus_musculus]_seq6	0.0209495	0.722329	ns
NP_033721.1_serotonin_N-acetyltransferase_[Mus_musculus]_seq3	0.0200923	0.61239	ns
XP_006503140.1_PREDICTED:_WD_repeat-containing_protein_78_isoform_X7_[Mus_musculus]_seq6	0.0350799	0.522893	ns
NP_034260.1_adhesion_G_protein-coupled_receptor_E1_precursor_[Mus_musculus]_seq21	0.0688755	1.38449	1000
XP_006536206.1_PREDICTED:_PHD_and_RING_finger_domain-containing_protein_1_isoform_X6_[Mus_musculus]_seq21	0.0366933	0.559662	ns
XP_006528086.1_PREDICTED:_H/ACA_ribonucleoprotein_complex_subunit_4_isoform_X1_[Mus_musculus]_seq3	0.151903	0.507477	1000
NP_898939.2_MFS-type_transporter_SLC18B1_[Mus_musculus]_seq8	0.0441967	0.524821	ns
NP_075989.1_membrane_transport_protein_XK_[Mus_musculus]_seq2	0.0103308	0.586341	ns
XP_006532099.1_PREDICTED:_arachidonate_15-lipoxygenase_isoform_X1_[Mus_musculus]_seq14	0.0713097	0.879939	1000
NP_001157206.1_ribosomal_RNA_processing_protein_1_homolog_B_isoform_2_[Mus_musculus]_seq1	0.0170223	0.638726	ns
XP_006530055.1_PREDICTED:_putative_ciliary_rootlet_coiled-coil_protein_2_isoform_X8_[Mus_musculus]_seq1	0.0322064	0.49683	ns
NP_705762.2_adenylate_cyclase_type_2_[Mus_musculus]_seq5	0.0424065	0.525384	ns
XP_006514569.1_PREDICTED:_B-cell_lymphoma/leukemia_11A_isoform_X1_[Mus_musculus]_seq7	0.0298615	0.846536	ns
XP_017172435.1_PREDICTED:_DNA_repair-scaffolding_protein_isoform_X1_[Mus_musculus]_seq13	0.0264848	0.971473	ns
XP_006510459.1_PREDICTED:_tubulin-specific_chaperone_cofactor_E-like_protein_isoform_X3_[Mus_musculus]_seq4	0.0626789	1.23112	1000
NP_001289899.1_AP-2_complex_subunit_mu_isoform_2_[Mus_musculus]_seq9	0.0269675	0.812691	ns
NP_954607.1_taste_receptor_type_2_member_7_[Mus_musculus]_seq2	0.0264848	0.980209	ns
XP_006538056.1_PREDICTED:_coiled-coil_domain-containing_protein_171_isoform_X5_[Mus_musculus]_seq17	0.0472048	0.919968	ns
NP_035950.2_gamma-glutamyltransferase_5_[Mus_musculus]_seq10	0.0535987	0.641018	1000
XP_006534462.1_PREDICTED:_testicular_cell_adhesion_molecule_1_isoform_X2_[Mus_musculus]_seq9	0.013889	0.536017	ns
XP_006521893.1_PREDICTED:_mannan-binding_lectin_serine_protease_1_isoform_X3_[Mus_musculus]_seq5	0.0574176	0.828036	1000
NP_694707.2_mas-related_G-protein_coupled_receptor_member_A3_[Mus_musculus]_seq7	0.024722	0.492387	ns
NP_932154.1_VWFA_and_cache_domain-containing_protein_1_precursor_[Mus_musculus]_seq23	0.0563607	0.54254	1000
XP_017172097.1_PREDICTED:_neuronal-specific_septin-3_isoform_X2_[Mus_musculus]_seq8	0.0948793	0.742469	1000
XP_011236862.1_PREDICTED:_TBC1_domain_family_member_8_isoform_X4_[Mus_musculus]_seq15	0.0516432	1.19959	1000
NP_758473.3_vacuolar_protein_sorting-associated_protein_18_homolog_[Mus_musculus]_seq16	0.0106672	0.578986	ns
XP_006505068.1_PREDICTED:_nuclear_respiratory_factor_1_isoform_X1_[Mus_musculus]_seq9	0.157177	0.528894	1000
XP_006515814.1_PREDICTED:_protein_unc-79_homolog_isoform_X10_[Mus_musculus]_seq36	0.0433548	0.63066	ns
NP_796125.2_vacuolar_protein_sorting-associated_protein_13B_[Mus_musculus]_seq63	0.0647822	0.623998	1000
NP_082577.2_ankyrin_repeat_and_SAM_domain-containing_protein_3_[Mus_musculus]_seq13	0.141057	0.8913	1000
XP_006520116.1_PREDICTED:_triple_functional_domain_protein_isoform_X4_[Mus_musculus]_seq29	0.039906	0.514046	ns
NP_945180.2_putative_ATP-dependent_RNA_helicase_DHX57_isoform_2_[Mus_musculus]_seq14	0.0485237	1.20758	ns
NP_038708.3_synapsin-1_isoform_a_[Mus_musculus]_seq1	0.0966998	0.551707	1000
XP_011247291.1_PREDICTED:_ATPase_family_AAA_domain-containing_protein_5_isoform_X4_[Mus_musculus]_seq7	0.022915	0.524339	ns
NP_001164027.1_5'-AMP-activated_protein_kinase_subunit_gamma-2_isoform_3_[Mus_musculus]_seq2	0.0574951	0.76945	1000
XP_006538936.1_PREDICTED:_nephrocystin-4_isoform_X2_[Mus_musculus]_seq10	0.153958	0.571123	1000
XP_006529014.1_PREDICTED:_E3_ubiquitin-protein_ligase_HUWE1_isoform_X10_[Mus_musculus]_seq90	0.016047	0.681377	ns
XP_006522753.1_PREDICTED:_sentrin-specific_protease_2_isoform_X3_[Mus_musculus]_seq4	0.123993	0.666405	1000
NP_666097.3_coatomer_subunit_delta_[Mus_musculus]_seq1	0.0478158	1.26213	ns
XP_006522722.1_PREDICTED:_general_transcription_factor_IIE_subunit_1_isoform_X1_[Mus_musculus]_seq5	0.0205564	0.863736	ns
XP_017172281.1_PREDICTED:_EF-hand_calcium-binding_domain-containing_protein_6_isoform_X4_[Mus_musculus]_seq32	0.0312044	0.600883	ns
XP_006522809.1_PREDICTED:_arf-GAP_with_coiled-coil__ANK_repeat_and_PH_domain-containing_protein_2_isoform_X3_[Mus_musculus]_seq12	0.0377632	1.0011	ns
NP_062409.1_dynein_heavy_chain_10__axonemal_[Mus_musculus]_seq18	0.475914	1.31267	1000
XP_006537978.1_PREDICTED:_zinc_finger_protein_462_isoform_X1_[Mus_musculus]_seq40	0.0269144	0.530341	ns
NP_001155317.2_serine/threonine-protein_kinase_Sgk1_isoform_a_[Mus_musculus]_seq5	0.0500302	0.933102	1000
NP_001288233.1_homeodomain-interacting_protein_kinase_1_isoform_1_[Mus_musculus]_seq28	0.139948	0.543212	1000
NP_032122.1_vitamin_D-binding_protein_precursor_[Mus_musculus]_seq11	0.0330566	1.10205	ns
XP_006512810.1_PREDICTED:_sterile_alpha_motif_domain-containing_protein_3_isoform_X7_[Mus_musculus]_seq1	0.0744008	0.500348	1000
NP_032181.2_glucose-6-phosphate_isomerase_[Mus_musculus]_seq2	0.0710942	0.644459	1000
XP_011238159.1_PREDICTED:_ubiquitin_carboxyl-terminal_hydrolase_8_isoform_X1_[Mus_musculus]_seq6	0.0133794	0.542483	ns
XP_017174143.1_PREDICTED:_melanoma-associated_antigen_B2-like_[Mus_musculus]_seq7	0.0622745	0.590796	1000
XP_006511222.1_PREDICTED:_transmembrane_protein_266_isoform_X1_[Mus_musculus]_seq1	0.0170596	0.727213	ns
XP_017176903.1_PREDICTED:_killer_cell_lectin-like_receptor_2_isoform_X1_[Mus_musculus]_seq8	0.0107121	0.501675	ns
XP_006515403.1_PREDICTED:_Fanconi_anemia_group_M_protein_homolog_isoform_X1_[Mus_musculus]_seq46	0.0234093	0.492945	ns
NP_759013.2_proteasome-associated_protein_ECM29_homolog_[Mus_musculus]_seq1	0.0291242	1.02185	ns
NP_080185.1_metalloendopeptidase_OMA1__mitochondrial_precursor_[Mus_musculus]_seq2	0.0261582	0.698354	ns
NP_001297700.1_protein_BUD31_homolog_isoform_1_[Mus_musculus]_seq2	0.0190065	0.560921	ns
NP_444370.1_protocadherin_beta-7_[Mus_musculus]_seq16	0.0257357	0.895014	ns
XP_006501876.1_PREDICTED:_transcription_factor_SPT20_homolog_isoform_X7_[Mus_musculus]_seq13	0.0398256	0.534858	ns
XP_006540521.1_PREDICTED:_carcinoembryonic_antigen-related_cell_adhesion_molecule_5_isoform_X3_[Mus_musculus]_seq9	0.0190065	0.556295	ns
NP_001036023.1_apoptotic_protease-activating_factor_1_isoform_1_[Mus_musculus]_seq14	0.108144	0.954403	1000
NP_035275.1_peroxisome_proliferator-activated_receptor_delta_[Mus_musculus]_seq3	2.3824	0.783287	1104
XP_011237950.1_PREDICTED:_probable_G-protein_coupled_receptor_176_isoform_X1_[Mus_musculus]_seq7	0.0104503	0.576856	ns
NP_001140182.1_phostensin_[Mus_musculus]_seq12	0.0107381	0.581932	ns
XP_006516974.1_PREDICTED:_phosphatase_and_actin_regulator_1_isoform_X5_[Mus_musculus]_seq8	0.141483	1.07262	1000
XP_006504850.1_PREDICTED:_transformation/transcription_domain-associated_protein_isoform_X7_[Mus_musculus]_seq71	0.0406848	0.621312	ns
NP_666187.2_LEM_domain-containing_protein_2_[Mus_musculus]_seq9	0.0432945	1.04299	ns
NP_001077427.1_zinc_finger_protein_655_isoform_b_[Mus_musculus]_seq3	0.0422181	1.11151	ns
NP_001254551.1_tetratricopeptide_repeat_protein_28_[Mus_musculus]_seq10	0.052407	1.00391	1000
XP_006521733.1_PREDICTED:_queuine_tRNA-ribosyltransferase_subunit_QTRTD1_isoform_X1_[Mus_musculus]_seq9	0.0281426	0.610279	ns
XP_006532036.1_PREDICTED:_tubulin-specific_chaperone_D_isoform_X2_[Mus_musculus]_seq6	0.0765047	0.594661	1000
XP_006529594.1_PREDICTED:_phosphatidylinositol_4-phosphate_3-kinase_C2_domain-containing_subunit_beta_isoform_X1_[Mus_musculus]_seq23	0.0258099	0.637785	ns
NP_001171140.1_Golgi_phosphoprotein_3-like_isoform_2_[Mus_musculus]_seq5	0.122303	0.905158	1000
NP_001028656.1_ras_GTPase-activating-like_protein_IQGAP3_[Mus_musculus]_seq15	0.0421472	0.478857	ns
NP_291079.2_B-cell_lymphoma_3_protein_homolog_[Mus_musculus]_seq8	0.0268876	0.624887	ns
NP_062318.2_formin-2_[Mus_musculus]_seq20	0.360182	0.478848	1000
XP_006538716.1_PREDICTED:_phosphatidylinositol_4_5-bisphosphate_3-kinase_catalytic_subunit_delta_isoform_isoform_X9_[Mus_musculus]_seq6	0.0621474	0.722088	1000
XP_011242190.1_PREDICTED:_protein_EFR3_homolog_B_isoform_X1_[Mus_musculus]_seq6	0.0162658	0.745753	ns
NP_722489.1_protein_FAM210A_[Mus_musculus]_seq3	0.0563994	0.785561	1000
NP_666059.2_anion_exchange_transporter_[Mus_musculus]_seq5	0.0281426	0.5409	ns
NP_001020783.1_sorting_nexin-22_[Mus_musculus]_seq1	0.0241047	0.609785	ns
NP_444366.3_protocadherin_beta_11_precursor_[Mus_musculus]_seq16	0.0257357	0.508321	ns
NP_667079.1_olfactory_receptor_894_[Mus_musculus]_seq1	0.0685792	0.760697	1000
XP_006518364.1_PREDICTED:_nuclear_GTPase_SLIP-GC_isoform_X1_[Mus_musculus]_seq3	0.0216154	0.904695	ns
NP_001028572.1_NUT_family_member_2_[Mus_musculus]_seq4	0.0403469	0.573676	ns
XP_011242068.1_PREDICTED:_oxysterol-binding_protein_2_isoform_X7_[Mus_musculus]_seq7	0.0467359	0.587847	ns
XP_006525806.1_PREDICTED:_putative_Polycomb_group_protein_ASXL3_isoform_X4_[Mus_musculus]_seq44	0.0544658	1.25073	1000
NP_659084.3_HEAT_repeat-containing_protein_1_[Mus_musculus]_seq10	0.0143215	0.564837	ns
NP_694766.1_RNA_cytidine_acetyltransferase_[Mus_musculus]_seq21	0.0861825	0.530341	1000
XP_017175604.1_PREDICTED:_protein_unc-13_homolog_B_isoform_X1_[Mus_musculus]_seq1	0.330266	0.651069	1000
NP_666501.1_olfactory_receptor_1350_[Mus_musculus]_seq1	0.0423166	1.20656	ns
NP_666982.1_olfactory_receptor_1176_[Mus_musculus]_seq1	0.0316378	0.72324	ns
NP_444497.1_selenoprotein_M_precursor_[Mus_musculus]_seq2	0.0292321	1.01791	ns
XP_011236641.1_PREDICTED:_RB1-inducible_coiled-coil_protein_1_isoform_X1_[Mus_musculus]_seq16	0.0735281	0.670922	1000
XP_017173962.1_PREDICTED:_rho_guanine_nucleotide_exchange_factor_9_isoform_X2_[Mus_musculus]_seq5	0.0213377	0.533626	ns
NP_001074594.1_zinc_finger_protein_GLI2_[Mus_musculus]_seq32	0.0818154	0.782062	1000
NP_001098622.1_vomeronasal_receptor_Vmn2r48_[Mus_musculus]_seq13	0.0856733	1.06179	1000
XP_017174741.1_PREDICTED:_protein_MCM10_homolog_isoform_X1_[Mus_musculus]_seq8	0.0399345	0.690333	ns
NP_001276586.1_cytosolic_carboxypeptidase_3_isoform_3_[Mus_musculus]_seq14	0.0302289	0.600279	ns
XP_006518683.1_PREDICTED:_kinesin-like_protein_KIF13B_isoform_X2_[Mus_musculus]_seq33	0.140417	0.765653	1000
NP_083875.1_SUN_domain-containing_protein_5_isoform_2_[Mus_musculus]_seq3	0.0378296	1.16103	ns
XP_006498009.1_PREDICTED:_nuclear_pore_complex_protein_Nup214_isoform_X2_[Mus_musculus]_seq7	0.0130165	0.67616	ns
NP_666437.2_olfactory_receptor_554_[Mus_musculus]_seq5	0.102211	0.515612	1000
XP_011246047.1_PREDICTED:_protein_ARMCX6_isoform_X1_[Mus_musculus]_seq4	0.0209229	0.550139	ns
XP_006508805.1_PREDICTED:_syntaxin-binding_protein_2_isoform_X1_[Mus_musculus]_seq10	0.0633283	0.690444	1000
NP_001093586.1_protein_FAM177A1_[Mus_musculus]_seq3	0.0133794	0.619605	ns
XP_006507237.1_PREDICTED:_nuclear_mitotic_apparatus_protein_1_isoform_X1_[Mus_musculus]_seq48	0.0446495	0.56719	ns
XP_006499761.1_PREDICTED:_MAX_gene-associated_protein_isoform_X7_[Mus_musculus]_seq23	0.0398143	0.524412	ns
NP_666042.2_UPF0600_protein_C5orf51_homolog_[Mus_musculus]_seq3	0.0435705	0.678822	ns
NP_667098.1_olfactory_receptor_1301_[Mus_musculus]_seq5	0.0162658	0.745753	ns
NP_001033005.1_coiled-coil_domain-containing_protein_17_[Mus_musculus]_seq5	0.0395031	0.565293	ns
NP_001311454.1_synaptonemal_complex_protein_2-like_[Mus_musculus]_seq3	0.0458624	1.14772	ns
XP_006519681.1_PREDICTED:_uncharacterized_protein_C14orf93_homolog_isoform_X1_[Mus_musculus]_seq2	0.0309022	0.988592	ns
XP_006513701.1_PREDICTED:_oxysterol-binding_protein-related_protein_8_isoform_X2_[Mus_musculus]_seq6	0.0234782	0.489763	ns
NP_038939.2_F-box/LRR-repeat_protein_12_isoform_a_[Mus_musculus]_seq5	0.023183	0.497915	ns
NP_777365.2_interphotoreceptor_matrix_proteoglycan_2_precursor_[Mus_musculus]_seq28	0.0221954	0.529404	ns
XP_006500398.1_PREDICTED:_uncharacterized_protein_LOC75721_isoform_X1_[Mus_musculus]_seq1	0.0475359	0.484889	ns
XP_017173232.1_PREDICTED:_uncharacterized_protein_Gm29986_isoform_X1_[Mus_musculus]_seq3	0.0342885	0.568805	ns
NP_001268930.1_retinoblastoma-like_protein_2_isoform_3_[Mus_musculus]_seq19	0.103531	1.23968	1000
XP_011241558.1_PREDICTED:_septin-10_isoform_X1_[Mus_musculus]_seq2	0.0859031	1.35129	1000
XP_006519488.1_PREDICTED:_protein_polybromo-1_isoform_X29_[Mus_musculus]_seq19	0.0353359	0.514913	ns
XP_017169196.1_PREDICTED:_E3_ubiquitin-protein_ligase_RNF123_isoform_X3_[Mus_musculus]_seq8	0.0232421	0.759533	ns
NP_001170845.1_E3_ubiquitin-protein_ligase_UBR2_isoform_2_[Mus_musculus]_seq26	0.0277849	0.710672	ns
XP_006522548.1_PREDICTED:_TBC1_domain_family_member_23_isoform_X2_[Mus_musculus]_seq13	0.0309532	0.907817	ns
NP_666950.1_olfactory_receptor_502_[Mus_musculus]_seq7	0.0169322	0.784517	ns
XP_006496114.1_PREDICTED:_transmembrane_protein_169_isoform_X1_[Mus_musculus]_seq1	0.0199959	0.871278	ns
[truncated: 6,107 more rows]

## Sheet: Figure 2D
Genotype	Background	sumLog10(FC)
WT	B6	8.41565
WT	B6	1.77619
WT	B6	3.90224
WT	B6	3.79219
WT	B6	3.98944
WT	B6	4.09058
WT	B6	5.68572
WT	B6	6.04474
WT	B6	9.0816
WT	B6	8.32415
WT	B6	8.46656
WT	B6	1.89245
WT	B6	3.27113
WT	B6	5.60683
WT	B6	2.88118
WT	B6	3.03425
WT	B6	3.47844
uMT	B6	34.7266
uMT	B6	37.0859
uMT	B6	3.20885
Rag	B6	2.03505
Rag	B6	67.3523
Rag	B6	2.82752
Rag	B6	1.00095
OB1	B6	289.511
OB1	B6	269.87
OB1	B6	242.926
IgDhet_LynKO	B6	-26.7097
IgDhet_LynKO	B6	3.79871
IgDhet_LynKO	B6	-21.3565
IgDhet_LynKO	B6	-17.3712
IgDhet_LynKO	B6	-13.2576
IgDhet_LynKO	B6	-18.3207

## Sheet: Fgure 3A
Peptide	WT1	WT2	WT3	WT4	WT5	WT6	LynKOIgDHet1	LynKOIgDHet2	LynKOIgDHet3	LynKOIgDHet4	LynKOIgDHet5	LynKOIgDHet6
NP_001074809.2_histone-lysine_N-methyltransferase_SETD2_[Mus_musculus]_seq10	0.209745	0	0	0	0.0096238	0	0.0141979	0.0142655	0.134124	1.71096	0.191359	0
NP_001154929.1_core-binding_factor_subunit_beta_isoform_3_[Mus_musculus]_seq3	0.0101198	0.137772	0.0819306	0	0.0870765	0.044394	0.0575172	0.409513	2.79363	0.441726	0.050891	0.133103
NP_001230690.1_MHC_class_II_transactivator_isoform_3_[Mus_musculus]_seq2	0.0522273	0.0424675	0	0.0628516	0.164451	0	1.2336	0.0137677	0.11427	0.0694175	0.461104	1.42428
NP_001230690.1_MHC_class_II_transactivator_isoform_3_[Mus_musculus]_seq3	0	0	0.0744711	0	0.234131	0	1.09697	0.0316132	0.0780403	0.131775	0.476919	1.47145
NP_033038.2_DNA_repair_protein_RAD50_[Mus_musculus]_seq13	0	0	0	0	0	0	0.0146321	2.01584	0.169774	0.0271	0.00929289	0
NP_033349.2_T-box_transcription_factor_TBX15_[Mus_musculus]_seq5	0.138696	0.0187483	0.0347972	0.00951817	0	0	0.683022	0	0.0684211	0.661615	1.15651	2.77657
NP_033435.2_DNA_topoisomerase_2-beta_[Mus_musculus]_seq15	0	0	0	0	0	0	0.0528904	0.47794	2.65573	0.462464	0.0280948	0
NP_034960.1_DNA_mismatch_repair_protein_Msh6_[Mus_musculus]_seq28	0.0195782	0.0502325	0.0268503	0	0.0528137	0	0	0.152526	1.76439	0.148087	0.0136601	0
NP_035035.1_nuclear_factor_1_A-type_isoform_2_[Mus_musculus]_seq8	0.0288012	0	0.0266113	0.0295986	0.0549881	0	0.0206563	1.10226	0.454107	0.0988678	0.486312	1.59961
NP_035844.2_tyrosine-protein_kinase_BAZ1B_[Mus_musculus]_seq2	0	0	0.0419724	0	0.042841	0	0.0637985	0.0638799	0.0582512	0.151247	0.461568	1.7133
NP_076303.3_T-box_transcription_factor_TBX18_[Mus_musculus]_seq6	0	0	0	0	0	0	0.131004	0	0	0.114436	0.62078	1.75359
XP_006502904.1_PREDICTED:_nuclear_factor_1_A-type_isoform_X1_[Mus_musculus]_seq8	0.0765373	0	0.105763	0.0377118	0	0.0571825	0.0747154	0.601901	0.167004	0.117471	0.300924	1.03352
XP_006502905.1_PREDICTED:_nuclear_factor_1_A-type_isoform_X2_[Mus_musculus]_seq8	0.0624164	0.139447	0	0.0285635	0	0.0347826	0.127368	1.25839	0.445135	0.241676	0.649269	2.11475
XP_006505590.1_PREDICTED:_histone-lysine_N-methyltransferase_EZH2_isoform_X5_[Mus_musculus]_seq1	0	0	0.06283	0.0348103	0	0.00961135	0.160626	0.0908734	1.30407	0.286436	1.4712	1.3904
XP_006510051.1_PREDICTED:_DNA_(cytosine-5)-methyltransferase_1_isoform_X1_[Mus_musculus]_seq22	0	0.0564883	0.00951428	0	0	0.00961135	0.816894	0.0392479	0.10808	0.115867	0.568684	1.61926
XP_006512155.1_PREDICTED:_histone-lysine_N-methyltransferase_SETD2_isoform_X3_[Mus_musculus]_seq11	0	0.00954868	0	0	0	0	0.0538261	0.0830675	0.142193	2.27437	0.151688	0.120294
XP_006512920.1_PREDICTED:_DNA_helicase_MCM9_isoform_X5_[Mus_musculus]_seq4	0.019272	0.0185063	0	0	0.0596977	0	2.634	0	0	0	0.250003	0
XP_011249035.1_PREDICTED:_histone-lysine_N-methyltransferase_2B_isoform_X2_[Mus_musculus]_seq4	0.00964182	0	0.548754	0.138536	0.0596315	0.0696432	0.167104	0.418484	3.18945	1.03017	0.213138	0.332328
XP_017171659.1_PREDICTED:_chromodomain-helicase-DNA-binding_protein_8_isoform_X1_[Mus_musculus]_seq48	0.100911	0.0760775	0	0.0101145	0.62966	0.0423132	0.089173	0.00736687	0.306843	2.7227	0.206797	0.106682
XP_017174113.1_PREDICTED:_BCL-6_corepressor_isoform_X1_[Mus_musculus]_seq17	0	0	0	0.232459	0	0.00950993	0.0145527	0.136615	1.56317	0.0279056	0.0486571	0.0416569
NP_001074400.1_mediator_of_RNA_polymerase_II_transcription_subunit_13_[Mus_musculus]_seq21	0	0	0	0	0	0	0.00733085	0.333817	2.32929	0.235445	0.0283511	0.0416569
NP_001239458.1_polyglutamine-binding_protein_1_isoform_2_[Mus_musculus]_seq6	0	0	0.06283	0.105901	0.0833617	0.108657	0.652829	2.42629	0.520732	0.560469	1.16481	3.19021
NP_081208.1_probable_rRNA-processing_protein_EBP2_[Mus_musculus]_seq3	0	0	0	0	0.072421	0	0.0753115	0.0281927	0.17156	2.2753	0.38193	0
NP_780603.1_pre-mRNA-splicing_regulator_WTAP_isoform_b_[Mus_musculus]_seq1	0.0593562	0	0.00951428	0	0	0	0.421871	0.0142655	0.12323	0.130456	1.31204	0.656433
XP_006498141.1_PREDICTED:_general_transcription_factor_3C_polypeptide_4_isoform_X1_[Mus_musculus]_seq12	0.153354	0.0185063	0.103326	0.0101145	0	0	0.0481983	3.29966	0.299975	0.0271061	0.0513716	0
XP_006504327.1_PREDICTED:_pre-mRNA_3'-end-processing_factor_FIP1_isoform_X1_[Mus_musculus]_seq12	0.0816388	0	0.136686	0	0.0987054	0.147657	1.20289	0.0654973	0.0217236	1.85101	0.482531	1.97638
XP_006505954.1_PREDICTED:_nucleolysin_TIA-1_isoform_X3_[Mus_musculus]_seq6	0	0	0	0	0.0368151	0	0.260452	0	0.0372221	0.148034	0.786895	2.05159
XP_011239588.1_PREDICTED:_nucleolysin_TIA-1_isoform_X5_[Mus_musculus]_seq3	0	0.0810145	0	0	0	0	0.38776	0.0137677	0.0209733	0.343004	0.871469	2.39265
XP_011244098.1_PREDICTED:_queuine_tRNA-ribosyltransferase_subunit_QTRTD1_isoform_X3_[Mus_musculus]_seq4	0	0	0	0	0.0198233	0	0.564281	0	0	0.648026	1.09445	3.3938
NP_001139450.2_poly_[ADP-ribose]_polymerase_4_[Mus_musculus]_seq39	0	0.0220391	0	0	0.0351648	0.00961135	0.118674	0.0469355	0.0201984	0.10522	0.525244	1.70714
NP_084253.1_DNA_polymerase_theta_isoform_1_[Mus_musculus]_seq34	0	0.0407874	0.0277871	0	0.0624562	0.042717	0.32453	0.0397683	0.0142964	0.128929	0.677448	1.70296
XP_006518505.1_PREDICTED:_poly_[ADP-ribose]_polymerase_2_isoform_X1_[Mus_musculus]_seq8	0	0	0	0	0.0427665	0	0.344849	0.00718673	0.124149	0.304994	0.812075	2.18568
NP_032205.2_eukaryotic_peptide_chain_release_factor_GTP-binding_subunit_ERF3B_[Mus_musculus]_seq6	0	0	0	0.0200805	0	0	0.904301	0.0369645	0.0261055	0	2.3578	0
NP_082466.2_putative_RNA-binding_protein_Luc7-like_1_isoform_2_[Mus_musculus]_seq8	0	0.0269418	0	0	0	0	2.50448	0.21533	0.0472486	0.0137514	0.17014	0
NP_598677.1_eukaryotic_translation_initiation_factor_3_subunit_B_[Mus_musculus]_seq18	0.0352252	0.0502325	0.00942453	0	0	0	0.217569	0.0775126	1.58562	0.105067	0.12435	0
NP_001028308.1_regulator_of_microtubule_dynamics_protein_3_[Mus_musculus]_seq4	0.0778322	0.10783	0	0.0676021	0.0955802	0	0.23589	1.1795	1.10179	0.25993	0.817506	2.35824
NP_031489.4_striated_muscle-specific_serine/threonine-protein_kinase_isoform_1_[Mus_musculus]_seq69	0	0	0	0	0	0	2.93899	0.0427413	0	0.0259553	0.367339	0.120294
NP_032755.2_catenin_delta-2_[Mus_musculus]_seq12	0.28043	0.00967746	0.0186658	0	0.0372562	0	0.03787	0.480991	2.86348	0.431558	0.0190261	0.120294
NP_033210.1_protein-tyrosine_kinase_6_[Mus_musculus]_seq9	0	0	0	0	0	0	0.374932	0.647181	1.97315	0.585748	0.948499	3.00959
NP_034611.2_stress-70_protein__mitochondrial_[Mus_musculus]_seq7	0	0	0	0.0863326	0	0	0.469738	1.74846	0.486879	0.308232	0.963718	1.89957
NP_035151.1_homeobox_protein_orthopedia_[Mus_musculus]_seq7	0	0	0.0744711	0	0.0096238	0.00950993	0.305478	0	0.0142759	0.249525	0.758151	2.40999
NP_056586.2_serine/threonine-protein_kinase_LATS2_isoform_1_[Mus_musculus]_seq6	0	0	0	0.0101145	0	0.00961135	0.0214197	0.244303	2.51283	1.68126	0.132939	0.628232
NP_940821.1_nuclear_factor_of_activated_T-cells__cytoplasmic_1_isoform_2_[Mus_musculus]_seq14	0.102718	0	0	0	0.0198233	0	0.0205778	0.443811	2.66392	0.413134	0.071197	0.105285
XP_006497671.1_PREDICTED:_serine/threonine-protein_phosphatase_2A_activator_isoform_X1_[Mus_musculus]_seq1	0	0.0272842	0	0	0.0832585	0	1.36198	0.0142655	0	0.0259295	3.18478	0
XP_006504543.1_PREDICTED:_carbohydrate-responsive_element-binding_protein_isoform_X4_[Mus_musculus]_seq18	0	0	0.105579	0.113504	0.091426	0	3.07378	0.407604	2.77941	0.414694	0.918716	0.525916
XP_006509711.1_PREDICTED:_SURP_and_G-patch_domain-containing_protein_2_isoform_X3_[Mus_musculus]_seq19	-0.00485811	0.017181	0.00456642	0.048569	0.0479556	0.0219806	2.21437	0.554494	2.79988	0.969007	2.04734	1.9701
XP_006518862.1_PREDICTED:_TSC22_domain_family_protein_1_isoform_X2_[Mus_musculus]_seq6	0.0872031	0.0669324	1.30908	0.386434	1.20814	0.0856778	0.400051	1.01165	3.76486	2.1778	0.685935	0.317485
XP_006526045.1_PREDICTED:_myc_box-dependent-interacting_protein_1_isoform_X5_[Mus_musculus]_seq9	0	0.0564883	0.0914126	0	0.0198233	0.0423132	0.476835	0.00718673	0	0.400906	0.970558	2.87959
XP_006526046.1_PREDICTED:_myc_box-dependent-interacting_protein_1_isoform_X6_[Mus_musculus]_seq9	0.0447291	0	0	0.00951817	0.0096238	0	0.68969	0.00736687	0.120185	0.799821	1.18732	3.29198
XP_006535773.1_PREDICTED:_N-acyl-phosphatidylethanolamine-hydrolyzing_phospholipase_D_isoform_X2_[Mus_musculus]_seq1	0.0195782	0.0220391	0.0744711	0	0.0975912	0.0184335	0.202081	0.470796	0.0859534	0.2779	0.700175	2.41381
XP_011236673.1_PREDICTED:_suppression_of_tumorigenicity_18_protein_isoform_X2_[Mus_musculus]_seq22	0.233604	0.0752614	0.0182728	0.165627	0.0924293	0	0.141443	0.0751602	1.00138	0.103472	1.42725	1.29904
XP_011237795.1_PREDICTED:_protein_phosphatase_1_regulatory_inhibitor_subunit_16B_isoform_X2_[Mus_musculus]_seq10	0	0	0.00951428	0	0	0	0.276871	1.39299	1.18904	0.161446	0.772192	2.21535
XP_011239205.1_PREDICTED:_carbohydrate-responsive_element-binding_protein_isoform_X6_[Mus_musculus]_seq15	0	0	0.123403	0.0534271	0.0294471	0	2.52219	0.303796	2.23641	0.260569	0.653147	0.171023
XP_011248603.1_PREDICTED:_serine/arginine_repetitive_matrix_protein_1_isoform_X2_[Mus_musculus]_seq21	0	0.0220391	0.00942453	0	0	0	1.45009	0	0	0.773514	0.988971	1.73681
XP_017172231.1_PREDICTED:_protein-tyrosine_kinase_6_isoform_X2_[Mus_musculus]_seq6	0	0	0	0	0	0	0.105338	0.220204	0.796994	0.105056	0.582924	2.07363

## Sheet: Figure 3B
Genotype	sRNP log10(FC)
WT	0.0676357
WT	-0.0178135
WT	0.317385
WT	0.289626
WT	0.421945
WT	0.0913991
IgDhet_LynKO	15.0028
IgDhet_LynKO	8.65651
IgDhet_LynKO	8.93432
IgDhet_LynKO	11.0277
IgDhet_LynKO	6.39016
IgDhet_LynKO	8.38036
Peptide	WT1	WT2	WT3	WT4	WT5	WT6	LynKOIgDHet1	LynKOIgDHet2	LynKOIgDHet3	LynKOIgDHet4	LynKOIgDHet5	LynKOIgDHet6
NP_001139450.2_poly_[ADP-ribose]_polymerase_4_[Mus_musculus]_seq39	0	0.0220391	0	0	0.0351648	0.00961135	0.118674	0.0469355	0.0201984	0.10522	0.525244	1.70714
NP_080371.1_small_nuclear_ribonucleoprotein_Sm_D3_[Mus_musculus]_seq3	0	0	0	0	0	0	0.343953	0.483561	1.15282	0.156378	0.733691	2.47326
NP_080759.2_U3_small_nucleolar_ribonucleoprotein_protein_MPP10_[Mus_musculus]_seq2	0	0	0	0	0	0	0.240183	0.0992572	1.16857	4.28593	0.917294	0.638277
NP_083223.1_ADP-ribosylation_factor-like_protein_13A_[Mus_musculus]_seq3	0	0	0	0.0348103	0	0	0	1.80113	0.0964425	0	0	0
NP_789817.1_Usher_syndrome_type-1G_protein_homolog_[Mus_musculus]_seq6	0.0774221	0.0571072	0.375854	0.209711	0.219774	-0.0176385	3.47552	0.933408	3.3146	2.33493	2.52318	2.29414
NP_789817.1_Usher_syndrome_type-1G_protein_homolog_[Mus_musculus]_seq7	0	0	0	0	0	0	1.38927	0.0478269	1.49385	0.233191	0.800726	0.871969
XP_006518505.1_PREDICTED:_poly_[ADP-ribose]_polymerase_2_isoform_X1_[Mus_musculus]_seq8	0	0	0	0	0.0427665	0	0.344849	0.00718673	0.124149	0.304994	0.812075	2.18568
XP_006523407.1_PREDICTED:_39S_ribosomal_protein_L18__mitochondrial_isoform_X1_[Mus_musculus]_seq1	0	0.0220391	0.0369387	0.0200805	0	0	0.0393921	0.191924	1.41727	0.132698	0.147709	0.684663
XP_011244098.1_PREDICTED:_queuine_tRNA-ribosyltransferase_subunit_QTRTD1_isoform_X3_[Mus_musculus]_seq4	0	0	0	0	0.0198233	0	0.564281	0	0	0.648026	1.09445	3.3938
XP_017169789.1_PREDICTED:_Usher_syndrome_type-1G_protein_homolog_isoform_X1_[Mus_musculus]_seq4	-0.00978634	-0.00978634	0.00915247	0.025024	-0.00014383	-0.00978634	1.86424	0.134107	1.98105	0.732956	1.10213	0.71221
XP_017170281.1_PREDICTED:_ribosomal_protein_S6_kinase_beta-1_isoform_X7_[Mus_musculus]_seq5	0	0	0	0	0	0	0	2.64482	0.258788	0	0	0.0416569

## Sheet: Figure 3C
Genotype	FC
WT	0.938951
WT	0.37452
WT	2.02101
WT	0.434459
WT	0.606304
WT	1.13213
IgDhet_LynKO	45.8997
IgDhet_LynKO	25.613
IgDhet_LynKO	21.7845
IgDhet_LynKO	30.2431
IgDhet_LynKO	17.2005
IgDhet_LynKO	16.5125
Peptide	WT1	WT2	WT3	WT4	WT5	WT6	LynKOIgDHet1	LynKOIgDHet2	LynKOIgDHet3	LynKOIgDHet4	LynKOIgDHet5	LynKOIgDHet6
NP_001034137.2_E3_ubiquitin-protein_ligase_TRIM63_[Mus_musculus]_seq2	0	0	0	0	0.00964251	0	0.607017	0	0.0209734	0	2.06338	0
NP_001152864.1_BTB/POZ_domain-containing_adapter_for_CUL3-mediated_RhoA_degradation_protein_2_[Mus_musculus]_seq6	0	0	0	0	0	0	0.084729	0.0214522	0.109805	2.28782	0.171899	0.0921587
NP_001263221.1_NEDD4-like_E3_ubiquitin-protein_ligase_WWP1_isoform_2_[Mus_musculus]_seq6	0	0.0272842	0.0347972	0	0.0372562	0	0.0480359	0.39306	2.06901	0.33566	0.0230967	0
NP_031645.2_E3_ubiquitin-protein_ligase_CBL_[Mus_musculus]_seq5	0	0.041162	0	0	0	0	0	2.24046	0.116899	0	0.0230967	0
XP_006511168.1_PREDICTED:_probable_E3_ubiquitin-protein_ligase_HERC1_isoform_X3_[Mus_musculus]_seq62	0.0698243	0	0	0.0923646	0.091426	0.0216684	2.03215	0.0469355	0.378213	0.0141789	0.285782	0.0743878
XP_006511168.1_PREDICTED:_probable_E3_ubiquitin-protein_ligase_HERC1_isoform_X3_[Mus_musculus]_seq63	0.0736544	0.0220391	0	0.0200805	0.0528137	0	2.20645	0.0424938	0.204194	0.121492	0.675733	0.964731
XP_006511168.1_PREDICTED:_probable_E3_ubiquitin-protein_ligase_HERC1_isoform_X3_[Mus_musculus]_seq85	0	0	0.226082	0	0.0528137	0.0915918	2.15548	0.456099	1.52541	2.15838	2.01504	2.80572
XP_006511171.1_PREDICTED:_probable_E3_ubiquitin-protein_ligase_HERC1_isoform_X6_[Mus_musculus]_seq92	0	0	0.0960648	0	0	0	0.193955	0.048396	0.0071585	0.0852594	0.59368	1.44368
XP_006537608.1_PREDICTED:_NEDD4-like_E3_ubiquitin-protein_ligase_WWP1_isoform_X1_[Mus_musculus]_seq7	0	0.0928226	0	0	0	0	0	0.111675	1.98497	0.175309	0	0
XP_006537616.1_PREDICTED:_E3_ubiquitin-protein_ligase_BRE1A_isoform_X1_[Mus_musculus]_seq1	0	0.00954868	0	0.0101145	0	0	0.0654675	0	0.0735629	1.95091	0.168632	0.492292
XP_006540701.1_PREDICTED:_E3_ubiquitin-protein_ligase_HERC2_isoform_X1_[Mus_musculus]_seq58	0.0709087	0	0.0186658	0.110571	0.0198233	0.0312798	0.265457	2.892	0.280815	0	0.0367212	0.0143046
XP_011239185.1_PREDICTED:_E3_ubiquitin-protein_ligase_TRIM56_isoform_X1_[Mus_musculus]_seq10	-0.0174173	-0.00786866	0.0245551	-0.00730279	-0.0174173	0.00969115	0.187286	0.0434018	0.866008	3.74132	0.664637	0.120294
XP_011249278.1_PREDICTED:_E3_ubiquitin-protein_ligase_XIAP_isoform_X1_[Mus_musculus]_seq5	0.342877	0.106781	0.0856702	0.018449	0.0271416	0.0967207	0.0279576	0.0316132	0.156261	1.97429	0.155793	0.177902
XP_017168827.1_PREDICTED:_probable_E3_ubiquitin-protein_ligase_HERC1_isoform_X8_[Mus_musculus]_seq31	0	0	0	0	0.0427665	0.0494713	2.54814	0.0282847	0.198296	0.00707529	0.665361	0.38929

## Sheet: Figure 4A
Type	Percent
Aire-dependent mTEC genes	59.0472
Human APS1 reactivities	56.6667

## Sheet: Figure 4B
Genotype	Plin1 log10(FC)
WT	1
WT	2.03399
WT	1.738
WT	2.26884
WT	1.6361
WT	2.23114
WT	1.26957
WT	1
AIRE_KO	7.90771
AIRE_KO	10.6182
AIRE_KO	7.87327
AIRE_KO	2.74106
AIRE_KO	2.25462
AIRE_KO	5.54289
AIRE_KO	8.89008
AIRE_KO	6.44371

## Sheet: Figure 4C
Genotype	Muc5b log10(FC)
WT	1.08422
WT	1.02927
WT	1.02896
WT	1.10696
WT	1
WT	1.05588
WT	1.14881
WT	1
AIRE_KO	1.53508
AIRE_KO	1.48205
AIRE_KO	1.30968
AIRE_KO	1.18597
AIRE_KO	1.24648
AIRE_KO	1.08313
AIRE_KO	1.81424
AIRE_KO	1.104

[truncated: 18 more sheets: Figure 4D, Figure 4E, Supplementary Figure 1A, Supplementary Figure 1B, Supplementary Figure 1C, Supplementary Figure 1D, Supplementary Figure 2A, Supplementary Figure 2B, Supplementary Figure 2C, Supplementary Figure 2D, Supplementary Figure 4A, Supplementary Figure 4B, Supplementary Figure 4C, Supplementary Figure 5A, Supplementary Figure 5B, Supplementary Figure 5C, Supplementary Figure 6B, Supplementary Figure 7B]
